# Supplementary material for: Three differently coloured polymorphs of 3,6-bis­(4-chloro­phenyl)-2,5-di­propyl-2,5-di­hydro­pyrrolo­[3,4-c]pyrrole-1,4-dione
Source: Acta Crystallogr B Struct Sci Cryst Eng Mater. 2019 May 23;75(Pt 3):414–22. doi: 10.1107/S2052520619004773 (PMC6549220; doi:10.1107/S2052520619004773)
Supplement: Supplementary file 1 [file b-75-00414-sup1.cif]

data_global
_audit_creation_date                               2018-06-04
_audit_creation_method                            'by CrystalStructure 4.2'
_audit_update_record                               ?

#==============================================================================
# PROCESSING SUMMARY (IUCr Office Use Only)

_journal_date_recd_electronic      2019-02-14
_journal_date_to_coeditor        ?
_journal_date_from_coeditor                        ?
_journal_date_accepted     2019-04-08
_journal_date_printers_first        ?
_journal_date_printers_final        ?
_journal_date_proofs_out        ?
_journal_date_proofs_in        ?
_journal_coeditor_name        ?
_journal_coeditor_code      BM5110SUP1
_journal_coeditor_notes
;

;
_journal_paper_category      FA
_journal_techeditor_code      B190477
_iucr_compatibility_tag          ACTA95
_journal_techeditor_notes
;

;
_journal_coden_ASTM        ?
_journal_name_full        ?
_journal_year        ?
_journal_volume        ?
_journal_issue        ?
_journal_page_first        ?
_journal_page_last        ?
_journal_suppl_publ_number        ?
_journal_suppl_publ_pages        ?

#==============================================================================
# SUBMISSION DETAILS

_publ_contact_author_name                         'ENTER NAME'
_publ_contact_author_email                        'ENTER EMAIL ADDRESS'
_publ_contact_author_fax                          'ENTER FAX NUMBER'
_publ_contact_author_phone                        'ENTER PHONE NUMBER'
_publ_contact_letter
;
    ENTER TEXT OF LETTER
;
_publ_requested_journal                           'ENTER JOURNAL NAME HERE'
_publ_requested_category
                                               'CHOOSE FI FM FO CI CM CO or AD'
_publ_requested_coeditor_name                      ?

#==============================================================================
# TITLE AND AUTHOR LIST

_publ_section_title
;
    ENTER SECTION TITLE
;
_publ_section_title_footnote
;
    ENTER FOOTNOTE TO TITLE OF PAPER
;
loop_
_publ_author_name
_publ_author_footnote
_publ_author_address
' FIRST AUTHORS NAME '
;
  FIRST AUTHORS FOOTNOTES
;
;
  FIRST AUTHORS ADDRESS
;
_publ_section_synopsis
;
    ENTER SYNOPSIS
;

#==============================================================================
# TEXT

_publ_section_abstract
;
    ENTER ABSTRACT
;
_publ_section_comment
;
    ENTER TEXT
;
_publ_section_references
;
    ENTER OTHER REFERENCES

    Rigaku (2017). CrystalStructure. Version 4.2. 
    Rigaku Corporation, Tokyo, Japan.

    Sheldrick, G. M. (2014). Acta Cryst. (2014). A70, C1437.
    SHELXT Version 2014/5

    Sheldrick, G.M. (2008) SHELXL Version 2014/7, Acta Cryst. A64, 112-122.

    Rigaku Oxford Diffraction (2015), CrysAlisPro. version 1.171.39.20a.
    Rigaku Corporation, Tokyo, Japan

;
_publ_section_figure_captions
;
    ENTER FIGURE CAPTIONS
;
_publ_section_exptl_prep
;
    ENTER COMPOUND PREPARATION DETAILS
;
_publ_section_exptl_refinement
;
    ENTER SPECIAL DETAILS OF THE REFINEMENT
;

#==============================================================================
data_I
_database_code_depnum_ccdc_archive 'CCDC 1880254'

#==============================================================================
# CHEMICAL DATA

_chemical_formula_sum                             'C24 H22 Cl2 N2 O2'
_chemical_formula_moiety                          'C24 H22 Cl2 N2 O2'
_chemical_formula_weight                           441.36
_chemical_melting_point                            ?

#==============================================================================
# CRYSTAL DATA
_space_group_crystal_system                        monoclinic
_space_group_name_H-M_alt                         'I 1 2/a 1'
_space_group_name_Hall                            '-I 2ya'
_space_group_IT_number                             15
loop_
 _space_group_symop_operation_xyz
 'x, y, z'
 '-x+1/2, y, -z'
 'x+1/2, y+1/2, z+1/2'
 '-x+1, y+1/2, -z+1/2'
 '-x, -y, -z'
 'x-1/2, -y, z'
 '-x+1/2, -y+1/2, -z+1/2'
 'x, -y+1/2, z+1/2'
#------------------------------------------------------------------------------
_cell_length_a                                     18.1075(2)
_cell_length_b                                     14.16642(16)
_cell_length_c                                     18.5436(3)
_cell_angle_alpha                                  90.0000
_cell_angle_beta                                   117.163(2)
_cell_angle_gamma                                  90.0000
_cell_volume                                       4232.16(12)
_cell_formula_units_Z                              8
_cell_measurement_reflns_used                      6513
_cell_measurement_theta_min                        4.15
_cell_measurement_theta_max                        73.94
_cell_measurement_temperature                      223
#------------------------------------------------------------------------------
_exptl_crystal_description                         prism
_exptl_crystal_colour                              fluorescentlightr
_exptl_crystal_size_max                            0.345
_exptl_crystal_size_mid                            0.118
_exptl_crystal_size_min                            0.096
_exptl_crystal_density_diffrn                      1.385
_exptl_crystal_density_meas                        ?
_exptl_crystal_density_method                     'not measured'
_exptl_crystal_F_000                               1840.00
_exptl_absorpt_coefficient_mu                      2.951
_exptl_absorpt_correction_type                     multi-scan
_exptl_absorpt_process_details
;
CrysAlisPro 1.171.39.20a (Rigaku Oxford Diffraction, 2015)
Empirical absorption correction using spherical harmonics,
 implemented in SCALE3 ABSPACK scaling algorithm.
;
_exptl_absorpt_correction_T_min                    0.410
_exptl_absorpt_correction_T_max                    0.753

#==============================================================================
# EXPERIMENTAL DATA

_diffrn_ambient_temperature                        223
_diffrn_radiation_type                            'Cu K\a'
_diffrn_radiation_wavelength                       1.54187
_diffrn_measurement_device_type                   'Rigaku XtaLAB P200'
_diffrn_measurement_method                         \w
_diffrn_detector_area_resol_mean                   5.811
_diffrn_reflns_number                              10850
_diffrn_reflns_av_R_equivalents                    0.0339
_diffrn_reflns_theta_max                           66.499
_diffrn_reflns_theta_min                           4.113
_diffrn_reflns_theta_full                          66.499
_diffrn_measured_fraction_theta_max                0.998
_diffrn_measured_fraction_theta_full               0.998
_diffrn_reflns_Laue_measured_fraction_max          0.998
_diffrn_reflns_Laue_measured_fraction_full         0.998
_diffrn_reflns_point_group_measured_fraction_max   0.998
_diffrn_reflns_point_group_measured_fraction_full  0.998
_diffrn_reflns_limit_h_min                        -21
_diffrn_reflns_limit_h_max                         21
_diffrn_reflns_limit_k_min                        -16
_diffrn_reflns_limit_k_max                         16
_diffrn_reflns_limit_l_min                        -22
_diffrn_reflns_limit_l_max                         20
_diffrn_standards_number                           0
_diffrn_standards_interval_count                   .
_diffrn_standards_decay_%                          ?
_reflns_number_total                               3726
_reflns_number_gt                                  3303
_reflns_threshold_expression                       F^2^>2.0\s(F^2^)
_reflns_Friedel_coverage          0.000
_reflns_Friedel_fraction_max      .
_reflns_Friedel_fraction_full     .

#==============================================================================
# REFINEMENT DATA

_refine_special_details
;
    Refinement was performed using all reflections. The weighted 
    R-factor (wR) and goodness of fit (S) are based on F^2^.
    R-factor (gt) are based on F. The threshold expression of
    F^2^ > 2.0 sigma(F^2^) is used only for calculating R-factor (gt).
;
_refine_ls_structure_factor_coef                   Fsqd
_refine_ls_R_factor_all                            0.0492
_refine_ls_R_factor_gt                             0.0459
_refine_ls_wR_factor_ref                           0.1391
_refine_ls_wR_factor_gt                            0.1354
_refine_ls_number_restraints                       0
_refine_ls_hydrogen_treatment                      constr
_refine_ls_number_reflns                           3726
_refine_ls_number_parameters                       271
_refine_ls_goodness_of_fit_ref                     1.097
_refine_ls_weighting_scheme                        calc
_refine_ls_weighting_details
           'w = 1/[\s^2^(Fo^2^)+(0.0730P)^2^+1.7848P] where P=(Fo^2^+2Fc^2^)/3'
_atom_sites_solution_hydrogens                     geom
_atom_sites_solution_primary                       direct
_atom_sites_solution_secondary                     difmap
_refine_ls_shift/su_max                            0.001
_refine_diff_density_max                           0.35
_refine_diff_density_min                          -0.25
_refine_ls_extinction_method                       none
_refine_ls_extinction_coef                         ?

loop_
_atom_type_symbol
_atom_type_description
_atom_type_scat_dispersion_real
_atom_type_scat_dispersion_imag
_atom_type_scat_source
  'C' 'C'  0.0181 0.0091 
;
International Tables for Crystallography
(Vol. C, Tables 4.2.6.8 and 6.1.1.4)
;
  'H' 'H'  0.0000 0.0000 
;
International Tables for Crystallography
(Vol. C, Table 6.1.1.4)
;
  'Cl' 'Cl'  0.3639 0.7018 
;
International Tables for Crystallography
(Vol. C, Tables 4.2.6.8 and 6.1.1.4)
;
  'N' 'N'  0.0311 0.0180 
;
International Tables for Crystallography
(Vol. C, Tables 4.2.6.8 and 6.1.1.4)
;
  'O' 'O'  0.0492 0.0322 
;
International Tables for Crystallography
(Vol. C, Tables 4.2.6.8 and 6.1.1.4)
;

#==============================================================================
# ATOMIC COORDINATES AND THERMAL PARAMETERS

loop_
 _atom_site_label
 _atom_site_type_symbol
 _atom_site_fract_x
 _atom_site_fract_y
 _atom_site_fract_z
 _atom_site_U_iso_or_equiv
 _atom_site_adp_type
 _atom_site_occupancy
 _atom_site_site_symmetry_order  
 _atom_site_calc_flag
 _atom_site_refinement_flags_posn
 _atom_site_refinement_flags_adp
 _atom_site_refinement_flags_occupancy
 _atom_site_disorder_assembly
 _atom_site_disorder_group
Cl2 Cl 1.09987(3) 0.69715(4) 0.37559(4) 0.0741(2) Uani 1 1 d . . . . .
Cl1 Cl 0.28990(4) 0.80135(5) 0.40624(5) 0.0835(3) Uani 1 1 d . . . . .
O2 O 0.61381(7) 0.56997(9) 0.40564(8) 0.0502(3) Uani 1 1 d . . . . .
O1 O 0.78586(7) 0.92002(9) 0.39584(8) 0.0484(3) Uani 1 1 d . . . . .
N1 N 0.66462(8) 0.88704(10) 0.40571(9) 0.0409(3) Uani 1 1 d . . . . .
N2 N 0.73845(8) 0.60303(10) 0.40191(9) 0.0414(3) Uani 1 1 d . . . . .
C13 C 0.73222(10) 0.76026(12) 0.39082(10) 0.0384(4) Uani 1 1 d . . . . .
C1 C 0.65940(10) 0.72974(12) 0.39498(10) 0.0387(4) Uani 1 1 d . . . . .
C3 C 0.73653(10) 0.86205(12) 0.39689(10) 0.0400(4) Uani 1 1 d . . . . .
C14 C 0.77985(10) 0.68257(12) 0.39504(10) 0.0381(4) Uani 1 1 d . . . . .
C2 C 0.61842(10) 0.80749(12) 0.40354(10) 0.0385(4) Uani 1 1 d . . . . .
C15 C 0.66158(10) 0.62788(12) 0.40137(10) 0.0410(4) Uani 1 1 d . . . . .
C16 C 0.85934(10) 0.68187(12) 0.39177(10) 0.0394(4) Uani 1 1 d . . . . .
C4 C 0.53907(10) 0.80911(12) 0.40703(10) 0.0404(4) Uani 1 1 d . . . . .
C21 C 0.86780(10) 0.74238(13) 0.33682(11) 0.0439(4) Uani 1 1 d . . . . .
H21 H 0.8234 0.7804 0.3034 0.053 Uiso 1 1 calc R U . . .
C5 C 0.52570(11) 0.86105(13) 0.46375(11) 0.0453(4) Uani 1 1 d . . . . .
H5 H 0.5682 0.8979 0.5017 0.054 Uiso 1 1 calc R U . . .
C6 C 0.44916(12) 0.85795(13) 0.46381(12) 0.0517(5) Uani 1 1 d . . . . .
H6 H 0.4403 0.8923 0.5019 0.062 Uiso 1 1 calc R U . . .
C17 C 0.92722(11) 0.62723(13) 0.44313(12) 0.0480(4) Uani 1 1 d . . . . .
H17 H 0.9229 0.5876 0.4810 0.058 Uiso 1 1 calc R U . . .
C18 C 1.00104(11) 0.63185(13) 0.43788(13) 0.0534(5) Uani 1 1 d . . . . .
H18 H 1.0462 0.5953 0.4720 0.064 Uiso 1 1 calc R U . . .
C20 C 0.94142(11) 0.74673(14) 0.33120(12) 0.0485(4) Uani 1 1 d . . . . .
H20 H 0.9465 0.7866 0.2939 0.058 Uiso 1 1 calc R U . . .
C9 C 0.47498(11) 0.75319(14) 0.35170(12) 0.0492(4) Uani 1 1 d . . . . .
H9 H 0.4839 0.7170 0.3145 0.059 Uiso 1 1 calc R U . . .
C19 C 1.00702(11) 0.69083(13) 0.38198(13) 0.0496(5) Uani 1 1 d . . . . .
C10 C 0.64317(12) 0.98629(13) 0.40812(12) 0.0508(4) Uani 1 1 d . . . . .
H10A H 0.6908 1.0251 0.4173 0.061 Uiso 1 1 calc R U . . .
H10B H 0.6313 0.9955 0.4536 0.061 Uiso 1 1 calc R U . . .
C8 C 0.39847(12) 0.75072(15) 0.35112(14) 0.0568(5) Uani 1 1 d . . . . .
H8 H 0.3558 0.7138 0.3135 0.068 Uiso 1 1 calc R U . . .
C7 C 0.38645(12) 0.80374(13) 0.40712(14) 0.0534(5) Uani 1 1 d . . . . .
C22 C 0.75801(11) 0.50389(13) 0.39579(14) 0.0559(5) Uani 1 1 d . . . . .
H22A H 0.7227 0.4640 0.4094 0.067 Uiso 1 1 calc R U . . .
H22B H 0.8151 0.4916 0.4348 0.067 Uiso 1 1 calc R U . . .
C11 C 0.57041(13) 1.01882(16) 0.33263(16) 0.0681(6) Uani 1 1 d . . . . .
H11A H 0.5580 1.0837 0.3400 0.082 Uiso 1 1 calc R U . . .
H11B H 0.5226 0.9807 0.3240 0.082 Uiso 1 1 calc R U . . .
C12 C 0.58372(17) 1.01322(18) 0.25841(15) 0.0798(7) Uani 1 1 d . . . . .
H12A H 0.5349 1.0351 0.2121 0.096 Uiso 1 1 calc R U . . .
H12B H 0.6301 1.0520 0.2659 0.096 Uiso 1 1 calc R U . . .
H12C H 0.5947 0.9490 0.2498 0.096 Uiso 1 1 calc R U . . .
C23 C 0.74616(16) 0.47849(17) 0.31211(19) 0.0807(8) Uani 1 1 d . . . . .
H23A H 0.7836 0.5165 0.2999 0.097 Uiso 1 1 calc R U . . .
H23B H 0.7615 0.4129 0.3122 0.097 Uiso 1 1 calc R U . . .
C24 C 0.65903(17) 0.4926(2) 0.24607(16) 0.0801(7) Uani 1 1 d . . . . .
H24A H 0.6562 0.4751 0.1949 0.096 Uiso 1 1 calc R U . . .
H24B H 0.6216 0.4539 0.2568 0.096 Uiso 1 1 calc R U . . .
H24C H 0.6437 0.5577 0.2445 0.096 Uiso 1 1 calc R U . . .

loop_
 _atom_site_aniso_label
 _atom_site_aniso_U_11
 _atom_site_aniso_U_22
 _atom_site_aniso_U_33
 _atom_site_aniso_U_23
 _atom_site_aniso_U_13
 _atom_site_aniso_U_12
Cl2 0.0489(3) 0.0718(4) 0.1202(5) 0.0029(3) 0.0548(3) 0.0063(2)
Cl1 0.0538(4) 0.0818(5) 0.1386(6) -0.0046(4) 0.0645(4) 0.0011(3)
O2 0.0404(7) 0.0434(7) 0.0712(8) -0.0067(6) 0.0294(6) -0.0063(5)
O1 0.0446(7) 0.0427(7) 0.0671(8) 0.0028(6) 0.0334(6) -0.0002(5)
N1 0.0389(7) 0.0378(7) 0.0524(8) 0.0000(6) 0.0263(6) 0.0043(6)
N2 0.0337(7) 0.0362(7) 0.0550(8) -0.0036(6) 0.0208(6) 0.0020(5)
C13 0.0331(8) 0.0416(9) 0.0439(8) -0.0005(7) 0.0204(7) 0.0032(7)
C1 0.0324(8) 0.0417(9) 0.0440(8) -0.0032(7) 0.0191(7) 0.0017(7)
C3 0.0356(8) 0.0433(9) 0.0443(8) 0.0029(7) 0.0210(7) 0.0052(7)
C14 0.0317(8) 0.0416(9) 0.0403(8) -0.0014(6) 0.0157(6) 0.0018(6)
C2 0.0347(8) 0.0424(9) 0.0400(8) -0.0008(6) 0.0186(7) 0.0032(6)
C15 0.0339(8) 0.0443(9) 0.0457(9) -0.0051(7) 0.0188(7) 0.0006(7)
C16 0.0328(8) 0.0396(9) 0.0471(9) -0.0055(7) 0.0193(7) 0.0023(6)
C4 0.0362(9) 0.0406(9) 0.0485(9) 0.0031(7) 0.0228(7) 0.0057(6)
C21 0.0357(8) 0.0467(10) 0.0494(9) -0.0016(7) 0.0195(7) 0.0039(7)
C5 0.0425(9) 0.0455(10) 0.0531(9) -0.0011(7) 0.0263(8) 0.0036(7)
C6 0.0535(10) 0.0491(10) 0.0670(11) 0.0019(9) 0.0402(9) 0.0094(8)
C17 0.0375(8) 0.0452(10) 0.0622(11) 0.0039(8) 0.0235(8) 0.0052(7)
C18 0.0356(9) 0.0472(10) 0.0750(12) 0.0033(9) 0.0233(8) 0.0086(7)
C20 0.0443(9) 0.0516(11) 0.0564(10) -0.0020(8) 0.0289(8) -0.0006(8)
C9 0.0437(9) 0.0503(10) 0.0594(11) -0.0083(8) 0.0286(8) -0.0008(8)
C19 0.0382(9) 0.0474(10) 0.0700(12) -0.0098(8) 0.0305(9) 0.0001(7)
C10 0.0574(11) 0.0381(9) 0.0717(12) -0.0014(8) 0.0424(10) 0.0060(8)
C8 0.0416(10) 0.0569(12) 0.0741(13) -0.0070(10) 0.0283(9) -0.0052(8)
C7 0.0435(10) 0.0498(11) 0.0786(13) 0.0090(9) 0.0380(10) 0.0075(8)
C22 0.0397(9) 0.0367(9) 0.0891(14) -0.0027(9) 0.0274(9) 0.0039(7)
C11 0.0534(12) 0.0510(12) 0.1039(18) 0.0138(11) 0.0394(12) 0.0152(9)
C12 0.0823(16) 0.0651(15) 0.0743(15) 0.0123(12) 0.0203(12) 0.0191(13)
C23 0.0814(16) 0.0542(13) 0.139(2) -0.0341(14) 0.0784(17) -0.0114(12)
C24 0.103(2) 0.0696(16) 0.0793(15) -0.0205(12) 0.0513(15) -0.0202(14)

#==============================================================================
_computing_data_collection
                                   'CrysAlisPro 1.171.39.20a (Rigaku OD, 2015)'
_computing_cell_refinement
                                   'CrysAlisPro 1.171.39.20a (Rigaku OD, 2015)'
_computing_data_reduction
                                   'CrysAlisPro 1.171.39.20a (Rigaku OD, 2015)'
_computing_structure_solution
                                      'SHELXT Version 2014/5 (Sheldrick, 2014)'
_computing_structure_refinement
                                      'SHELXL Version 2014/7 (Sheldrick, 2008)'
_computing_publication_material
                                          'CrystalStructure 4.2 (Rigaku, 2017)'
_computing_molecular_graphics                     'CrystalStructure 4.2'

#==============================================================================
# MOLECULAR GEOMETRY

_geom_special_details
;
 All esds (except the esd in the dihedral angle between two l.s. planes)
 are estimated using the full covariance matrix.  The cell esds are taken
 into account individually in the estimation of esds in distances, angles
 and torsion angles; correlations between esds in cell parameters are only
 used when they are defined by crystal symmetry.  An approximate (isotropic)
 treatment of cell esds is used for estimating esds involving l.s. planes.
;

loop_
 _geom_bond_atom_site_label_1
 _geom_bond_atom_site_label_2
 _geom_bond_distance
 _geom_bond_site_symmetry_2
 _geom_bond_publ_flag
Cl2 C19 1.7409(18) . ?
Cl1 C7 1.7412(19) . ?
O2 C15 1.221(2) . ?
O1 C3 1.220(2) . ?
N1 C2 1.393(2) . ?
N1 C3 1.429(2) . ?
N1 C10 1.465(2) . ?
N2 C14 1.391(2) . ?
N2 C15 1.431(2) . ?
N2 C22 1.465(2) . ?
C13 C14 1.378(2) . ?
C13 C1 1.423(2) . ?
C13 C3 1.446(2) . ?
C1 C2 1.377(2) . ?
C1 C15 1.447(2) . ?
C14 C16 1.468(2) . ?
C2 C4 1.468(2) . ?
C16 C21 1.393(3) . ?
C16 C17 1.396(2) . ?
C4 C5 1.392(2) . ?
C4 C9 1.393(3) . ?
C21 C20 1.385(2) . ?
C21 H21 0.9300 . ?
C5 C6 1.387(2) . ?
C5 H5 0.9300 . ?
C6 C7 1.376(3) . ?
C6 H6 0.9300 . ?
C17 C18 1.386(3) . ?
C17 H17 0.9300 . ?
C18 C19 1.374(3) . ?
C18 H18 0.9300 . ?
C20 C19 1.380(3) . ?
C20 H20 0.9300 . ?
C9 C8 1.381(3) . ?
C9 H9 0.9300 . ?
C10 C11 1.491(3) . ?
C10 H10A 0.9700 . ?
C10 H10B 0.9700 . ?
C8 C7 1.377(3) . ?
C8 H8 0.9300 . ?
C22 C23 1.510(3) . ?
C22 H22A 0.9700 . ?
C22 H22B 0.9700 . ?
C11 C12 1.504(4) . ?
C11 H11A 0.9700 . ?
C11 H11B 0.9700 . ?
C12 H12A 0.9600 . ?
C12 H12B 0.9600 . ?
C12 H12C 0.9600 . ?
C23 C24 1.505(4) . ?
C23 H23A 0.9700 . ?
C23 H23B 0.9700 . ?
C24 H24A 0.9600 . ?
C24 H24B 0.9600 . ?
C24 H24C 0.9600 . ?

loop_
 _geom_angle_atom_site_label_1
 _geom_angle_atom_site_label_2
 _geom_angle_atom_site_label_3
 _geom_angle
 _geom_angle_site_symmetry_1
 _geom_angle_site_symmetry_3
 _geom_angle_publ_flag
C2 N1 C3 111.27(13) . . ?
C2 N1 C10 127.83(14) . . ?
C3 N1 C10 120.62(14) . . ?
C14 N2 C15 111.29(13) . . ?
C14 N2 C22 127.57(14) . . ?
C15 N2 C22 120.26(14) . . ?
C14 C13 C1 109.01(15) . . ?
C14 C13 C3 141.44(16) . . ?
C1 C13 C3 108.50(14) . . ?
C2 C1 C13 108.95(16) . . ?
C2 C1 C15 141.64(16) . . ?
C13 C1 C15 108.43(14) . . ?
O1 C3 N1 123.17(15) . . ?
O1 C3 C13 133.15(15) . . ?
N1 C3 C13 103.67(13) . . ?
C13 C14 N2 107.61(14) . . ?
C13 C14 C16 127.09(15) . . ?
N2 C14 C16 125.29(14) . . ?
C1 C2 N1 107.60(15) . . ?
C1 C2 C4 127.41(15) . . ?
N1 C2 C4 124.96(14) . . ?
O2 C15 N2 123.36(16) . . ?
O2 C15 C1 133.00(15) . . ?
N2 C15 C1 103.65(14) . . ?
C21 C16 C17 118.94(16) . . ?
C21 C16 C14 117.61(14) . . ?
C17 C16 C14 123.38(16) . . ?
C5 C4 C9 118.90(16) . . ?
C5 C4 C2 123.57(15) . . ?
C9 C4 C2 117.50(15) . . ?
C20 C21 C16 120.90(16) . . ?
C20 C21 H21 119.5 . . ?
C16 C21 H21 119.5 . . ?
C6 C5 C4 120.14(17) . . ?
C6 C5 H5 119.9 . . ?
C4 C5 H5 119.9 . . ?
C7 C6 C5 119.56(17) . . ?
C7 C6 H6 120.2 . . ?
C5 C6 H6 120.2 . . ?
C18 C17 C16 120.21(18) . . ?
C18 C17 H17 119.9 . . ?
C16 C17 H17 119.9 . . ?
C19 C18 C17 119.52(17) . . ?
C19 C18 H18 120.2 . . ?
C17 C18 H18 120.2 . . ?
C19 C20 C21 118.78(18) . . ?
C19 C20 H20 120.6 . . ?
C21 C20 H20 120.6 . . ?
C8 C9 C4 121.04(17) . . ?
C8 C9 H9 119.5 . . ?
C4 C9 H9 119.5 . . ?
C18 C19 C20 121.62(17) . . ?
C18 C19 Cl2 119.60(14) . . ?
C20 C19 Cl2 118.77(15) . . ?
N1 C10 C11 113.63(17) . . ?
N1 C10 H10A 108.8 . . ?
C11 C10 H10A 108.8 . . ?
N1 C10 H10B 108.8 . . ?
C11 C10 H10B 108.8 . . ?
H10A C10 H10B 107.7 . . ?
C7 C8 C9 118.93(19) . . ?
C7 C8 H8 120.5 . . ?
C9 C8 H8 120.5 . . ?
C6 C7 C8 121.40(17) . . ?
C6 C7 Cl1 119.52(15) . . ?
C8 C7 Cl1 119.09(16) . . ?
N2 C22 C23 112.47(18) . . ?
N2 C22 H22A 109.1 . . ?
C23 C22 H22A 109.1 . . ?
N2 C22 H22B 109.1 . . ?
C23 C22 H22B 109.1 . . ?
H22A C22 H22B 107.8 . . ?
C10 C11 C12 113.63(18) . . ?
C10 C11 H11A 108.8 . . ?
C12 C11 H11A 108.8 . . ?
C10 C11 H11B 108.8 . . ?
C12 C11 H11B 108.8 . . ?
H11A C11 H11B 107.7 . . ?
C11 C12 H12A 109.5 . . ?
C11 C12 H12B 109.5 . . ?
H12A C12 H12B 109.5 . . ?
C11 C12 H12C 109.5 . . ?
H12A C12 H12C 109.5 . . ?
H12B C12 H12C 109.5 . . ?
C24 C23 C22 114.15(18) . . ?
C24 C23 H23A 108.7 . . ?
C22 C23 H23A 108.7 . . ?
C24 C23 H23B 108.7 . . ?
C22 C23 H23B 108.7 . . ?
H23A C23 H23B 107.6 . . ?
C23 C24 H24A 109.5 . . ?
C23 C24 H24B 109.5 . . ?
H24A C24 H24B 109.5 . . ?
C23 C24 H24C 109.5 . . ?
H24A C24 H24C 109.5 . . ?
H24B C24 H24C 109.5 . . ?

loop_
 _geom_torsion_atom_site_label_1
 _geom_torsion_atom_site_label_2
 _geom_torsion_atom_site_label_3
 _geom_torsion_atom_site_label_4
 _geom_torsion
 _geom_torsion_site_symmetry_1
 _geom_torsion_site_symmetry_2
 _geom_torsion_site_symmetry_3
 _geom_torsion_site_symmetry_4
 _geom_torsion_publ_flag
C14 C13 C1 C2 170.71(14) . . . . ?
C3 C13 C1 C2 -0.16(19) . . . . ?
C14 C13 C1 C15 -0.53(19) . . . . ?
C3 C13 C1 C15 -171.39(14) . . . . ?
C2 N1 C3 O1 178.98(16) . . . . ?
C10 N1 C3 O1 4.5(2) . . . . ?
C2 N1 C3 C13 -1.20(17) . . . . ?
C10 N1 C3 C13 -175.67(15) . . . . ?
C14 C13 C3 O1 14.5(4) . . . . ?
C1 C13 C3 O1 -179.40(18) . . . . ?
C14 C13 C3 N1 -165.3(2) . . . . ?
C1 C13 C3 N1 0.81(17) . . . . ?
C1 C13 C14 N2 -0.07(19) . . . . ?
C3 C13 C14 N2 166.0(2) . . . . ?
C1 C13 C14 C16 179.09(15) . . . . ?
C3 C13 C14 C16 -14.9(3) . . . . ?
C15 N2 C14 C13 0.66(19) . . . . ?
C22 N2 C14 C13 169.80(17) . . . . ?
C15 N2 C14 C16 -178.52(14) . . . . ?
C22 N2 C14 C16 -9.4(3) . . . . ?
C13 C1 C2 N1 -0.59(19) . . . . ?
C15 C1 C2 N1 165.9(2) . . . . ?
C13 C1 C2 C4 177.42(15) . . . . ?
C15 C1 C2 C4 -16.1(3) . . . . ?
C3 N1 C2 C1 1.15(19) . . . . ?
C10 N1 C2 C1 175.12(16) . . . . ?
C3 N1 C2 C4 -176.92(14) . . . . ?
C10 N1 C2 C4 -3.0(3) . . . . ?
C14 N2 C15 O2 179.04(16) . . . . ?
C22 N2 C15 O2 9.0(3) . . . . ?
C14 N2 C15 C1 -0.94(17) . . . . ?
C22 N2 C15 C1 -171.00(16) . . . . ?
C2 C1 C15 O2 14.3(4) . . . . ?
C13 C1 C15 O2 -179.10(19) . . . . ?
C2 C1 C15 N2 -165.7(2) . . . . ?
C13 C1 C15 N2 0.87(17) . . . . ?
C13 C14 C16 C21 -40.5(2) . . . . ?
N2 C14 C16 C21 138.51(17) . . . . ?
C13 C14 C16 C17 136.49(19) . . . . ?
N2 C14 C16 C17 -44.5(2) . . . . ?
C1 C2 C4 C5 134.32(19) . . . . ?
N1 C2 C4 C5 -48.0(2) . . . . ?
C1 C2 C4 C9 -43.8(2) . . . . ?
N1 C2 C4 C9 133.91(18) . . . . ?
C17 C16 C21 C20 1.8(3) . . . . ?
C14 C16 C21 C20 178.96(16) . . . . ?
C9 C4 C5 C6 -1.1(3) . . . . ?
C2 C4 C5 C6 -179.14(16) . . . . ?
C4 C5 C6 C7 -0.4(3) . . . . ?
C21 C16 C17 C18 -1.5(3) . . . . ?
C14 C16 C17 C18 -178.44(17) . . . . ?
C16 C17 C18 C19 0.2(3) . . . . ?
C16 C21 C20 C19 -0.9(3) . . . . ?
C5 C4 C9 C8 1.7(3) . . . . ?
C2 C4 C9 C8 179.91(18) . . . . ?
C17 C18 C19 C20 0.7(3) . . . . ?
C17 C18 C19 Cl2 179.71(15) . . . . ?
C21 C20 C19 C18 -0.4(3) . . . . ?
C21 C20 C19 Cl2 -179.38(14) . . . . ?
C2 N1 C10 C11 -66.8(2) . . . . ?
C3 N1 C10 C11 106.62(19) . . . . ?
C4 C9 C8 C7 -0.8(3) . . . . ?
C5 C6 C7 C8 1.4(3) . . . . ?
C5 C6 C7 Cl1 -178.99(15) . . . . ?
C9 C8 C7 C6 -0.7(3) . . . . ?
C9 C8 C7 Cl1 179.64(16) . . . . ?
C14 N2 C22 C23 -65.4(2) . . . . ?
C15 N2 C22 C23 102.84(19) . . . . ?
N1 C10 C11 C12 -61.9(2) . . . . ?
N2 C22 C23 C24 -60.0(3) . . . . ?

#==============================================================================

#==============================================================================
# Additional structures and associated data_? identifiers
# should be added at this point if there is more than one 
# structure analysis in the CIF.

_shelx_res_file
;

    shelxl.res created by SHELXL-2014/7

TITL PR3R
CELL  1.54187 18.10750 14.16642 18.54360 90.00000 117.16300 90.00000
ZERR  8 0.00020 0.00016 0.00030 0.00000 0.00200 0.00000
LATT 2
SYMM .50-X,    +Y,    -Z
SFAC C H CL N O
UNIT 192 176 16 16 16
SHEL 99999.000000 0.840660
L.S. 10
FMAP 2
PLAN 25
WPDB -2
HTAB
BOND $H
CONF
LIST 4
TEMP 23.0
ACTA
SIZE 0.345 0.118 0.096
WGHT    0.073000    1.784800
FVAR       0.17594
CL2   3    1.099869    0.697151    0.375591    11.00000    0.04889    0.07180 =
         0.12021    0.00290    0.05476    0.00629
CL1   3    0.289902    0.801354    0.406244    11.00000    0.05379    0.08182 =
         0.13857   -0.00463    0.06454    0.00105
O2    5    0.613811    0.569974    0.405642    11.00000    0.04040    0.04339 =
         0.07118   -0.00667    0.02937   -0.00627
O1    5    0.785860    0.920018    0.395838    11.00000    0.04461    0.04271 =
         0.06706    0.00285    0.03337   -0.00025
N1    4    0.664618    0.887038    0.405713    11.00000    0.03894    0.03778 =
         0.05236    0.00001    0.02635    0.00427
N2    4    0.738453    0.603031    0.401915    11.00000    0.03370    0.03619 =
         0.05502   -0.00361    0.02085    0.00198
C13   1    0.732225    0.760257    0.390824    11.00000    0.03308    0.04159 =
         0.04387   -0.00046    0.02041    0.00321
C1    1    0.659404    0.729740    0.394981    11.00000    0.03235    0.04175 =
         0.04402   -0.00319    0.01912    0.00166
C3    1    0.736531    0.862053    0.396891    11.00000    0.03559    0.04331 =
         0.04432    0.00294    0.02101    0.00522
C14   1    0.779851    0.682573    0.395040    11.00000    0.03166    0.04157 =
         0.04035   -0.00140    0.01571    0.00179
C2    1    0.618423    0.807487    0.403538    11.00000    0.03473    0.04242 =
         0.03999   -0.00078    0.01856    0.00316
C15   1    0.661582    0.627883    0.401374    11.00000    0.03391    0.04431 =
         0.04565   -0.00514    0.01885    0.00057
C16   1    0.859336    0.681868    0.391774    11.00000    0.03275    0.03957 =
         0.04709   -0.00552    0.01928    0.00228
C4    1    0.539066    0.809112    0.407027    11.00000    0.03618    0.04064 =
         0.04854    0.00309    0.02285    0.00566
C21   1    0.867797    0.742383    0.336818    11.00000    0.03570    0.04671 =
         0.04937   -0.00161    0.01951    0.00393
AFIX  43
H21   2    0.823411    0.780396    0.303435    11.00000   -1.20000
AFIX   0
C5    1    0.525697    0.861054    0.463748    11.00000    0.04254    0.04552 =
         0.05312   -0.00114    0.02633    0.00357
AFIX  43
H5    2    0.568174    0.897909    0.501674    11.00000   -1.20000
AFIX   0
C6    1    0.449162    0.857945    0.463808    11.00000    0.05354    0.04911 =
         0.06702    0.00193    0.04019    0.00943
AFIX  43
H6    2    0.440280    0.892261    0.501902    11.00000   -1.20000
AFIX   0
C17   1    0.927216    0.627226    0.443135    11.00000    0.03753    0.04519 =
         0.06217    0.00387    0.02355    0.00519
AFIX  43
H17   2    0.922877    0.587590    0.481002    11.00000   -1.20000
AFIX   0
C18   1    1.001040    0.631849    0.437880    11.00000    0.03560    0.04722 =
         0.07503    0.00325    0.02330    0.00861
AFIX  43
H18   2    1.046220    0.595284    0.471956    11.00000   -1.20000
AFIX   0
C20   1    0.941423    0.746726    0.331199    11.00000    0.04427    0.05161 =
         0.05641   -0.00203    0.02888   -0.00063
AFIX  43
H20   2    0.946541    0.786590    0.293883    11.00000   -1.20000
AFIX   0
C9    1    0.474981    0.753194    0.351695    11.00000    0.04370    0.05035 =
         0.05944   -0.00832    0.02857   -0.00078
AFIX  43
H9    2    0.483850    0.716951    0.314549    11.00000   -1.20000
AFIX   0
C19   1    1.007019    0.690828    0.381979    11.00000    0.03819    0.04741 =
         0.07002   -0.00985    0.03054    0.00010
C10   1    0.643170    0.986293    0.408124    11.00000    0.05743    0.03812 =
         0.07169   -0.00142    0.04240    0.00596
AFIX  23
H10A  2    0.690780    1.025123    0.417292    11.00000   -1.20000
H10B  2    0.631262    0.995499    0.453607    11.00000   -1.20000
AFIX   0
C8    1    0.398468    0.750719    0.351122    11.00000    0.04163    0.05688 =
         0.07407   -0.00698    0.02832   -0.00519
AFIX  43
H8    2    0.355755    0.713839    0.313524    11.00000   -1.20000
AFIX   0
C7    1    0.386446    0.803737    0.407116    11.00000    0.04345    0.04983 =
         0.07861    0.00902    0.03804    0.00747
C22   1    0.758014    0.503889    0.395788    11.00000    0.03967    0.03671 =
         0.08911   -0.00266    0.02742    0.00387
AFIX  23
H22A  2    0.722673    0.463950    0.409402    11.00000   -1.20000
H22B  2    0.815145    0.491597    0.434839    11.00000   -1.20000
AFIX   0
C11   1    0.570414    1.018824    0.332633    11.00000    0.05337    0.05103 =
         0.10389    0.01384    0.03941    0.01515
AFIX  23
H11A  2    0.557993    1.083664    0.339982    11.00000   -1.20000
H11B  2    0.522576    0.980685    0.323958    11.00000   -1.20000
AFIX   0
C12   1    0.583723    1.013218    0.258412    11.00000    0.08229    0.06514 =
         0.07428    0.01229    0.02035    0.01911
AFIX  33
H12A  2    0.534850    1.035052    0.212149    11.00000   -1.20000
H12B  2    0.630129    1.052041    0.265871    11.00000   -1.20000
H12C  2    0.594685    0.948983    0.249834    11.00000   -1.20000
AFIX   0
C23   1    0.746158    0.478485    0.312112    11.00000    0.08138    0.05422 =
         0.13900   -0.03410    0.07842   -0.01140
AFIX  23
H23A  2    0.783579    0.516517    0.299895    11.00000   -1.20000
H23B  2    0.761466    0.412859    0.312167    11.00000   -1.20000
AFIX   0
C24   1    0.659030    0.492574    0.246072    11.00000    0.10260    0.06961 =
         0.07931   -0.02051    0.05133   -0.02020
AFIX  33
H24A  2    0.656210    0.475079    0.194860    11.00000   -1.20000
H24B  2    0.621579    0.453924    0.256757    11.00000   -1.20000
H24C  2    0.643719    0.557707    0.244470    11.00000   -1.20000
AFIX   0
HKLF 4

REM  PR3R
REM R1 =  0.0459 for    3303 Fo > 4sig(Fo)  and  0.0492 for all    3726 data
REM    271 parameters refined using      0 restraints

END

WGHT      0.0730      1.7847

REM No hydrogen bonds found for HTAB generation

REM Highest difference peak  0.351,  deepest hole -0.254,  1-sigma level  0.051
Q1    1   0.6204  1.0409  0.3211  11.00000  0.05    0.35
Q2    1   1.1068  0.6973  0.4307  11.00000  0.05    0.35
Q3    1   1.1029  0.7011  0.3093  11.00000  0.05    0.24
Q4    1   0.2991  0.8082  0.3557  11.00000  0.05    0.23
Q5    1   0.2853  0.8060  0.4682  11.00000  0.05    0.21
Q6    1   1.0125  0.6888  0.4279  11.00000  0.05    0.20
Q7    1   0.5347  0.8049  0.4613  11.00000  0.05    0.19
Q8    1   0.3054  0.7473  0.4280  11.00000  0.05    0.18
Q9    1   0.5313  0.8506  0.4257  11.00000  0.05    0.18
Q10   1   0.6395  0.7550  0.4072  11.00000  0.05    0.18
Q11   1   0.3972  0.7463  0.4047  11.00000  0.05    0.18
Q12   1   0.7589  0.7378  0.3936  11.00000  0.05    0.18
Q13   1   0.7973  0.9355  0.3387  11.00000  0.05    0.17
Q14   1   0.7518  0.5601  0.4068  11.00000  0.05    0.17
Q15   1   0.7413  0.6126  0.4560  11.00000  0.05    0.16
Q16   1   0.6140  0.5589  0.4698  11.00000  0.05    0.16
Q17   1   0.7493  0.8040  0.4102  11.00000  0.05    0.16
Q18   1   0.8644  0.6943  0.3458  11.00000  0.05    0.15
Q19   1   0.9355  0.7607  0.2613  11.00000  0.05    0.15
Q20   1   0.6933  0.4572  0.3077  11.00000  0.05    0.15
Q21   1   0.7500  0.4983  0.5000  10.50000  0.05    0.15
Q22   1   0.3893  0.7954  0.3654  11.00000  0.05    0.15
Q23   1   0.6627  0.8668  0.4452  11.00000  0.05    0.14
Q24   1   0.7383  0.7592  0.4544  11.00000  0.05    0.14
Q25   1   0.6454  0.6149  0.4514  11.00000  0.05    0.14
;

_shelx_res_checksum   92239

_shelx_hkl_file
;
   0   0   2  933.10   48.92
   0   0   4 9999.00  523.07
   0   0   4 9990.03  522.99
   0   0   6 3879.92  200.29
   0   0   6 3741.53  200.43
   0   0   8  418.60   21.57
   0   0   8  382.48   21.73
   0   0  10  675.57   37.57
   0   0  10  719.75   37.30
   0   0 -12   96.48    5.32
   0   0 -14  334.64   17.82
   0   0 -16   92.16    5.10
   0   0 -16   86.36    5.08
   0   0 -16   94.04    5.07
   0   0 -18    7.02    0.64
   0   0 -18    9.50    0.69
   0   1  -1    0.08    0.05
   0  -1   1    0.07    0.02
   0  -1   1    0.07    0.05
   0   1   3   49.91    2.85
   0  -1   3   50.83    2.75
   0   1   5   39.17    2.35
   0  -1   5   38.26    2.23
   0   1   7    0.18    0.15
   0  -1   7    0.06    0.10
   0  -1   7    0.04    0.13
   0   1   9   -0.04    0.13
   0   1   9   -0.05    0.16
   0  -1   9    0.20    0.21
   0  -1   9    0.11    0.11
   0   1 -11    1.25    0.23
   0   1 -13    5.80    0.55
   0   1 -15   17.82    1.23
   0   1 -15   16.72    1.21
   0   1 -15   16.93    1.20
   0   1 -17    3.11    0.39
   0   1 -17    3.38    0.40
   0   1 -17    3.02    0.40
   0  -1 -17    2.83    0.36
   0  -1 -17    3.53    0.40
   0   1 -19    1.23    0.21
   0   1 -19    1.74    0.25
   0  -1 -19    1.07    0.20
   0   2   0 2029.25  110.08
   0  -2   0 2173.35  110.08
   0   2   2  564.59   28.99
   0   2  -2  549.55   29.10
   0  -2   2  533.18   29.07
   0   2   4 3525.39  158.50
   0  -2   4 3639.48  158.24
   0  -2   4 3313.38  158.51
   0   2   6   34.95    2.27
   0   2   6   35.87    1.98
   0  -2   6   35.36    2.05
   0   2   8   84.14    5.12
   0   2   8   86.12    5.09
   0  -2   8   88.66    4.85
   0  -2   8   85.93    5.19
   0   2  10   26.64    1.98
   0   2  10   24.94    2.03
   0  -2  10   25.59    2.10
   0   2 -12   15.62    1.09
   0   2 -14    3.59    0.44
   0   2 -14    3.52    0.44
   0   2 -14    3.65    0.44
   0   2 -16    9.78    0.78
   0   2 -16    8.98    0.78
   0   2 -16    8.70    0.76
   0  -2 -16    8.71    0.72
   0   2 -18    9.11    0.74
   0   2 -18   10.19    0.76
   0   2 -18    9.26    0.72
   0  -2 -18    8.97    0.70
   0   2 -20    0.22    0.10
   0   3  -1   17.12    0.97
   0   3   1   16.92    1.00
   0   3  -1   16.15    1.06
   0  -3   1   16.66    1.05
   0  -3  -1   16.31    1.01
   0   3   3  321.73   17.65
   0   3  -3  334.83   17.70
   0   3   3  335.77   17.54
   0  -3   3  330.91   17.65
   0   3   5    1.42    0.24
   0  -3   5    1.26    0.13
   0  -3   5    1.27    0.11
   0  -3   5    1.74    0.33
   0   3   7  148.72    8.28
   0  -3   7  146.02    8.34
   0   3   9    0.38    0.23
   0   3   9    0.24    0.20
   0   3 -11   65.26    3.85
   0   3 -11   71.70    3.87
   0   3 -13    0.26    0.16
   0   3 -13    0.46    0.19
   0   3 -13    0.28    0.18
   0   3 -13    0.10    0.17
   0   3 -15   10.35    0.86
   0   3 -15   10.71    0.86
   0   3 -15   10.73    0.88
   0   3 -17   27.29    1.83
   0   3 -17   31.35    1.87
   0   3 -17   30.55    1.88
   0   3 -19    0.24    0.13
   0   3 -19    0.52    0.17
   0   4   0  954.19   50.56
   0   4   0  934.64   50.59
   0  -4   0  997.64   50.57
   0   4   2 2127.73  113.94
   0   4  -2 2252.20  113.96
   0   4   2 2204.63  114.09
   0   4  -2 2246.73  114.12
   0  -4  -2 2051.22  113.95
   0  -4   2 2239.85  114.06
   0  -4  -2 2179.57  113.88
   0   4   4  225.31   12.09
   0   4   4  224.67   12.27
   0  -4   4  229.05   12.27
   0   4   6  219.05   11.76
   0  -4   6  215.42   11.98
   0   4   8   55.95    3.36
   0   4   8   46.10    3.18
   0  -4   8   51.94    3.39
   0   4 -10   28.66    1.78
   0  -4 -10   29.15    1.79
   0   4 -12   33.76    2.24
   0   4 -12   39.92    2.26
   0   4 -12   37.25    2.22
   0   4 -14    0.39    0.21
   0   4 -14    0.29    0.19
   0   4 -14    0.26    0.22
   0   4 -14    0.73    0.25
   0   4 -14    0.44    0.21
   0   4 -16    2.35    0.38
   0   4 -16    1.72    0.32
   0   4 -16    2.11    0.35
   0   4 -18    0.12    0.14
   0   4 -18    0.17    0.17
   0   4 -18    0.15    0.16
   0   5   1   29.34    1.81
   0   5   1   30.54    1.89
   0   5  -1   30.13    1.76
   0   5  -1   28.37    1.89
   0   5  -1   31.28    1.89
   0  -5   1   32.67    1.86
   0  -5  -1   30.31    1.82
   0   5   3  151.66    8.29
   0   5   3  147.32    8.07
   0   5  -3  156.94    8.36
   0  -5   3  147.85    8.22
   0   5   5   21.17    1.55
   0  -5   5   19.22    1.50
   0  -5   7  416.58   22.53
   0   5  -9   43.17    2.39
   0   5  -9   40.07    2.40
   0   5  -9   40.49    2.37
   0   5  -9   40.10    2.37
   0   5 -11   62.85    3.78
   0   5 -11   70.02    3.77
   0   5 -11   67.97    3.77
   0  -5 -11   63.48    3.77
   0   5 -13   59.13    3.84
   0   5 -13   75.68    3.89
   0   5 -15    6.23    0.61
   0   5 -15    6.19    0.57
   0   5 -15    6.50    0.60
   0   5 -17    8.13    0.69
   0   5 -17    8.76    0.71
   0   5 -19    0.24    0.15
   0   5 -19    0.37    0.13
   0   6   0  130.20    7.48
   0   6   0  135.44    7.43
   0  -6   0  144.00    7.47
   0   6   2    9.57    0.80
   0   6  -2    7.58    0.50
   0   6  -2    7.72    0.76
   0   6   2    8.24    0.65
   0   6  -2    6.87    0.49
   0   6  -2    8.58    0.69
   0  -6  -2    9.18    0.62
   0  -6  -2    7.18    0.62
   0  -6   2    9.65    0.75
   0   6   4   59.55    3.60
   0  -6   4   57.22    3.52
   0   6   6  224.65   12.33
   0  -6   6  219.89   12.29
   0   6  -8    3.25    0.35
   0  -6   8    3.97    0.66
   0   6 -10    4.07    0.41
   0   6 -10    3.36    0.38
   0   6 -10    3.20    0.38
   0   6 -10    3.12    0.40
   0  -6 -10    3.06    0.38
   0   6 -12    8.18    0.73
   0   6 -12    8.75    0.78
   0   6 -12    8.65    0.73
   0   6 -12    9.19    0.75
   0   6 -14    9.38    0.77
   0   6 -14   10.05    0.79
   0   6 -16    3.80    0.45
   0   6 -16    3.13    0.38
   0   6 -18    2.33    0.29
   0   7   1    6.97    0.68
   0   7  -1    7.18    0.72
   0  -7  -1    7.19    0.64
   0  -7   1    7.27    0.67
   0   7   3    7.71    0.79
   0  -7   3    7.41    0.74
   0   7   5   32.87    2.29
   0  -7   5   30.69    2.18
   0   7  -7   67.48    3.97
   0   7  -7   72.81    4.02
   0   7  -9    0.27    0.13
   0   7  -9    0.55    0.20
   0   7  -9    0.27    0.14
   0   7  -9    0.35    0.15
   0   7 -11   21.98    1.40
   0   7 -11   20.86    1.46
   0   7 -11   21.76    1.41
   0   7 -11   19.37    1.39
   0   7 -13    4.23    0.48
   0   7 -13    3.78    0.47
   0   7 -13    3.91    0.51
   0   7 -13    4.86    0.50
   0   7 -15    2.57    0.40
   0   7 -15    3.02    0.40
   0   7 -15    4.17    0.47
   0   7 -15    3.18    0.40
   0   7 -17   -0.03    0.14
   0   7 -17   -0.18    0.19
   0   8   0   75.59    4.57
   0   8   2   19.57    1.50
   0   8   4  188.60   10.53
   0  -8   4  187.14   10.40
   0   8  -6   92.26    4.92
   0   8  -6   81.19    4.85
   0   8  -8   54.79    3.27
   0   8  -8   59.40    3.23
   0   8  -8   49.42    3.18
   0   8  -8   63.55    3.22
   0   8 -10  121.90    6.73
   0   8 -10  123.26    6.71
   0   8 -12    7.33    0.67
   0   8 -12    7.57    0.72
   0   8 -12    7.21    0.65
   0   8 -14    0.63    0.23
   0   8 -14    0.45    0.20
   0   8 -14    0.15    0.17
   0   8 -16    0.43    0.17
   0   8 -16    0.41    0.20
   0   8 -16    0.68    0.20
   0   8 -18    0.59    0.15
   0   8 -18    0.41    0.12
   0   9   1    0.02    0.10
   0   9   1    0.16    0.18
   0   9  -1    0.16    0.11
   0   9  -3    0.37    0.12
   0   9   3    0.30    0.12
   0   9  -5    2.67    0.31
   0   9  -5    2.92    0.33
   0   9   5    2.68    0.28
   0   9  -7    0.65    0.19
   0   9  -7    0.56    0.17
   0   9  -9    3.78    0.42
   0   9  -9    3.83    0.47
   0   9  -9    4.63    0.43
   0   9  -9    4.10    0.45
   0   9 -11    2.13    0.34
   0   9 -11    1.97    0.31
   0   9 -13    0.91    0.28
   0   9 -13    1.07    0.25
   0   9 -13    1.20    0.29
   0   9 -15    1.17    0.24
   0   9 -15    1.10    0.24
   0   9 -15    1.23    0.27
   0   9 -17    0.06    0.10
   0   9 -17    0.23    0.14
   0  10   0  334.27   17.70
   0  10   2    9.77    0.70
   0  10   4  151.68    7.94
   0  10  -4  158.32    8.01
   0  10  -4  134.68    7.98
   0  10  -6  267.87   13.98
   0  10  -6  247.15   13.99
   0  10   6  266.46   13.88
   0  10  -8   44.93    2.64
   0  10  -8   44.64    2.70
   0  10 -10  121.66    6.26
   0  10 -10  109.79    6.26
   0  10 -10  110.03    6.36
   0  10 -10  113.94    6.30
   0  10 -12    2.63    0.38
   0  10 -12    2.69    0.34
   0  10 -14    4.20    0.40
   0  10 -14    3.17    0.40
   0  10 -16    0.11    0.10
   0  10 -16    0.02    0.09
   0  10 -16    0.15    0.13
   0  11   1    0.67    0.17
   0  11  -1    0.76    0.18
   0  11   3    0.54    0.15
   0  11  -3    0.34    0.16
   0  11   5    0.01    0.11
   0  11  -5   -0.02    0.14
   0  11  -5    0.06    0.12
   0  11  -7   23.37    1.46
   0  11  -7   20.57    1.45
   0  11   7   21.98    1.34
   0  11  -9   10.97    0.84
   0  11  -9   10.52    0.88
   0  11 -11    6.30    0.59
   0  11 -11    6.57    0.54
   0  11 -11    5.86    0.61
   0  11 -13   14.67    1.12
   0  11 -13   17.30    1.09
   0  11 -15   -0.02    0.08
   0  11 -15    0.17    0.12
   0  12   0    0.34    0.16
   0  12   2   40.71    2.38
   0  12   4    0.18    0.15
   0  12  -4    0.12    0.16
   0  12  -6   16.24    1.21
   0  12  -6   19.63    1.25
   0  12   6   18.31    1.15
   0  12  -8    4.76    0.53
   0  12  -8    5.76    0.54
   0  12 -10    1.09    0.21
   0  12 -10    0.69    0.22
   0 -12 -12    9.47    1.09
   0  12 -14    0.66    0.17
   0  13   1    0.30    0.16
   0  13  -1    0.45    0.18
   0  13   3    1.33    0.23
   0  13  -3    1.78    0.29
   0  13   5    2.10    0.28
   0  13  -5    2.38    0.34
   0  13   7   12.20    0.81
   0  13  -7   10.68    0.87
   0  13  -9    0.08    0.12
   0  13  -9    0.04    0.13
   0 -13 -11   43.35    3.01
   0 -13 -13    4.81    0.61
   0  14   0    1.82    0.29
   0  14   2    6.90    0.58
   0  14   4   26.72    1.67
   0  14  -4   29.95    1.77
   0  14  -6    9.22    0.73
   0  14   6    9.33    0.66
   0  14  -8    0.38    0.16
   0  14 -10    0.34    0.12
   0 -14 -10    0.76    0.39
   0 -14 -12    3.66    0.52
   0  15  -1    2.12    0.29
   0  15   1    2.07    0.29
   0  15   3    0.41    0.15
   0  15   5    0.11    0.10
   0  15  -5    0.14    0.15
   0  15  -7    3.03    0.33
   0 -15  -7    6.32    0.80
   0  15  -9    0.36    0.10
   0  16   0  154.47    8.28
   0  16  -2    4.77    0.44
   0  16   2    5.00    0.42
   0  16   4   48.34    2.84
   0  16  -4   53.01    2.90
   0  16  -6   22.60    1.36
   0 -16  -6   24.80    1.73
   0 -16  -8    1.92    0.36
   0  17   1   13.90    0.85
   0  17  -1   13.65    0.86
   0  17   3    0.07    0.07
   0  17  -5    6.86    0.46
   1   0 -19   -0.06    0.13
   1   0 -19   -0.01    0.12
   1   0 -17    0.02    0.16
   1   0 -17   -0.02    0.14
   1   0 -17   -0.10    0.14
   1   0 -15   -0.02    0.16
   1   0 -15    0.11    0.18
   1   0 -13   -0.11    0.13
  -1   0  11   -0.18    0.21
  -1   0   9    0.03    0.13
  -1   0   9    0.66    0.26
  -1   0   7    0.19    0.16
  -1   0   7    0.31    0.14
  -1   0   5   -0.02    0.11
  -1   0   3    0.18    0.08
   1   0  -1    0.01    0.02
  -1   0   1    0.00    0.02
  -1   0   1    0.04    0.02
   1   0   1    0.03    0.04
   1   0   1    0.04    0.04
  -1   0  -1    0.05    0.05
   1   0   3    0.31    0.11
  -1   0  -3    0.41    0.13
   1   0   5   -0.08    0.12
   1   0   7   -0.11    0.11
   1   0   7   -0.05    0.11
   1   0   7   -0.04    0.15
   1   0   9    0.21    0.18
   1   0   9   -0.22    0.24
  -1   0 -11    0.02    0.12
  -1   0 -13   -0.04    0.15
  -1   0 -15    0.20    0.17
  -1   0 -17    0.12    0.15
  -1   0 -17   -0.08    0.18
  -1   0 -19    0.20    0.13
  -1   0 -19    0.11    0.11
   1   1 -20   -0.08    0.12
   1   1 -18    0.78    0.21
   1   1 -18    0.95    0.25
   1   1 -18    0.97    0.21
   1  -1 -18    0.98    0.21
   1  -1 -18    0.66    0.19
   1   1 -16    6.16    0.57
   1   1 -16    4.48    0.51
   1   1 -16    5.48    0.55
   1  -1 -16    4.94    0.51
   1   1 -14    5.22    0.52
   1   1 -12   64.90    3.66
  -1   1  10  136.08    7.39
  -1   1  10  120.25    7.44
  -1  -1  10  129.29    7.54
  -1   1   8   22.34    1.58
  -1   1   8   21.37    1.60
  -1  -1   8   20.04    1.61
  -1  -1   8   22.73    1.47
  -1   1   6  161.66    9.04
  -1   1   6  167.92    9.02
  -1  -1   6  164.78    9.06
  -1  -1   6  165.73    8.90
  -1   1   4    1.17    0.19
   1   1  -4    1.31    0.24
  -1  -1   4    1.00    0.21
  -1   1   2  153.96    7.91
  -1  -1   2  146.90    7.88
   1   1   0  688.07   35.11
   1   1   0  709.52   35.11
  -1   1   0  700.68   35.08
   1  -1   0  679.98   35.11
  -1  -1   0  719.51   35.11
   1   1   2   12.33    0.72
   1   1   2   12.66    0.82
  -1   1  -2   12.78    0.76
   1  -1   2   13.30    0.75
  -1  -1  -2   10.09    0.81
   1   1   4 1211.75   63.22
   1   1   4 1209.75   63.38
   1  -1   4 1195.14   63.27
   1   1   6  280.09   14.67
   1   1   6  267.25   14.47
   1  -1   6  275.48   14.54
   1  -1   6  268.49   14.79
   1   1   8  116.60    7.30
   1   1   8  132.22    7.20
   1  -1   8  120.87    7.35
   1  -1   8  133.25    7.06
   1   1  10  196.20   12.08
   1   1  10  228.29   11.89
  -1   1 -12    2.89    0.37
  -1  -1 -12    3.25    0.36
  -1   1 -14  209.94   11.32
  -1   1 -16   28.80    1.85
  -1   1 -16   32.04    1.91
  -1   1 -16   32.99    1.91
  -1  -1 -16   26.38    1.83
  -1   1 -18   56.26    3.22
  -1   1 -18   58.79    3.18
  -1   1 -18   64.83    3.25
  -1  -1 -18   58.93    3.21
   1   2 -19    1.87    0.29
   1   2 -19    2.47    0.29
   1   2 -19    1.95    0.29
   1  -2 -19    1.92    0.25
   1   2 -17    0.88    0.24
   1   2 -17    0.93    0.25
   1   2 -17    0.99    0.27
   1  -2 -17    0.59    0.20
   1   2 -15    0.07    0.17
   1   2 -15    0.02    0.17
   1   2 -15    0.07    0.16
   1  -2 -15    0.06    0.14
   1   2 -13    4.19    0.46
  -1   2  11    0.06    0.14
   1   2 -11    0.13    0.12
  -1   2  11    0.05    0.13
  -1   2   9   12.98    1.17
  -1   2   9   14.21    1.21
  -1  -2   9   12.85    1.25
  -1   2   7   45.41    2.79
  -1   2   7   44.53    2.76
  -1  -2   7   44.16    2.55
  -1  -2   7   44.11    2.83
  -1  -2   5  542.62   28.52
  -1   2   3 1298.07   67.59
   1   2  -3 1387.69   67.84
  -1  -2   3 1184.61   67.77
   1   2  -1  126.18    6.57
   1   2  -1  124.15    6.65
  -1   2   1  118.31    6.53
   1  -2  -1  126.80    6.60
  -1  -2   1  122.76    6.65
  -1  -2   1  132.28    6.58
  -1   2  -1 1158.18   58.52
   1   2   1 1132.93   58.64
   1   2   1 1112.13   58.61
  -1  -2  -1 1116.90   58.65
  -1  -2  -1 1095.75   58.61
   1  -2   1 1052.86   58.61
   1  -2   1 1107.55   58.58
   1   2   3 1922.59   96.43
  -1   2  -3 1808.26   96.32
   1  -2   3 1823.20   96.29
   1  -2   3 1849.80   96.51
   1   2   5   21.73    0.52
   1   2   5   21.81    0.89
   1   2   5   22.44    1.00
   1  -2   5   22.21    0.68
   1   2   7   43.24    2.83
   1  -2   7   45.57    2.61
   1   2   9    9.79    1.01
   1   2   9   11.36    1.16
   1  -2   9   10.48    1.16
  -1   2 -11   26.28    1.65
  -1  -2 -11   26.65    1.64
  -1   2 -13    0.15    0.16
  -1   2 -15   10.45    0.84
  -1   2 -15   10.12    0.83
  -1   2 -15   10.02    0.84
  -1   2 -17    0.93    0.23
  -1   2 -17    1.06    0.24
  -1   2 -17    0.71    0.24
  -1  -2 -17    0.78    0.20
  -1  -2 -17    0.83    0.22
  -1   2 -19    0.10    0.10
  -1   2 -19    0.22    0.13
  -1   2 -19    0.20    0.12
  -1  -2 -19    0.13    0.10
   1   3 -20    1.01    0.19
   1   3 -20    0.81    0.16
   1   3 -18    1.94    0.30
   1   3 -18    2.49    0.33
   1   3 -18    1.83    0.30
   1  -3 -18    1.70    0.25
   1   3 -16   20.45    1.43
   1   3 -16   21.32    1.45
   1   3 -16   22.30    1.48
   1   3 -14    0.09    0.16
   1   3 -14   -0.02    0.15
   1   3 -14    0.11    0.15
   1   3 -14    0.18    0.18
   1   3 -14    0.11    0.19
   1   3 -12   55.37    3.17
   1   3 -12   57.02    3.20
   1   3 -12   51.32    3.19
   1   3 -12   58.17    3.19
  -1   3  10  134.55    7.75
  -1  -3  10  132.50    7.87
  -1   3   8   21.00    1.62
  -1   3   8   20.43    1.53
  -1   3   6  774.77   32.56
  -1   3   6  752.00   32.80
  -1  -3   6  609.24   32.27
  -1  -3   6  703.93   32.80
  -1  -3   6  568.87   32.27
  -1   3   4  767.98   39.88
   1   3  -4  785.48   40.16
  -1  -3   4  717.98   40.07
   1   3  -2  564.55   28.99
  -1   3   2  541.15   28.77
   1  -3  -2  553.48   28.81
  -1  -3   2  548.61   28.93
   1   3   0  864.28   50.36
   1   3   0  988.75   50.36
  -1   3   0  983.70   50.40
  -1   3   0  933.51   50.33
   1  -3   0  986.05   50.31
  -1  -3   0 1007.84   50.38
   1   3   2  308.53   15.43
   1   3   2  316.61   15.37
  -1   3  -2  272.23   15.19
  -1  -3  -2  292.40   15.35
   1  -3   2  303.23   15.41
   1   3   4  413.70   20.68
   1  -3   4  404.56   20.79
   1  -3   4  373.78   20.50
   1  -3   4  387.57   20.43
   1   3   6  364.57   20.04
   1  -3   6  377.01   19.67
   1  -3   6  366.36   20.10
   1   3   8   27.38    1.90
   1  -3   8   21.51    1.87
  -1   3 -10   37.82    2.33
  -1   3 -10   41.91    2.36
   1   3  10   34.46    2.82
  -1  -3 -10   42.21    2.40
  -1   3 -12    6.34    0.58
  -1   3 -12    5.74    0.56
  -1   3 -14   -0.09    0.18
  -1   3 -14    0.05    0.14
  -1   3 -14    0.07    0.18
  -1   3 -16    1.01    0.25
  -1   3 -16    0.99    0.28
  -1   3 -16    0.87    0.26
  -1   3 -18    3.55    0.38
  -1   3 -18    3.23    0.35
  -1   3 -18    4.37    0.40
   1   4 -19    5.92    0.52
   1   4 -19    5.11    0.47
   1   4 -17    7.05    0.63
   1   4 -17    6.09    0.61
   1   4 -17    7.00    0.65
   1   4 -15    5.08    0.57
   1   4 -15    6.21    0.60
   1   4 -15    6.02    0.61
   1   4 -15    6.42    0.61
   1   4 -15    6.59    0.61
   1   4 -13   28.21    1.73
   1   4 -13   27.95    1.74
   1   4 -13   26.75    1.73
   1   4 -13   25.01    1.73
   1   4 -11    0.02    0.13
   1   4 -11    0.28    0.15
  -1   4   9   27.07    2.01
  -1  -4   9   23.92    2.00
  -1   4   7  138.40    7.69
  -1   4   7  134.50    7.85
  -1  -4   7  144.13    7.91
  -1   4   5   38.57    2.48
  -1   4   5   39.16    2.27
  -1  -4   5   39.10    2.48
   1   4  -3 1844.46   94.78
  -1   4   3 1767.56   94.47
   1   4  -3 1835.11   94.47
  -1  -4   3 1785.40   94.67
   1   4  -1  383.42   19.93
  -1   4   1  359.37   19.91
   1   4  -1  372.47   20.05
   1  -4  -1  380.10   19.90
  -1  -4   1  393.28   20.02
   1  -4  -1  385.77   19.98
   1   4   1 2164.03  111.77
  -1   4  -1 2157.82  111.73
  -1   4  -1 2149.99  111.61
  -1   4  -1 2154.40  111.76
   1   4   1 2068.15  111.71
  -1  -4  -1 2037.08  111.73
   1  -4   1 2180.56  111.73
   1   4   3 1345.09   71.26
   1   4   3 1363.92   71.15
   1  -4   3 1351.03   71.25
   1   4   5  258.35   13.73
   1  -4   5  249.76   13.87
   1   4   7  471.84   25.59
   1  -4   7  480.41   25.66
  -1   4  -9    3.57    0.38
  -1   4 -11   81.28    4.77
  -1  -4 -11   90.29    4.83
  -1   4 -13    4.26    0.50
  -1   4 -13    4.56    0.51
  -1   4 -15    6.58    0.64
  -1   4 -15    7.42    0.68
  -1   4 -17    2.12    0.32
  -1   4 -17    1.72    0.30
  -1   4 -17    1.48    0.27
  -1   4 -19    0.32    0.14
  -1   4 -19    0.13    0.10
   1   5 -20    0.01    0.08
   1   5 -20    0.04    0.10
   1   5 -18    0.76    0.24
   1   5 -18    1.00    0.24
   1   5 -16    4.46    0.50
   1   5 -16    4.18    0.49
   1   5 -16    3.91    0.51
   1   5 -16    3.99    0.46
   1   5 -14   12.01    0.90
   1   5 -14    9.63    0.87
   1   5 -12   13.44    0.97
   1   5 -12   12.16    0.94
   1   5 -12   13.47    0.96
   1   5 -12   12.01    0.97
   1   5 -10    0.96    0.19
   1   5 -10    0.67    0.19
   1   5 -10    0.91    0.19
  -1  -5   8   19.48    1.63
  -1   5   6   76.96    4.54
  -1  -5   6   73.60    4.49
  -1   5   4    4.65    0.58
  -1   5   4    5.83    0.44
  -1  -5   4    5.14    0.58
   1   5  -2   82.58    4.41
  -1   5   2   78.92    4.14
   1   5  -2   73.99    4.08
   1  -5  -2   79.89    4.19
  -1  -5   2   79.97    4.32
   1  -5  -2   68.90    4.11
  -1   5   0    6.77    0.62
  -1   5   0    6.23    0.53
   1   5   0    6.30    0.55
   1   5   0    5.37    0.54
   1  -5   0    6.46    0.51
  -1  -5   0    6.28    0.57
   1   5   2    9.38    0.75
  -1   5  -2    7.23    0.48
   1   5   2    8.03    0.64
  -1   5  -2    7.40    0.49
  -1  -5  -2    7.94    0.66
   1  -5   2    8.14    0.68
   1   5   4   56.49    3.32
   1   5   4   58.41    3.48
   1  -5   4   55.90    3.45
   1   5   6   81.84    4.92
   1  -5   6   81.46    4.94
   1   5   8   31.64    2.44
   1  -5   8   36.23    2.59
  -1   5 -10    0.32    0.16
  -1   5 -10    0.48    0.19
  -1   5 -10    0.46    0.18
  -1  -5 -10    0.42    0.18
  -1   5 -12    7.77    0.74
  -1   5 -12    8.47    0.77
  -1   5 -12    9.11    0.76
  -1   5 -14    3.38    0.46
  -1   5 -14    6.00    0.56
  -1   5 -16    3.00    0.39
  -1   5 -18    0.20    0.17
  -1   5 -18    0.12    0.12
   1   6 -19    1.21    0.20
   1   6 -19    1.17    0.22
   1   6 -17    0.07    0.13
   1   6 -15   10.03    0.86
   1   6 -15   12.09    0.91
   1   6 -15   11.78    0.90
   1   6 -15   10.57    0.88
   1   6 -15    8.75    0.85
   1   6 -13    1.25    0.33
   1   6 -13    2.33    0.37
   1   6 -13    2.17    0.35
   1   6 -13    1.86    0.33
   1   6 -11    0.16    0.17
   1   6 -11    0.08    0.14
   1   6 -11    0.05    0.16
   1   6  -9   20.97    1.30
   1   6  -9   21.70    1.31
   1   6  -9   20.96    1.35
   1   6  -9   18.93    1.27
   1   6  -9   20.22    1.30
  -1   6   7  196.53   11.05
  -1  -6   7  196.75   11.00
  -1   6   5   51.37    3.26
  -1  -6   5   50.73    3.18
  -1   6   3   85.36    4.97
   1   6  -3   86.31    4.77
  -1  -6   3   86.57    4.94
  -1   6   1    3.45    0.50
  -1   6   1    3.69    0.45
  -1   6   1    3.45    0.38
   1   6  -1    4.25    0.51
   1   6  -1    3.66    0.38
  -1  -6   1    3.95    0.47
   1  -6  -1    4.08    0.39
   1   6   1  178.57   10.09
  -1   6  -1  186.68    9.96
   1   6   1  197.55   10.16
  -1   6  -1  188.35   10.14
  -1   6  -1  183.43   10.13
  -1   6  -1  188.67    9.95
   1  -6   1  194.36   10.06
  -1  -6  -1  172.15   10.07
   1   6   3   82.37    4.62
   1  -6   3   75.09    4.51
   1   6   5  576.99   29.80
   1  -6   5  538.07   29.71
   1   6   7  394.04   21.34
   1  -6   7  389.84   21.30
  -1   6  -9    0.87    0.20
  -1   6  -9    0.72    0.19
  -1   6  -9    0.82    0.20
  -1   6  -9    0.69    0.20
  -1  -6  -9    0.81    0.21
  -1   6 -11   60.75    3.36
  -1   6 -11   62.04    3.36
  -1   6 -11   53.47    3.37
  -1   6 -11   60.46    3.36
  -1  -6 -11   52.69    3.36
  -1   6 -13   10.40    0.83
  -1   6 -13    7.96    0.79
  -1   6 -13   10.15    0.81
  -1   6 -13    9.68    0.81
  -1   6 -15    1.39    0.30
  -1   6 -15    2.23    0.35
  -1   6 -17    0.10    0.15
  -1   6 -17   -0.03    0.14
   1   7 -18    0.51    0.20
   1   7 -16    1.07    0.26
   1   7 -16    1.19    0.30
   1   7 -16    0.92    0.24
   1   7 -14   28.13    1.71
   1   7 -14   28.05    1.69
   1   7 -12    4.65    0.49
   1   7 -12    4.27    0.53
   1   7 -12    5.09    0.52
   1   7 -10  176.14    8.83
   1   7 -10  163.88    8.81
   1   7 -10  152.80    8.76
   1   7 -10  179.39    8.82
   1   7 -10  143.27    8.83
   1   7  -8    4.85    0.47
   1   7  -8    4.77    0.43
   1   7  -8    5.09    0.43
   1   7  -8    3.97    0.41
  -1   7   6  377.31   20.43
  -1  -7   6  373.88   20.32
  -1   7   4  340.84   18.41
  -1  -7   4  338.72   18.32
   1   7  -2   94.66    5.26
  -1   7   2   91.33    5.30
  -1  -7   2   90.86    5.26
  -1   7   0  831.14   44.40
  -1   7   0  817.41   44.18
   1   7   0  838.25   44.22
  -1  -7   0  850.23   44.29
   1  -7   0  854.29   44.18
   1   7   2   35.93    2.32
   1  -7   2   37.30    2.24
  -1  -7  -2   32.67    2.18
   1   7   4   57.34    3.55
   1  -7   4   53.99    3.42
   1   7   6   12.79    1.23
  -1   7  -6   10.86    0.81
   1  -7   6   12.16    1.16
  -1   7  -8    0.14    0.16
  -1   7  -8    0.10    0.12
  -1   7  -8    0.13    0.13
  -1  -7  -8    0.30    0.16
  -1   7 -10   11.94    0.88
  -1   7 -10   11.11    0.91
  -1   7 -10   12.97    0.90
  -1   7 -10   10.96    0.87
  -1  -7 -10   10.69    0.89
  -1   7 -12    5.38    0.62
  -1   7 -12    6.46    0.61
  -1   7 -12    6.57    0.61
  -1   7 -12    6.05    0.60
  -1   7 -14    0.91    0.25
  -1   7 -14    0.97    0.25
  -1   7 -14    0.51    0.21
  -1   7 -16    0.17    0.17
  -1   7 -16    0.21    0.15
  -1   7 -18    0.43    0.13
   1   8 -17    2.12    0.32
   1   8 -17    2.41    0.30
   1   8 -17    2.01    0.26
   1   8 -15    2.39    0.38
   1   8 -15    3.80    0.43
   1   8 -15    2.93    0.41
   1   8 -13    1.16    0.31
   1   8 -13    1.57    0.30
   1   8 -13    1.77    0.31
   1   8 -11   30.73    1.90
   1   8 -11   27.25    1.82
   1   8 -11   32.93    1.89
   1   8  -9    1.38    0.28
   1   8  -9    1.31    0.25
   1   8  -9    1.80    0.26
   1   8  -9    1.25    0.23
   1   8  -7    0.73    0.19
   1   8  -7    0.48    0.15
   1   8  -7    0.75    0.18
  -1   8   7    0.70    0.15
  -1   8   5   23.83    1.92
  -1  -8   5   26.15    1.90
  -1   8   3    1.44    0.35
  -1  -8   3    1.99    0.39
  -1   8   1    0.05    0.14
   1   8  -1    0.08    0.14
  -1   8  -1   42.77    2.76
   1   8   3    4.23    0.60
  -1   8  -5   62.12    3.39
  -1   8  -5   58.30    3.34
  -1   8  -7   20.94    1.46
  -1   8  -7   26.41    1.50
  -1   8  -7   25.85    1.49
  -1   8  -7   23.49    1.54
  -1   8  -9    0.15    0.13
  -1   8  -9    0.20    0.16
  -1  -8  -9    0.02    0.14
  -1   8 -11    1.04    0.23
  -1   8 -11    1.79    0.30
  -1   8 -11    1.65    0.32
  -1  -8 -11    0.92    0.26
  -1   8 -13    1.70    0.30
  -1   8 -13    1.13    0.26
  -1   8 -13    0.82    0.27
  -1   8 -15    0.07    0.16
  -1   8 -15    0.07    0.14
  -1   8 -15   -0.13    0.21
  -1   8 -15    0.19    0.19
  -1   8 -17    0.18    0.12
  -1   8 -17    0.17    0.13
   1   9 -18    0.32    0.11
   1   9 -18    0.48    0.14
   1   9 -16    0.45    0.18
   1   9 -16    0.51    0.20
   1   9 -16    0.42    0.16
   1   9 -14   12.31    0.94
   1   9 -14   13.07    0.91
   1   9 -14   10.66    0.93
   1   9 -12    0.27    0.15
   1   9 -12    0.18    0.20
   1   9 -12    0.26    0.18
   1   9 -10  111.96    6.89
   1   9 -10  123.61    7.01
   1   9 -10  132.67    6.97
   1   9 -10  139.66    6.93
  -1   9   8   30.91    1.77
   1   9  -8   26.96    1.84
   1   9  -8   32.24    1.93
   1   9  -8   31.73    1.88
  -1   9   6   91.17    4.68
   1   9  -6   82.72    4.73
   1   9  -6   81.20    4.76
  -1   9   4   58.77    3.29
   1   9  -4   60.30    3.34
   1   9  -2   56.93    3.18
  -1   9   2   56.09    3.16
  -1   9   2   62.90    3.86
   1   9   0   31.69    1.84
  -1   9  -2    1.16    0.18
   1   9   2    0.61    0.14
   1   9   4   33.85    1.85
  -1   9  -4   31.03    1.91
  -1   9  -4   30.79    1.88
  -1   9  -6   10.18    0.79
  -1   9  -6    9.92    0.74
  -1   9  -8    9.30    0.71
  -1   9  -8    8.41    0.69
  -1   9  -8   10.00    0.70
  -1   9  -8    8.90    0.76
  -1  -9  -8    7.61    0.73
  -1   9 -10   55.11    3.31
  -1   9 -10   61.29    3.24
  -1   9 -10   60.37    3.25
  -1   9 -12    1.90    0.33
  -1   9 -12    2.12    0.33
  -1   9 -12    2.17    0.38
  -1   9 -14    8.95    0.71
  -1   9 -14    9.50    0.70
  -1   9 -16    0.33    0.16
  -1   9 -16    0.36    0.13
   1  10 -17   -0.03    0.09
   1  10 -15    0.04    0.14
   1  10 -15    0.09    0.19
   1  10 -15    0.01    0.12
   1  10 -13    5.98    0.53
   1  10 -13    5.50    0.57
   1  10 -11    0.32    0.21
   1  10 -11    0.44    0.17
   1  10 -11    0.22    0.16
   1  10 -11    0.29    0.22
   1  10  -9    4.90    0.52
   1  10  -9    4.84    0.50
   1  10  -9    4.81    0.54
   1  10  -7    9.03    0.73
  -1  10   7    9.05    0.65
   1  10  -7    8.43    0.74
  -1  10   5   12.72    0.82
   1  10  -5   10.69    0.85
   1  10  -5   12.07    0.87
  -1  10   3    5.50    0.46
   1  10  -1    0.27    0.13
  -1  10   1    0.20    0.13
   1  10   1    5.00    0.43
  -1  10  -1    5.03    0.45
   1  10   3   11.38    0.80
  -1  10  -3   12.80    0.86
  -1  10  -5   37.33    2.37
  -1  10  -5   41.51    2.37
   1  10   5   41.01    2.29
  -1  10  -7   36.25    2.17
  -1  10  -7   36.05    2.23
  -1  10  -9    3.10    0.44
  -1  10  -9    3.06    0.37
  -1  10 -11   15.42    1.19
  -1  10 -11   16.81    1.10
  -1  10 -11   15.78    1.12
  -1  10 -13    0.15    0.19
  -1  10 -13    0.14    0.14
  -1  10 -13    0.09    0.18
  -1 -10 -13    0.50    0.38
  -1  10 -15    0.09    0.11
  -1  10 -15    0.21    0.12
  -1  10 -15    0.13    0.13
   1  11 -16    2.69    0.27
   1  11 -14   19.17    1.13
   1  11 -14   14.30    1.14
   1  11 -12    9.77    0.79
   1  11 -12    9.45    0.72
   1  11 -12    8.51    0.80
   1  11 -12   11.42    0.75
   1  11 -10   19.94    1.45
   1  11 -10   22.65    1.42
   1  11 -10   21.29    1.43
  -1  11   8   30.81    1.78
   1  11  -8   32.21    1.91
   1  11  -8   27.21    1.91
   1  11  -6    4.20    0.46
   1  11  -6    4.00    0.44
  -1  11   6    3.93    0.38
  -1  11   4   30.98    1.86
   1  11  -4   31.94    1.92
  -1  11   2    1.41    0.23
   1  11  -2    1.10    0.22
   1  11   0   81.98    4.31
  -1  11   0   73.36    4.28
   1  11   2   27.68    1.71
  -1  11  -2   29.86    1.75
  -1  11  -4    4.41    0.46
   1  11   4    5.05    0.44
  -1  11  -4    5.47    0.51
  -1  11  -6    1.92    0.30
  -1  11  -6    1.91    0.32
  -1  11  -8    4.00    0.50
  -1  11  -8    5.00    0.48
  -1  11 -10   10.15    0.85
  -1  11 -12    8.43    0.63
  -1  11 -12    6.97    0.69
  -1  11 -14    0.85    0.15
  -1  11 -14    0.76    0.18
   1  12 -15    1.38    0.20
   1 -12 -13   23.63    1.88
   1  12 -11    8.04    0.64
   1  12  -9   51.44    2.81
   1  12  -9   43.49    2.80
  -1  12   7  106.84    5.66
   1  12  -7  114.39    5.79
   1  12  -5    1.05    0.25
  -1  12   5    1.02    0.22
  -1  12   3   73.31    4.08
   1  12  -1   11.82    0.88
  -1  12   1   12.62    0.88
   1  12   1   32.71    1.96
  -1  12  -3   81.23    4.40
   1  12   3   76.03    4.33
  -1  12  -5   32.12    1.88
   1  12   5   31.94    1.79
  -1  12  -7  117.53    6.07
  -1  12  -7  102.34    6.07
  -1  12  -9    2.51    0.32
  -1  12  -9    1.95    0.34
  -1  12 -11   13.49    1.08
  -1 -12 -11   33.59    2.01
  -1 -12 -13    0.45    0.30
   1  13 -14    6.37    0.48
   1 -13 -12   17.20    1.50
   1  13 -10    6.82    0.57
   1  13  -8    1.81    0.30
  -1  13   8    2.02    0.24
   1  13  -6   13.63    0.97
  -1  13   6   12.39    0.87
  -1  13   4   15.96    1.06
   1  13  -2    2.78    0.37
  -1  13   2    3.40    0.37
   1  13   0   10.20    0.79
  -1  13   0   10.77    0.80
   1  13   2   11.77    0.86
  -1  13  -2   12.56    0.91
  -1  13  -4   31.45    1.83
   1  13   4   27.21    1.72
   1  13   6    0.93    0.18
  -1  13  -6    0.72    0.20
  -1  13  -6    0.89    0.22
  -1  13  -8    2.29    0.30
  -1  13  -8    2.23    0.31
  -1 -13 -10   15.35    1.48
  -1 -13 -12    5.76    0.73
   1  14 -11    0.06    0.08
   1 -14 -11    0.52    0.34
   1  14  -9    0.77    0.18
   1  14  -7    0.60    0.19
  -1  14   7    0.52    0.14
   1  14  -5    5.00    0.49
  -1  14   5    4.59    0.43
   1  14  -3   27.90    1.87
  -1  14   3   32.93    1.85
   1  14  -1   10.24    0.81
  -1  14   1   11.90    0.83
   1  14   1   46.28    2.67
  -1  14  -3   52.43    2.97
   1  14   3   50.37    2.91
  -1  14  -5    0.92    0.22
   1  14   5    0.71    0.16
  -1  14  -7   29.40    1.77
  -1  14  -9    0.26    0.11
  -1 -14  -9    0.86    0.42
  -1 -14 -11    4.63    0.62
   1  15 -10   -0.04    0.07
   1  15  -8    1.88    0.24
  -1  15   6    1.88    0.22
   1  15  -6    2.17    0.29
  -1  15   4    1.04    0.19
   1  15  -2    1.65    0.27
  -1  15   2    1.56    0.25
   1  15   0    8.74    0.67
  -1  15   0    8.74    0.68
  -1  15  -2    0.20    0.16
   1  15   2    0.21    0.14
  -1 -15  -2    0.53    0.34
   1  15   4    0.79    0.16
  -1  15  -4    0.65    0.19
  -1  15  -6    0.05    0.11
  -1 -15  -6    0.34    0.32
  -1  15  -8    0.25    0.10
  -1 -15  -8    0.56    0.33
  -1 -15 -10    1.21    0.33
   1 -16  -9    3.85    0.48
   1  16  -7   -0.02    0.08
   1 -16  -7    0.25    0.25
   1  16  -5    0.32    0.14
  -1  16   5    0.23    0.10
   1 -16  -5    0.63    0.31
  -1  16   3    1.51    0.21
   1  16  -3    1.49    0.23
  -1  16   1    5.11    0.43
   1  16  -1    4.37    0.41
   1  16   1    1.29    0.20
  -1  16  -3   21.59    1.26
   1  16   3   19.26    1.20
  -1 -16  -3   20.48    1.54
  -1  16  -5    9.09    0.64
  -1 -16  -5    9.51    0.92
  -1  16  -7    0.25    0.08
  -1 -16  -7    0.30    0.22
  -1  17   4    0.06    0.06
  -1  17   2    1.48    0.18
   1  17  -2    1.58    0.19
   1  17   0    1.30    0.17
  -1  17   0    1.46    0.18
  -1  17  -2    1.98    0.21
   1  17   2    1.80    0.18
  -1  17  -4   11.33    0.71
   2   0 -18    1.31    0.25
   2   0 -18    1.00    0.23
   2   0 -16   11.75    0.90
   2   0 -16   11.75    0.89
   2   0 -16   11.85    0.91
   2   0 -14   51.30    2.96
   2   0 -14   50.53    2.96
   2   0 -12  210.97   11.28
  -2   0  10 1455.34   80.20
  -2   0  10 1567.57   80.02
  -2   0   8  159.07    8.54
  -2   0   8  150.48    8.62
  -2   0   6 3928.98  205.89
  -2   0   4  375.14   21.07
   2   0  -4  429.85   21.14
   2   0  -2  510.40   27.10
  -2   0   2  541.73   27.10
  -2   0   2  477.28   27.09
   2   0  -2  537.45   27.11
   2   0   0  294.91   17.26
  -2   0   0  333.78   17.28
  -2   0   0  333.87   17.27
   2   0   0  337.64   17.28
   2   0   0  343.99   17.28
   2   0   2  332.09   17.11
   2   0   2  319.45   17.08
  -2   0  -2  318.28   17.13
  -2   0  -4 2502.90  130.36
   2   0   4 2433.31  130.24
   2   0   4 2533.48  130.29
   2   0   6  284.76   15.53
   2   0   6  297.62   15.60
   2   0   8  647.53   36.19
   2   0   8  695.17   35.92
  -2   0 -10  402.01   21.59
  -2   0 -10  414.26   21.61
  -2   0 -12    6.67    0.60
  -2   0 -14   68.75    3.92
  -2   0 -16    7.03    0.65
  -2   0 -16    7.84    0.68
  -2   0 -16    7.56    0.62
  -2   0 -18   12.47    0.80
  -2   0 -18    9.48    0.74
   2   1 -19    0.52    0.18
   2   1 -19    0.45    0.18
   2   1 -19    0.30    0.16
   2  -1 -19    0.41    0.15
   2   1 -17    0.49    0.21
   2   1 -17    0.50    0.21
   2   1 -17    0.52    0.20
   2  -1 -17    0.46    0.19
   2  -1 -17    0.22    0.16
   2   1 -15    9.47    0.80
   2   1 -15    9.38    0.78
   2   1 -15   10.42    0.81
   2  -1 -15    9.59    0.77
   2   1 -13    1.42    0.25
   2   1 -13    1.34    0.25
  -2   1  11   21.57    1.66
  -2   1  11   19.65    1.70
  -2  -1  11   21.36    1.80
  -2   1   9    2.66    0.44
  -2   1   9    1.75    0.37
  -2  -1   9    2.16    0.34
  -2  -1   9    2.74    0.48
  -2   1   7   35.94    2.34
  -2  -1   7   37.92    2.27
  -2  -1   7   39.77    2.43
  -2   1   5  217.66   11.80
  -2  -1   5  213.33   11.65
  -2  -1   5  221.79   11.88
  -2   1   3   17.82    1.04
   2   1  -3   18.65    1.16
  -2  -1   3   16.69    1.02
  -2  -1   3   16.85    1.10
   2  -1  -3   19.14    1.06
   2   1  -1    0.96    0.13
  -2   1   1    1.15    0.15
  -2   1   1    1.56    0.16
  -2   1   1    0.99    0.10
   2  -1  -1    0.99    0.14
   2  -1  -1    1.04    0.11
  -2  -1   1    1.18    0.14
  -2   1  -1    8.06    0.52
   2   1   1    7.13    0.55
  -2  -1  -1    8.03    0.51
   2  -1   1    7.41    0.55
   2  -1   1    6.37    0.49
  -2   1  -3   67.54    3.87
   2   1   3   72.31    3.92
   2   1   3   70.32    3.91
   2   1   3   69.03    3.80
   2  -1   3   68.11    3.88
  -2  -1  -3   67.92    3.96
   2  -1   3   71.52    3.84
   2   1   5  217.45   11.79
   2   1   5  226.14   11.96
   2  -1   5  229.71   11.87
   2  -1   5  212.14   11.90
   2   1   7   83.01    4.79
   2  -1   7   77.32    4.96
   2  -1   7   83.77    4.69
   2   1   9    4.83    0.80
   2  -1   9    4.72    0.79
  -2   1 -11    4.44    0.46
  -2  -1 -11    3.77    0.40
  -2  -1 -11    4.50    0.46
  -2   1 -13    0.59    0.21
  -2  -1 -13    0.53    0.19
  -2   1 -15    3.74    0.43
  -2   1 -17    2.36    0.31
  -2   1 -17    2.22    0.32
  -2   1 -17    2.31    0.30
  -2  -1 -17    1.71    0.28
  -2  -1 -17    1.90    0.30
  -2   1 -19   -0.04    0.08
  -2   1 -19    0.03    0.10
  -2  -1 -19    0.09    0.09
   2   2 -20   -0.16    0.16
   2   2 -20   -0.11    0.13
   2   2 -18    9.30    0.75
   2   2 -18    9.25    0.74
   2   2 -18    9.79    0.77
   2  -2 -18    8.13    0.67
   2   2 -16    0.35    0.20
   2   2 -16    0.61    0.23
   2   2 -16    0.51    0.21
   2   2 -14   83.11    4.68
   2   2 -14   78.36    4.65
   2   2 -14   88.38    4.70
   2   2 -14   84.11    4.70
   2   2 -12    7.39    0.61
   2   2 -12    7.56    0.62
  -2   2  10  267.93   14.14
  -2   2  10  248.41   14.06
  -2  -2  10  254.73   14.23
  -2   2   8    8.94    0.83
  -2   2   8    9.40    0.90
  -2  -2   8    9.53    0.72
  -2  -2   8    9.52    0.93
  -2   2   6  270.85    2.99
   2   2  -6  312.12    4.30
  -2   2   4  254.74   13.49
  -2  -2   4  255.23   13.43
   2   2  -2  309.22   16.15
  -2   2   2  306.43   16.19
   2   2  -2  311.33   16.29
   2  -2  -2  303.37   16.20
  -2  -2   2  305.23   16.15
   2   2   0  469.05   24.15
  -2   2   0  460.08   24.09
   2   2   0  469.00   24.16
  -2  -2   0  455.07   24.16
  -2  -2   0  450.53   24.15
   2  -2   0  428.87   24.14
   2  -2   0  474.78   24.16
   2   2   2  725.57   36.91
  -2   2  -2  657.36   36.79
  -2  -2  -2  695.32   36.75
   2  -2   2  695.45   36.91
   2  -2   2  739.19   36.79
  -2   2  -4    0.83    0.18
   2   2   4    0.51    0.18
   2   2   4    0.20    0.16
   2  -2   4    0.49    0.13
   2  -2   4    0.30    0.20
   2   2   6    3.37    0.48
   2  -2   6    3.56    0.54
   2  -2   6    3.56    0.39
   2   2   8   17.04    1.40
  -2   2 -10   30.26    1.77
  -2  -2 -10   27.20    1.74
  -2   2 -12    1.14    0.25
  -2  -2 -12    1.52    0.28
  -2   2 -14   11.65    0.92
  -2   2 -16    0.06    0.12
  -2   2 -16   -0.10    0.18
  -2   2 -16    0.09    0.17
  -2  -2 -16    0.02    0.14
  -2   2 -18    0.65    0.18
  -2   2 -18    0.43    0.14
  -2   2 -18    0.31    0.15
  -2  -2 -18    0.08    0.12
   2   3 -19    0.11    0.17
   2   3 -19    0.03    0.14
   2   3 -17    2.66    0.39
   2   3 -17    2.63    0.38
   2   3 -17    2.99    0.40
   2   3 -15    6.52    0.62
   2   3 -15    6.00    0.60
   2   3 -15    5.57    0.58
   2   3 -15    6.60    0.62
   2   3 -13    3.16    0.40
   2   3 -13    3.96    0.44
   2   3 -13    3.58    0.42
   2   3 -13    3.71    0.41
   2   3 -11   -0.02    0.10
   2   3 -11    0.15    0.12
   2   3 -11   -0.02    0.10
  -2   3   9    2.35    0.39
  -2   3   9    2.11    0.44
  -2  -3   9    1.84    0.42
  -2   3   7    1.43    0.25
  -2   3   7    0.96    0.11
  -2  -3   7    1.12    0.14
  -2   3   5    9.68    0.50
   2   3  -5   10.81    0.87
  -2   3   5    9.42    0.59
  -2   3   5    9.21    0.56
  -2  -3   5    6.45    0.43
  -2  -3   5    6.78    0.44
   2   3  -3 1167.51   60.23
  -2   3   3 1167.48   60.28
   2   3  -3 1211.48   60.53
  -2  -3   3 1103.42   60.23
  -2  -3   3 1171.08   60.44
   2   3  -1    4.10    0.32
  -2   3   1    2.92    0.34
   2   3  -1    3.13    0.34
   2  -3  -1    3.02    0.32
  -2  -3   1    3.48    0.36
  -2  -3   1    3.11    0.30
   2  -3  -1    2.82    0.22
   2   3   1  881.49   44.58
  -2   3  -1  859.20   44.45
   2   3   1  885.44   44.59
   2  -3   1  868.28   44.60
   2  -3   1  803.24   44.54
  -2  -3  -1  823.18   44.57
  -2  -3  -1  826.87   44.61
   2  -3   1  830.40   44.54
   2   3   3   70.53    3.72
  -2   3  -3   62.68    3.53
   2  -3   3   65.50    3.51
   2  -3   3   61.00    3.59
   2  -3   3   64.95    3.76
   2   3   5  206.32   11.44
   2  -3   5  210.64   11.13
   2  -3   5  207.79   11.50
   2   3   7   15.78    1.34
   2  -3   7   15.80    1.42
  -2   3  -9   10.17    0.74
   2   3   9    8.69    1.08
  -2  -3  -9    9.67    0.76
  -2   3 -11    1.79    0.28
  -2   3 -11    1.96    0.31
  -2  -3 -11    1.51    0.26
  -2   3 -13    0.51    0.20
  -2   3 -15    8.04    0.73
  -2   3 -15    9.42    0.78
  -2   3 -15    8.78    0.76
  -2   3 -17   11.00    0.86
  -2   3 -17   13.42    0.92
  -2   3 -17   13.03    0.92
  -2   3 -19    0.05    0.08
   2   4 -20    0.56    0.17
   2   4 -20    0.57    0.15
   2   4 -18    3.04    0.40
   2   4 -18    2.70    0.37
   2   4 -16    3.89    0.49
   2   4 -16    3.91    0.48
   2   4 -16    4.36    0.49
   2   4 -16    4.13    0.48
   2   4 -14   27.75    1.73
   2   4 -14   27.86    1.71
   2   4 -14   22.89    1.69
   2   4 -14   28.65    1.73
   2   4 -14   24.85    1.73
   2   4 -12   34.96    2.01
   2   4 -12   31.15    2.01
   2   4 -12   30.98    1.98
   2   4 -12   33.74    1.99
  -2   4  10    5.69    0.80
  -2   4   8  107.53    6.11
  -2  -4   8  100.23    6.07
  -2   4   6    3.34    0.33
  -2   4   6    3.08    0.34
  -2  -4   6    3.95    0.52
   2   4  -4  844.96   38.70
  -2   4   4  715.83   38.18
  -2   4   4  706.12   38.19
  -2  -4   4  822.67   38.53
  -2   4   2  128.26    6.75
   2   4  -2  134.60    6.76
  -2  -4   2  141.75    6.70
   2  -4  -2  126.76    6.59
   2   4   0   56.60    3.08
   2   4   0   52.88    3.11
  -2   4   0   51.36    3.10
  -2   4   0   52.71    3.02
  -2  -4   0   55.81    3.12
   2  -4   0   53.52    3.00
   2  -4   0   55.82    3.13
   2   4   2  620.72   31.89
  -2   4  -2  567.12   31.68
   2   4   2  673.24   31.98
  -2  -4  -2  591.81   31.87
   2  -4   2  637.14   31.91
  -2   4  -4   26.08    1.55
   2   4   4   27.86    1.87
   2   4   4   30.24    1.83
   2  -4   4   27.87    1.88
   2  -4   4   26.32    1.66
   2   4   6   56.26    3.62
   2  -4   6   60.09    3.70
   2   4   8   11.42    1.16
   2  -4   8   11.26    1.23
  -2   4 -10   33.88    2.12
  -2  -4 -10   36.52    2.18
  -2   4 -12   19.31    1.39
  -2   4 -12   22.11    1.44
  -2   4 -12   21.15    1.40
  -2   4 -14   10.06    0.76
  -2   4 -14    6.31    0.64
  -2   4 -16    5.30    0.52
  -2   4 -18    1.21    0.19
  -2   4 -18    1.36    0.21
  -2  -4 -18    0.93    0.16
   2   5 -19    5.72    0.51
   2   5 -19    6.08    0.55
   2   5 -17   11.04    0.88
   2   5 -17   12.96    0.96
   2   5 -17   11.32    0.90
   2   5 -15    7.37    0.68
   2   5 -15    7.67    0.70
   2   5 -15    7.00    0.69
   2   5 -15    7.04    0.69
   2   5 -13   27.83    1.89
   2   5 -13   31.16    1.87
   2   5 -11    8.12    0.64
   2   5 -11    8.05    0.64
   2   5 -11    7.53    0.63
   2   5 -11    7.01    0.64
   2   5 -11    7.28    0.59
  -2   5   9   16.73    1.54
  -2  -5   9   17.49    1.54
  -2   5   7   42.45    2.82
  -2  -5   7   41.65    2.77
  -2   5   5    0.76    0.11
  -2  -5   5    0.54    0.21
   2   5  -3    1.45    0.15
   2   5  -3    1.46    0.32
   2  -5  -3    2.06    0.25
   2   5  -1    9.38    0.70
   2   5  -1    9.23    0.81
  -2   5   1    9.32    0.82
   2  -5  -1    9.49    0.63
  -2  -5   1    9.69    0.79
   2  -5  -1    9.71    0.77
  -2   5  -1    5.25    0.43
   2   5   1    5.02    0.52
  -2  -5  -1    4.73    0.54
   2  -5   1    5.52    0.58
   2  -5   1    5.47    0.51
   2   5   3   17.21    1.09
   2   5   3   17.38    1.18
   2  -5   3   18.02    1.18
   2   5   5   16.00    1.33
   2  -5   5   15.54    1.33
   2  -5   7   10.47    1.14
  -2   5  -9   31.00    1.84
  -2   5  -9   28.39    1.86
  -2   5  -9   32.83    1.87
  -2  -5  -9   28.89    1.90
  -2   5 -11    5.53    0.54
  -2   5 -11    4.84    0.50
  -2   5 -11    4.24    0.50
  -2  -5 -11    5.54    0.57
  -2   5 -13   22.95    1.50
  -2   5 -13   26.47    1.54
  -2   5 -15    0.24    0.17
  -2   5 -15    0.40    0.23
  -2   5 -15    0.46    0.22
  -2   5 -15    0.27    0.17
  -2   5 -17    3.86    0.39
   2   6 -20   -0.01    0.10
   2   6 -20   -0.07    0.11
   2   6 -18    0.03    0.12
   2   6 -18   -0.04    0.21
   2   6 -18    0.18    0.17
   2   6 -16    0.91    0.26
   2   6 -14   19.49    1.27
   2   6 -14   19.50    1.29
   2   6 -14   17.79    1.26
   2   6 -12    3.94    0.49
   2   6 -12    3.43    0.42
   2   6 -12    4.83    0.48
   2   6 -12    3.35    0.38
   2   6 -12    3.84    0.45
   2   6 -10   14.67    0.96
   2   6 -10   12.33    0.92
   2   6 -10   13.72    1.00
   2   6 -10   14.38    0.97
  -2   6   8   84.55    5.18
  -2  -6   8   82.79    5.09
  -2   6   6   35.31    2.42
  -2  -6   6   33.74    2.34
  -2  -6   4  195.78   10.74
  -2   6   2   -0.04    0.17
   2   6  -2    0.34    0.11
   2  -6  -2    0.07    0.10
  -2  -6   2    0.25    0.15
   2  -6  -2    0.11    0.05
  -2   6   0    6.10    0.68
   2   6   0    7.33    0.72
  -2   6   0    8.98    0.66
   2   6   0    8.18    0.69
  -2  -6   0    7.90    0.74
   2  -6   0    8.29    0.62
   2  -6   0    7.91    0.75
   2   6   2  176.45    9.38
   2   6   2  174.26    9.31
   2  -6   2  171.68    9.29
  -2  -6  -2  158.69    9.29
   2   6   4  179.58   10.02
   2  -6   4  179.54    9.97
   2   6   6   50.51    3.31
   2  -6   6   49.31    3.31
  -2   6  -8   92.85    5.23
  -2   6  -8  100.77    5.26
  -2   6  -8   94.99    5.29
  -2  -6  -8   93.01    5.31
  -2   6 -10    0.12    0.15
  -2   6 -10    0.09    0.16
  -2   6 -10    0.08    0.14
  -2   6 -10   -0.08    0.17
  -2  -6 -10    0.15    0.18
  -2   6 -12   30.76    1.85
  -2   6 -12   31.59    1.87
  -2   6 -12   25.54    1.84
  -2   6 -12   27.80    1.83
  -2   6 -14    0.31    0.19
  -2   6 -14    0.86    0.25
  -2   6 -14    0.42    0.22
  -2   6 -14    0.60    0.22
  -2   6 -16    0.33    0.18
  -2   6 -18   -0.01    0.10
  -2   6 -18    0.12    0.09
   2   7 -17    0.19    0.23
   2   7 -17   -0.02    0.16
   2   7 -17   -0.04    0.15
   2   7 -15    3.45    0.43
   2   7 -15    3.19    0.43
   2   7 -15    2.23    0.39
   2   7 -13   25.80    1.65
   2   7 -13   27.20    1.63
   2   7 -11    5.86    0.61
   2   7 -11    5.82    0.55
   2   7 -11    7.13    0.59
   2   7 -11    6.53    0.59
   2   7  -9   74.21    3.99
   2   7  -9   62.79    3.94
   2   7  -9   70.72    4.03
   2   7  -9   77.33    3.97
  -2   7   7  174.52   10.14
  -2  -7   7  180.92   10.07
  -2   7   5   11.16    1.10
  -2  -7   5   11.82    1.07
  -2   7   3  658.03   38.31
  -2   7   3  741.85   38.51
  -2  -7   3  774.14   38.34
  -2   7   1    1.07    0.30
  -2   7   1    0.81    0.23
   2   7  -1    0.75    0.19
  -2  -7   1    1.51    0.32
   2   7   1  782.61   41.05
   2  -7   1  780.67   40.92
  -2  -7  -1  761.46   41.04
   2   7   3  201.05   10.93
   2  -7   3  193.63   10.81
   2   7   5   15.51    1.37
   2  -7   5   14.18    1.30
  -2   7  -7   40.74    2.49
  -2   7  -7   39.26    2.43
  -2   7  -7   44.76    2.45
  -2   7  -7   43.79    2.43
  -2   7  -9    0.51    0.18
  -2   7  -9    0.39    0.19
  -2   7  -9    0.52    0.19
  -2   7  -9    0.46    0.18
  -2  -7  -9    0.37    0.19
  -2   7 -11    3.54    0.42
  -2   7 -11    3.26    0.40
  -2   7 -11    3.43    0.42
  -2   7 -11    2.93    0.42
  -2  -7 -11    2.89    0.42
  -2   7 -13    4.79    0.53
  -2   7 -13    5.31    0.54
  -2   7 -13    5.22    0.57
  -2   7 -13    5.43    0.56
  -2   7 -15    2.98    0.36
  -2   7 -15    2.71    0.35
  -2   7 -17    0.39    0.14
  -2   7 -17    0.30    0.15
   2   8 -18    1.32    0.22
   2   8 -18    1.38    0.25
   2   8 -18    0.95    0.17
   2   8 -16    2.37    0.36
   2   8 -16    3.08    0.38
   2   8 -16    2.66    0.39
   2   8 -14    0.17    0.21
   2   8 -14    0.16    0.20
   2   8 -14    0.24    0.18
   2   8 -12   26.92    1.84
   2   8 -12   34.54    1.93
   2   8 -12   31.15    1.94
   2   8 -12   29.66    1.97
   2   8 -10   65.15    3.89
   2   8 -10   70.70    3.86
   2   8 -10   75.45    3.83
   2   8 -10   59.37    3.79
   2   8  -8   15.56    1.12
   2   8  -8   17.55    1.15
   2   8  -8   18.88    1.12
   2   8  -8   16.33    1.17
  -2   8   6   42.17    2.73
   2   8  -6   34.04    2.12
   2   8  -6   34.61    2.10
  -2  -8   6   42.71    2.64
  -2   8   4    1.09    0.37
  -2   8   4    1.36    0.36
  -2  -8   4    1.15    0.34
  -2   8   2   44.25    3.09
  -2  -8   2   48.73    3.01
  -2   8   0    5.41    0.68
   2   8   2    0.27    0.19
  -2   8  -4  165.37    9.29
   2   8   4  203.31    9.92
  -2   8  -6   27.54    1.61
  -2   8  -6   23.23    1.51
  -2   8  -8  201.61   10.25
  -2   8  -8  200.53   10.25
  -2   8  -8  186.24   10.31
  -2  -8  -8  169.19   10.31
  -2   8 -10   50.93    3.04
  -2   8 -10   55.20    3.00
  -2   8 -10   55.16    2.98
  -2   8 -12   26.40    1.70
  -2   8 -12   27.36    1.71
  -2   8 -12   22.28    1.72
  -2   8 -14    4.11    0.43
  -2   8 -14    4.47    0.45
  -2   8 -16    0.49    0.17
  -2   8 -16    0.26    0.14
   2   9 -17    0.44    0.16
   2   9 -17    0.79    0.23
   2   9 -17    0.71    0.18
   2   9 -15    4.88    0.49
   2   9 -15    5.40    0.57
   2   9 -13    0.34    0.22
   2   9 -13    0.30    0.18
   2   9 -13    0.18    0.15
   2   9 -11   15.00    1.09
   2   9 -11   15.77    1.04
   2   9 -11   12.66    1.00
   2   9 -11   13.69    1.09
  -2   9   9   11.00    0.78
   2   9  -9    9.68    0.84
   2   9  -9   11.79    0.89
   2   9  -9   11.52    0.91
   2   9  -7    3.83    0.40
   2   9  -7    3.40    0.41
   2   9  -7    3.53    0.41
  -2   9   7    4.03    0.37
   2   9  -5    1.07    0.21
   2   9  -5    1.00    0.20
  -2   9   5    1.31    0.20
   2   9  -3   23.54    1.43
  -2   9   3   24.33    1.40
  -2   9   3   27.17    2.06
   2  -9  -3   21.44    1.41
   2   9  -1    1.82    0.22
  -2   9   1    1.70    0.41
  -2   9  -1    0.50    0.14
   2   9   1    0.57    0.14
   2   9   3    0.34    0.13
  -2   9  -3    0.43    0.15
  -2   9  -3    0.50    0.15
  -2   9  -5    4.34    0.45
  -2   9  -5    4.06    0.40
  -2   9  -7   11.26    0.83
  -2   9  -7   12.36    0.92
  -2   9  -9    0.15    0.15
  -2   9  -9    0.08    0.16
  -2   9  -9    0.09    0.13
  -2  -9  -9    0.03    0.18
  -2   9 -11    2.46    0.34
  -2   9 -11    2.60    0.41
  -2   9 -11    2.78    0.36
  -2  -9 -11    2.55    0.37
  -2   9 -13   -0.12    0.19
  -2   9 -13    0.02    0.17
  -2   9 -13    0.19    0.16
  -2   9 -15    0.33    0.16
  -2   9 -15    0.10    0.13
   2  10 -16    3.72    0.41
   2  10 -16    4.62    0.40
   2  10 -16    3.69    0.41
   2  10 -14    0.31    0.23
   2  10 -14    0.34    0.17
   2  10 -12   -0.05    0.18
   2  10 -12   -0.06    0.13
   2  10 -12    0.02    0.14
   2  10 -12    0.10    0.23
   2  10 -10    0.16    0.19
  -2  10  10    0.24    0.13
   2  10 -10    0.17    0.17
   2  10 -10    0.23    0.23
   2  10 -10    0.22    0.15
   2  10  -8    2.86    0.40
   2  10  -8    2.54    0.38
  -2  10   8    3.33    0.33
   2  10  -8    2.59    0.36
   2  10  -6   39.42    2.26
   2  10  -6   33.84    2.22
  -2  10   6   38.88    2.17
  -2  10   4   33.68    1.97
  -2  10   2  148.08    8.05
   2  10  -2  151.98    8.08
  -2  10   0  111.82    6.00
   2  10   0  109.09    5.99
   2  10   2   15.80    1.03
  -2  10  -2   16.75    1.07
  -2  10  -4    2.55    0.33
  -2  10  -4    3.32    0.36
   2  10   4    2.68    0.28
  -2  10  -6    0.78    0.21
  -2  10  -6    0.20    0.15
  -2  10  -8   37.33    2.24
  -2  10  -8   39.84    2.36
  -2 -10  -8   36.53    2.33
  -2  10 -10    0.31    0.22
  -2  10 -10    0.21    0.18
  -2  10 -10    0.09    0.13
  -2 -10 -10    0.07    0.15
  -2  10 -12    4.08    0.42
  -2  10 -12    4.32    0.45
  -2  10 -14    1.99    0.25
  -2  10 -14    1.70    0.25
  -2  10 -14    1.76    0.26
   2  11 -15    0.38    0.17
   2  11 -15    0.17    0.12
   2  11 -13    5.49    0.48
   2  11 -13    4.68    0.53
   2  11 -11    0.47    0.22
   2  11 -11    0.44    0.23
   2  11 -11    0.26    0.15
   2  11  -9   16.85    1.14
   2  11  -9   14.71    1.14
  -2  11   9   16.81    1.02
   2  11  -9   13.89    1.11
   2  11  -7    0.35    0.17
   2  11  -7    0.53    0.20
  -2  11   7    0.55    0.17
  -2  11   5   17.81    1.12
   2  11  -5   16.28    1.17
  -2  11   3   15.99    1.05
   2  11  -3   15.50    1.08
   2  11  -1    1.95    0.28
  -2  11  -1    2.20    0.29
   2  11   1    2.16    0.28
   2  11   3    0.57    0.16
  -2  11  -3    0.83    0.21
  -2  11  -5    6.42    0.55
  -2  11  -5    5.15    0.54
  -2  11  -7   30.70    1.99
  -2  11  -7   32.30    1.93
  -2  11  -9    1.76    0.32
  -2 -11  -9    0.99    0.25
  -2  11 -11   19.21    1.44
  -2 -11 -11   37.72    2.32
  -2  11 -13    7.16    0.51
  -2 -11 -13    6.09    0.80
   2  12 -14    5.82    0.56
   2 -12 -14   13.16    1.05
   2  12 -12   11.81    0.83
  -2  12  10    0.13    0.11
   2  12 -10    0.36    0.17
   2  12  -8    0.22    0.19
   2  12  -8   -0.07    0.18
  -2  12   8    0.01    0.12
  -2  12   6    1.15    0.23
   2  12  -6    1.72    0.29
  -2  12   4    9.88    0.74
   2  12  -2    7.13    0.61
  -2  12   2    6.88    0.58
  -2  12   0    7.64    0.65
   2  12   0    8.37    0.65
  -2  12  -2   76.91    4.14
   2  12   2   70.96    4.09
  -2  12  -4    7.95    0.66
  -2  12  -4    7.03    0.63
   2  12   4    8.00    0.60
  -2  12  -6   49.03    2.73
  -2  12  -6   43.83    2.74
  -2  12  -8    1.89    0.32
  -2  12  -8    2.03    0.29
  -2  12 -10    2.63    0.36
  -2 -12 -10    4.78    0.81
  -2  12 -12    2.59    0.32
  -2 -12 -12    2.65    0.56
   2 -13 -13    9.76    1.00
   2  13 -11    1.60    0.24
   2  13  -9   12.58    0.85
  -2  13   9    9.91    0.71
   2  13  -7    2.44    0.36
  -2  13   7    2.45    0.29
  -2  13   5   11.05    0.80
  -2  13   3    3.59    0.39
   2  13  -3    3.63    0.42
   2  13  -1    2.57    0.34
  -2  13   1    2.33    0.33
  -2  13  -1    2.00    0.30
   2  13   1    1.86    0.28
  -2  13  -3    1.18    0.25
   2  13   3    1.23    0.22
  -2  13  -5    4.11    0.41
  -2  13  -5    2.65    0.35
  -2  13  -7    5.01    0.46
  -2  13  -7    4.57    0.47
  -2  13  -9    0.48    0.18
  -2 -13  -9    1.06    0.48
  -2 -13 -11    8.05    0.93
   2  14 -12    1.85    0.20
   2 -14 -12    4.80    0.60
   2  14 -10    0.16    0.12
   2  14  -8    4.17    0.42
  -2  14   8    3.52    0.33
  -2  14   6    1.48    0.22
   2  14  -6    1.60    0.28
  -2  14   4   11.87    0.86
   2  14  -4   12.95    0.92
   2  14  -2    0.44    0.18
  -2  14   2    0.50    0.19
   2  14   0    0.05    0.14
  -2  14  -2   27.72    1.65
   2  14   2   24.85    1.58
   2  14   4    0.90    0.18
  -2  14  -4    1.08    0.23
  -2  14  -6    5.24    0.49
  -2 -14  -6   11.35    1.15
  -2  14  -8    0.03    0.09
  -2 -14 -10    0.47    0.33
   2  15 -11    0.08    0.09
   2 -15 -11    0.49    0.25
   2  15  -9    0.04    0.09
  -2  15   7    2.17    0.24
   2  15  -7    2.21    0.29
  -2  15   5    1.25    0.21
   2  15  -3   19.93    1.28
  -2  15   3   19.69    1.25
  -2  15   1    0.26    0.15
   2  15  -1    0.72    0.19
   2  15   1   30.26    1.85
  -2  15  -1   32.77    1.90
  -2 -15  -1   32.75    2.29
  -2  15  -3    0.32    0.15
   2  15   3    0.29    0.11
  -2 -15  -3    0.61    0.36
  -2  15  -5   15.69    1.06
  -2 -15  -5   22.78    1.67
  -2  15  -7    5.15    0.40
  -2 -15  -7    5.96    0.77
   2  16  -8    0.96    0.15
   2 -16  -8    1.43    0.34
   2  16  -6    5.47    0.44
  -2  16   6    4.74    0.38
  -2  16   4    3.95    0.35
   2  16  -4    3.32    0.36
   2  16  -2   -0.01    0.11
  -2  16   2    0.05    0.11
   2  16   0    2.38    0.27
   2  16   2    0.05    0.09
  -2  16  -2    0.02    0.11
  -2  16  -4    2.76    0.28
  -2 -16  -4    2.01    0.43
  -2  16  -6    0.21    0.08
  -2 -16  -6   -0.11    0.23
  -2  17   5    3.21    0.25
  -2  17   3   10.63    0.68
   2  17  -3   11.13    0.70
   2  17  -1    0.29    0.10
  -2  17   1    0.20    0.09
   2  17   1    3.59    0.29
  -2  17  -1    4.62    0.34
  -2  17  -3    1.25    0.16
   3   0 -19   -0.10    0.16
   3   0 -19    0.05    0.13
   3   0 -17   -0.12    0.17
   3   0 -17   -0.10    0.15
   3   0 -17    0.04    0.15
   3   0 -15   -0.10    0.15
   3   0 -15   -0.02    0.14
   3   0 -15   -0.04    0.15
   3   0 -13    0.07    0.11
   3   0 -13    0.02    0.12
   3   0 -13   -0.03    0.11
  -3   0  11   -0.10    0.18
  -3   0  11   -0.04    0.16
  -3   0   9   -0.04    0.12
  -3   0   9    0.10    0.10
  -3   0   9    0.06    0.14
  -3   0   7   -0.03    0.13
  -3   0   7   -0.03    0.08
  -3   0   5    0.18    0.11
  -3   0   5    0.11    0.08
   3   0  -5    0.02    0.11
   3   0  -3   -0.01    0.06
  -3   0   3   -0.02    0.06
   3   0  -3   -0.02    0.07
  -3   0   1    0.02    0.07
   3   0  -1    0.03    0.07
  -3   0  -1    0.03    0.08
  -3   0  -1   -0.01    0.10
   3   0   1   -0.04    0.11
   3   0   1    0.01    0.08
   3   0   1    0.01    0.09
   3   0   3    0.10    0.12
   3   0   3   -0.02    0.08
  -3   0  -3    0.34    0.16
   3   0   5    0.05    0.13
   3   0   5    0.02    0.09
  -3   0  -5    0.14    0.15
   3   0   7    0.03    0.15
  -3   0  -9    0.03    0.12
  -3   0 -11   -0.04    0.13
  -3   0 -11   -0.08    0.14
  -3   0 -13   -0.08    0.18
  -3   0 -15    0.04    0.12
  -3   0 -17   -0.06    0.14
  -3   0 -17   -0.07    0.16
   3   1 -20    0.91    0.21
   3   1 -18    0.04    0.15
   3   1 -18    0.15    0.16
   3   1 -18    0.30    0.18
   3  -1 -18    0.24    0.15
   3   1 -16    0.72    0.23
   3   1 -16    0.50    0.19
   3   1 -16    0.86    0.24
   3  -1 -16    0.52    0.20
   3  -1 -16    0.73    0.20
   3   1 -14    3.33    0.39
   3   1 -14    2.55    0.34
   3   1 -14    2.84    0.37
   3   1 -14    3.09    0.38
   3  -1 -14    3.05    0.35
   3   1 -12   22.16    1.38
   3   1 -12   21.67    1.38
   3   1 -12   22.00    1.41
  -3   1  10   39.75    2.65
  -3   1  10   42.86    2.70
  -3  -1  10   39.24    2.52
  -3  -1  10   39.19    2.72
  -3   1   8    0.81    0.22
  -3  -1   8    0.51    0.21
  -3  -1   8    0.42    0.11
  -3   1   6   40.43    2.32
  -3   1   6   40.24    2.32
  -3  -1   6   34.88    2.14
  -3  -1   6   40.19    2.39
   3   1  -4    1.53    0.25
  -3   1   4    0.92    0.18
  -3   1   4    1.46    0.17
  -3  -1   4    0.87    0.15
  -3  -1   4    1.16    0.21
   3  -1  -4    1.27    0.18
   3   1  -2  424.57   22.09
  -3   1   2  422.54   22.02
   3   1  -2  391.88   22.11
  -3   1   2  426.36   22.11
  -3  -1   2  426.98   22.11
   3  -1  -2  422.00   22.02
  -3  -1   2  426.07   22.07
   3  -1  -2  401.70   22.12
  -3   1   0  256.78   13.28
   3  -1   0  249.41   13.28
   3  -1   0  262.25   13.27
  -3  -1   0  256.67   13.29
  -3  -1   0  224.82   13.29
  -3   1  -2  411.02   23.01
   3   1   2  442.98   23.07
   3   1   2  441.68   23.08
   3  -1   2  454.91   23.01
  -3  -1  -2  440.95   23.11
   3  -1   2  437.06   23.06
  -3  -1  -2  425.48   22.98
   3   1   4 1136.62   59.77
   3   1   4 1166.55   59.93
   3   1   4 1163.13   59.91
  -3   1  -4 1099.99   59.87
  -3  -1  -4 1117.68   59.99
   3  -1   4 1137.84   59.81
   3  -1   4 1142.29   59.87
   3   1   6   53.43    3.38
   3  -1   6   57.57    3.31
   3   1   8  834.10   41.12
   3   1   8  705.32   41.30
   3  -1   8  761.57   41.38
  -3   1 -10   21.98    1.42
  -3   1 -10   21.46    1.40
  -3  -1 -10   21.85    1.38
  -3  -1 -10   21.74    1.41
  -3   1 -12   72.19    4.24
  -3  -1 -12   77.16    4.22
  -3   1 -14    2.69    0.37
  -3   1 -16    1.17    0.25
  -3   1 -16    1.13    0.23
  -3   1 -16    1.72    0.30
  -3  -1 -16    1.05    0.22
  -3   1 -18    0.05    0.11
  -3   1 -18    0.14    0.11
  -3  -1 -18    0.14    0.12
  -3  -1 -18    0.07    0.09
   3   2 -21    0.14    0.12
   3   2 -19    1.84    0.28
   3   2 -19    1.45    0.29
   3   2 -19    1.66    0.28
   3   2 -17    4.01    0.46
   3   2 -17    3.30    0.42
   3   2 -17    3.61    0.45
   3   2 -15    0.06    0.17
   3   2 -15    0.16    0.16
   3   2 -15    0.23    0.18
   3   2 -15    0.09    0.16
   3   2 -13    4.24    0.44
   3   2 -13    4.14    0.43
   3   2 -13    4.54    0.45
   3   2 -13    4.09    0.46
  -3   2  11    0.60    0.28
  -3  -2  11    0.22    0.23
  -3   2   9  161.98    8.93
  -3  -2   9  161.82    9.08
  -3  -2   9  160.83    8.77
  -3   2   7  261.21   13.51
  -3  -2   7  240.62   13.37
  -3  -2   7  267.22   13.68
   3   2  -5    5.83    0.59
  -3   2   5    4.94    0.40
  -3  -2   5    4.20    0.48
  -3  -2   5    4.76    0.37
  -3   2   3    2.08    0.25
   3   2  -3    1.78    0.21
  -3   2   3    2.23    0.15
  -3   2   3    1.92    0.27
  -3  -2   3    1.82    0.20
  -3   2   1    0.31    0.13
  -3   2   1    0.41    0.11
   3   2  -1    0.34    0.13
   3  -2  -1    0.45    0.10
   3  -2  -1    0.35    0.13
   3  -2  -1    0.48    0.15
  -3  -2   1    0.34    0.11
  -3   2  -1    1.27    0.19
   3   2   1    1.17    0.22
   3   2   1    1.24    0.23
   3  -2   1    1.36    0.19
  -3  -2  -1    0.95    0.21
  -3  -2  -1    1.01    0.23
  -3  -2  -1    1.20    0.18
   3   2   3  114.11    6.03
  -3   2  -3   97.12    5.88
   3  -2   3  115.76    5.88
  -3  -2  -3  102.55    6.07
   3  -2   3  109.28    6.01
  -3   2  -5  231.23   13.47
   3   2   5  262.75   13.61
   3  -2   5  266.02   13.42
   3  -2   5  237.61   13.69
   3   2   7   19.10    1.52
   3  -2   7   19.16    1.66
  -3   2  -9    2.41    0.30
  -3  -2  -9    1.98    0.28
  -3  -2  -9    2.59    0.34
  -3   2 -11    0.36    0.19
  -3  -2 -11    0.27    0.16
  -3   2 -13    1.04    0.25
  -3   2 -15    1.03    0.24
  -3   2 -15    1.11    0.27
  -3   2 -15    0.93    0.29
  -3   2 -17    0.64    0.18
  -3   2 -17    0.67    0.19
  -3   2 -17    0.51    0.16
  -3  -2 -17    0.55    0.15
  -3  -2 -17    0.32    0.16
   3   3 -20   -0.08    0.16
   3   3 -20    0.08    0.15
   3   3 -18    0.16    0.17
   3   3 -18    0.02    0.17
   3   3 -18    0.02    0.17
   3   3 -16    2.02    0.33
   3   3 -16    1.75    0.32
   3   3 -16    1.92    0.33
   3   3 -16    2.26    0.36
   3   3 -14    4.51    0.48
   3   3 -14    4.42    0.48
   3   3 -14    4.21    0.47
   3   3 -14    3.95    0.49
   3   3 -12   11.60    0.83
   3   3 -12   11.71    0.83
   3   3 -12   11.41    0.81
   3   3 -12    9.59    0.81
  -3   3  10    0.05    0.17
  -3  -3  10    0.31    0.23
  -3   3   8    8.45    0.74
  -3  -3   8    9.27    0.90
  -3   3   6   33.87    1.95
  -3   3   6   35.89    1.93
  -3  -3   6   31.98    1.86
   3   3  -4    3.31    0.45
  -3   3   4    3.38    0.32
  -3   3   4    2.78    0.40
  -3  -3   4    3.13    0.26
   3   3  -2   14.20    0.90
  -3   3   2   13.46    0.93
  -3   3   2   13.82    0.99
   3   3  -2   13.47    0.99
  -3  -3   2   13.51    0.90
   3  -3  -2   13.93    0.96
  -3  -3   2   14.54    0.99
   3   3   0    0.23    0.13
   3   3   0    0.16    0.11
  -3   3   0    0.57    0.13
   3  -3   0    0.35    0.13
  -3  -3   0    0.39    0.17
   3  -3   0    0.20    0.09
  -3  -3   0    0.29    0.13
   3  -3   0    0.26    0.14
  -3   3  -2   49.14    2.96
   3   3   2   55.23    3.14
   3   3   2   55.78    3.14
   3  -3   2   53.01    2.96
  -3  -3  -2   52.62    2.93
   3  -3   2   55.93    3.15
  -3  -3  -2   53.50    3.19
   3  -3   2   51.50    3.05
  -3   3  -4    5.25    0.51
   3  -3   4    6.35    0.51
   3  -3   4    6.13    0.69
   3   3   6    3.18    0.48
   3  -3   6    0.88    0.32
   3   3   8   14.48    1.30
   3  -3   8   11.75    1.31
  -3   3 -10   43.02    2.80
  -3   3 -10   52.84    2.87
  -3  -3 -10   55.47    2.95
  -3  -3 -10   47.19    2.82
  -3   3 -12   33.43    2.01
  -3  -3 -12   30.15    1.95
  -3   3 -14   16.28    1.17
  -3   3 -16    9.36    0.71
  -3   3 -16    7.33    0.64
  -3  -3 -16    7.80    0.62
  -3   3 -18    1.95    0.22
  -3   3 -18    2.16    0.25
  -3   3 -18    2.44    0.26
  -3  -3 -18    1.76    0.21
   3   4 -21   -0.01    0.10
   3   4 -19    0.20    0.17
   3   4 -19    0.12    0.19
   3   4 -17    1.97    0.34
   3   4 -17    1.57    0.31
   3   4 -17    1.51    0.30
   3   4 -17    1.52    0.29
   3   4 -15    3.46    0.44
   3   4 -15    3.26    0.45
   3   4 -15    3.41    0.42
   3   4 -15    3.53    0.45
   3   4 -13   30.16    2.15
   3   4 -13   38.15    2.18
   3   4 -13   36.83    2.17
   3   4 -13   36.78    2.15
   3   4 -11    0.97    0.21
   3   4 -11    1.04    0.21
   3   4 -11    1.12    0.19
  -3   4   9  341.88   18.65
  -3   4   7  218.04   11.64
  -3  -4   5  454.72   16.40
  -3  -4   5  289.95   15.80
  -3   4   3 1660.71   84.87
   3   4  -3 1542.04   84.60
   3   4  -3 1661.62   84.92
  -3  -4   3 1759.37   84.84
  -3  -4   3 1613.42   84.61
   3  -4  -3 1584.49   84.71
   3   4  -1  371.41   18.74
  -3   4   1  340.13   18.81
  -3   4   1  343.42   18.72
   3   4  -1  349.77   18.83
   3  -4  -1  348.85   18.58
  -3  -4   1  349.56   18.75
   3  -4  -1  363.65   18.80
  -3  -4   1  363.99   18.84
  -3   4  -1 1579.77   81.95
   3   4   1 1583.87   82.11
   3   4   1 1627.51   82.12
  -3  -4  -1 1500.31   82.16
   3  -4   1 1532.95   82.08
   3  -4   1 1519.76   82.04
   3  -4   1 1585.41   82.16
  -3  -4  -1 1567.96   82.12
   3   4   3    0.40    0.19
  -3   4  -3    0.21    0.09
   3  -4   3    0.36    0.15
   3  -4   3    0.22    0.17
   3  -4   5  377.24   20.41
   3   4   7  125.01    7.06
   3  -4   7  116.23    7.14
  -3   4  -9    7.78    0.65
  -3   4  -9    7.45    0.63
  -3  -4  -9    9.07    0.71
  -3  -4  -9    6.89    0.60
  -3   4 -11   23.42    1.41
  -3   4 -11   20.20    1.39
  -3   4 -11   19.23    1.37
  -3  -4 -11   19.95    1.35
  -3   4 -13    2.48    0.37
  -3   4 -13    1.69    0.31
  -3   4 -13    2.38    0.36
  -3   4 -15    1.41    0.27
  -3   4 -15    1.62    0.30
  -3   4 -17    1.69    0.24
  -3  -4 -17    1.76    0.23
   3   5 -20    0.04    0.15
   3   5 -20    0.03    0.14
   3   5 -18    0.13    0.22
   3   5 -18    0.22    0.17
   3   5 -18    0.22    0.21
   3   5 -16   -0.10    0.21
   3   5 -16   -0.11    0.20
   3   5 -16    0.02    0.19
   3   5 -16    0.09    0.20
   3   5 -14    2.66    0.42
   3   5 -14    3.66    0.45
   3   5 -14    3.90    0.45
   3   5 -12    1.77    0.29
   3   5 -12    1.40    0.28
   3   5 -12    1.94    0.28
   3   5 -12    1.54    0.24
   3   5 -10    0.19    0.14
   3   5 -10    0.13    0.13
   3   5 -10    0.40    0.14
   3   5 -10    0.32    0.14
  -3  -5   8   28.32    2.07
  -3  -5   6    0.68    0.24
  -3   5   4   22.05    1.63
  -3  -5   4   22.19    1.55
   3   5  -2   11.95    1.01
  -3   5   2   10.51    0.96
   3   5  -2   13.16    0.85
  -3  -5   2   12.16    0.97
   3  -5  -2   11.44    0.92
  -3   5   0    1.54    0.23
   3   5   0    1.48    0.27
   3   5   0    1.74    0.31
  -3  -5   0    1.71    0.33
   3  -5   0    2.16    0.35
   3  -5   0    1.43    0.21
   3   5   2    3.35    0.44
  -3   5  -2    2.38    0.27
  -3  -5  -2    2.43    0.25
   3  -5   2    2.60    0.38
  -3  -5  -2    2.36    0.39
   3   5   4   13.28    1.15
   3  -5   4   12.77    1.14
   3  -5   6    4.20    0.67
  -3   5  -8    3.80    0.39
  -3   5  -8    2.86    0.34
  -3   5  -8    3.80    0.40
  -3  -5  -8    3.46    0.41
  -3   5 -10   28.26    1.71
  -3   5 -10   23.30    1.70
  -3   5 -10   29.79    1.75
  -3  -5 -10   27.35    1.78
  -3   5 -12   24.25    1.49
  -3   5 -12   23.50    1.49
  -3   5 -14    2.10    0.34
  -3   5 -14    3.44    0.42
  -3   5 -14    2.69    0.38
  -3   5 -14    2.68    0.38
  -3   5 -16    2.32    0.32
  -3   5 -16    2.35    0.32
  -3   5 -16    2.35    0.31
  -3   5 -18   -0.01    0.07
   3   6 -19    0.64    0.18
   3   6 -19    0.71    0.23
   3   6 -17    0.75    0.24
   3   6 -17    1.07    0.31
   3   6 -15    2.70    0.43
   3   6 -15    4.24    0.48
   3   6 -13   13.91    1.00
   3   6 -13   12.39    0.98
   3   6 -13   12.60    1.02
   3   6 -13   15.54    1.05
   3   6 -13   12.43    0.93
   3   6 -11    6.29    0.56
   3   6 -11    5.73    0.52
   3   6 -11    5.93    0.54
   3   6 -11    5.76    0.53
   3   6 -11    5.28    0.55
   3   6  -9   40.94    2.51
   3   6  -9   44.97    2.52
   3   6  -9   45.95    2.54
  -3  -6   7    0.81    0.28
  -3   6   5  579.01   31.46
  -3  -6   5  596.03   31.34
  -3   6   3  241.71   11.56
  -3  -6   3  254.15   11.47
   3  -6  -3  213.96   11.26
  -3   6   1   35.41    2.12
   3   6  -1   38.52    2.14
  -3   6   1   35.35    2.25
   3  -6  -1   30.30    1.90
  -3  -6   1   39.51    2.28
   3   6   1  606.36   31.54
  -3  -6  -1  604.53   31.56
   3  -6   1  577.94   31.39
   3   6   3  123.89    7.12
   3  -6   3  126.13    7.08
   3   6   5   46.06    3.13
   3  -6   5   48.57    3.17
  -3   6  -7    0.70    0.19
  -3   6  -7    0.25    0.14
  -3   6  -7    0.37    0.14
  -3   6  -9   16.29    1.10
  -3   6  -9   14.99    1.13
  -3   6  -9   17.27    1.13
  -3  -6  -9   15.52    1.17
  -3   6 -11    0.58    0.21
  -3   6 -11    0.51    0.21
  -3   6 -11    0.63    0.21
  -3   6 -11    0.43    0.20
  -3  -6 -11    0.60    0.23
  -3   6 -13    1.64    0.32
  -3   6 -13    1.73    0.32
  -3   6 -13    1.85    0.32
  -3   6 -13    1.20    0.28
  -3   6 -15   -0.05    0.13
  -3   6 -15    0.15    0.17
  -3   6 -15    0.06    0.16
  -3   6 -17    0.37    0.14
  -3   6 -17    0.37    0.14
  -3  -6 -17    0.22    0.08
   3   7 -20    3.90    0.36
   3   7 -20    3.81    0.33
   3   7 -18    3.43    0.40
   3   7 -18    3.00    0.35
   3   7 -16   27.31    1.74
   3   7 -16   30.11    1.72
   3   7 -14    1.23    0.30
   3   7 -14    1.18    0.32
   3   7 -14    1.57    0.30
   3   7 -14    1.03    0.23
   3   7 -12   34.40    2.00
   3   7 -12   29.55    1.99
   3   7 -12   35.13    1.97
   3   7 -12   27.05    1.88
   3   7 -10   76.14    4.68
   3   7 -10   88.24    4.72
   3   7 -10   89.79    4.70
   3   7  -8   33.46    2.14
   3   7  -8   37.83    2.14
   3   7  -8   35.86    2.12
   3  -7  -8   36.86    2.12
  -3   7   6  134.50    7.85
  -3   7   6  130.42    7.93
  -3  -7   6  141.66    7.80
  -3   7   4    1.42    0.39
  -3  -7   4    2.09    0.41
  -3   7   2  126.75    7.60
  -3  -7   2  141.27    7.60
   3   7   0   18.92    1.35
  -3  -7   0   17.76    1.43
   3   7   2    0.27    0.18
   3   7   4  108.36    6.39
  -3   7  -6   24.59    1.55
  -3   7  -6   27.14    1.57
  -3   7  -6   25.16    1.61
  -3   7  -8   38.08    2.20
  -3   7  -8   36.95    2.26
  -3   7  -8   35.13    2.20
  -3   7  -8   39.27    2.23
  -3  -7  -8   35.54    2.29
  -3   7 -10   26.00    1.64
  -3   7 -10   26.27    1.62
  -3   7 -10   23.09    1.65
  -3   7 -10   23.04    1.60
  -3  -7 -10   22.08    1.65
  -3   7 -12    4.81    0.52
  -3   7 -12    3.72    0.49
  -3   7 -12    4.68    0.50
  -3   7 -12    5.11    0.51
  -3   7 -14    0.36    0.18
  -3   7 -14    0.65    0.21
  -3   7 -14    0.71    0.21
  -3   7 -16    0.14    0.13
  -3   7 -16    0.21    0.14
   3   8 -19    0.45    0.17
   3   8 -19    0.23    0.13
   3   8 -17    0.22    0.17
   3   8 -17    0.41    0.19
   3   8 -17    0.45    0.26
   3   8 -15    0.49    0.21
   3   8 -15    0.55    0.27
   3   8 -13    1.42    0.27
   3   8 -13    0.70    0.26
   3   8 -13    0.77    0.21
   3   8 -11    1.31    0.26
   3   8 -11    1.63    0.32
   3   8 -11    1.53    0.31
   3   8 -11    2.37    0.32
   3   8  -9    1.28    0.25
   3   8  -9    0.92    0.21
   3   8  -9    0.95    0.24
   3   8  -9    1.02    0.20
   3   8  -7   29.53    1.81
   3   8  -7   29.81    1.79
   3   8  -7   27.49    1.80
   3  -8  -7   31.90    1.81
  -3   8   5   15.19    1.54
  -3  -8   5   15.97    1.43
  -3   8   3   36.27    2.45
  -3   8   3   33.60    2.56
  -3  -8   3   38.04    2.51
  -3   8   1   58.95    3.76
  -3  -8   1   59.07    3.68
   3   8   1   18.05    1.42
   3   8   3    2.21    0.46
  -3   8  -5    2.54    0.29
  -3   8  -5    3.21    0.36
  -3   8  -7   10.65    0.79
  -3   8  -7   10.72    0.85
  -3   8  -9    2.31    0.32
  -3   8  -9    2.29    0.33
  -3   8  -9    2.21    0.32
  -3  -8  -9    2.23    0.38
  -3   8 -11    1.11    0.29
  -3   8 -11    0.96    0.24
  -3   8 -11    1.28    0.25
  -3  -8 -11    1.09    0.27
  -3  -8 -11    1.57    0.55
  -3   8 -13    1.07    0.27
  -3   8 -13    1.67    0.28
  -3   8 -13    1.65    0.28
  -3   8 -15   -0.03    0.12
  -3   8 -15   -0.07    0.14
   3   9 -18    0.44    0.18
   3   9 -18    0.53    0.16
   3   9 -18    0.42    0.14
   3   9 -16   20.30    1.21
   3   9 -16   18.37    1.25
   3   9 -14    2.72    0.36
   3   9 -14    1.99    0.29
   3   9 -14    2.74    0.42
   3   9 -12   19.32    1.44
   3   9 -12   20.87    1.53
   3   9 -12   23.62    1.55
   3   9 -10    2.78    0.40
   3   9 -10    3.05    0.36
  -3   9  10    2.54    0.30
   3   9 -10    2.65    0.37
   3   9 -10    3.12    0.41
   3   9  -8   13.86    1.01
   3   9  -8   13.28    1.00
  -3   9   8   13.96    0.92
   3   9  -8   13.75    0.99
   3   9  -6   71.19    4.27
  -3   9   6   81.56    4.21
   3   9  -6   70.22    4.25
   3   9  -6   80.58    4.27
   3  -9  -6   77.51    4.27
  -3   9   4   10.96    0.74
   3   9  -4   11.33    0.77
   3  -9  -4    9.75    0.75
   3   9  -2    8.50    0.61
  -3   9   2    9.44    1.04
   3  -9  -2    7.67    0.59
   3   9   0    0.01    0.09
  -3   9   0    0.04    0.10
   3   9   2    0.93    0.16
  -3   9  -2    0.99    0.18
  -3   9  -2    0.82    0.17
  -3   9  -4    0.32    0.13
  -3   9  -4    0.40    0.16
  -3   9  -6    0.15    0.15
  -3   9  -6    0.21    0.12
  -3   9  -8   25.51    1.72
  -3   9  -8   27.11    1.64
  -3  -9  -8   25.96    1.75
  -3   9 -10    4.66    0.48
  -3   9 -10    5.10    0.49
  -3  -9 -10    4.47    0.53
  -3   9 -12    0.22    0.20
  -3   9 -12    0.07    0.14
  -3   9 -12    0.27    0.17
  -3  -9 -12   -0.06    0.34
  -3   9 -14    0.13    0.16
  -3   9 -14    0.09    0.13
  -3   9 -14    0.13    0.13
   3  10 -17    5.93    0.47
   3  10 -17    5.83    0.49
   3  10 -15    0.24    0.22
   3  10 -15    0.25    0.19
   3  10 -15    0.36    0.17
   3  10 -13    0.70    0.25
   3  10 -13    0.84    0.23
   3  10 -13    0.63    0.20
  -3  10  11    3.29    0.33
   3  10 -11    3.21    0.40
   3  10 -11    3.68    0.47
   3  10 -11    3.22    0.38
   3  10 -11    2.61    0.41
   3  10  -9   13.46    1.05
  -3  10   9   14.01    0.92
   3  10  -9   14.15    1.06
   3  10  -9   13.52    1.01
  -3  10   7    1.77    0.26
   3  10  -7    2.62    0.33
   3  10  -7    1.78    0.33
   3  10  -7    2.05    0.31
   3  10  -5    1.00    0.21
  -3  10   5    0.31    0.14
   3  10  -3   34.41    1.97
  -3  10   3   34.45    1.93
   3 -10  -3   29.69    1.94
  -3  10   1   15.83    0.98
   3  10  -1   15.09    0.97
   3 -10  -1   13.04    0.94
   3  10   1    5.86    0.48
  -3  10  -1    6.03    0.51
  -3  10  -3    1.54    0.24
  -3  10  -3    1.24    0.23
  -3  10  -5   12.67    0.86
  -3  10  -5   10.51    0.87
  -3  10  -7    4.07    0.48
  -3  10  -9    0.69    0.24
  -3  10  -9    0.51    0.16
  -3 -10  -9    0.68    0.23
  -3  10 -11    0.58    0.18
  -3 -10 -11    0.67    0.21
  -3 -10 -11    0.33    0.42
  -3  10 -13    0.50    0.19
  -3  10 -13    0.32    0.13
  -3  10 -13    0.36    0.15
   3  11 -16    0.59    0.17
   3  11 -16    0.20    0.11
   3  11 -14    3.75    0.37
   3  11 -14    3.71    0.45
   3  11 -14    4.43    0.40
   3  11 -12    3.21    0.39
   3  11 -12    3.42    0.45
   3  11 -10    9.57    0.79
   3  11 -10    9.17    0.82
  -3  11  10    9.88    0.69
   3  11  -8    0.34    0.18
   3  11  -8    0.20    0.16
  -3  11   8    0.17    0.13
   3  11  -6    0.31    0.16
  -3  11   6    0.34    0.15
   3  11  -4   14.68    0.99
  -3  11   4   12.75    0.92
   3  11  -2   19.47    1.27
   3  11   0    0.93    0.20
  -3  11   0    1.19    0.21
  -3  11  -2  101.31    5.52
   3  11   2   99.72    5.47
  -3  11  -4   25.36    1.50
  -3  11  -4   21.15    1.48
  -3  11  -6   10.52    0.78
  -3  11  -6    9.50    0.81
  -3  11  -8   14.47    1.08
  -3 -11  -8   14.04    1.08
  -3  11 -10    0.18    0.18
  -3 -11 -10    0.12    0.15
  -3 -11 -10    0.26    0.35
  -3 -11 -12    0.05    0.31
   3 -12 -15   10.61    0.95
   3  12 -13   27.01    1.62
   3  12 -11    0.99    0.23
  -3  12  11    0.82    0.16
   3  12  -9   72.77    4.03
  -3  12   9   69.05    3.89
   3  12  -7   13.91    1.02
  -3  12   7   13.44    0.92
  -3  12   5  234.35   12.51
   3  12  -5  234.27   12.58
   3  12  -3  137.67    7.55
  -3  12   3  139.45    7.51
   3  12  -1   21.84    1.46
  -3  12   1   24.83    1.48
  -3  12  -1  272.98   13.70
   3  12   1  242.93   13.65
   3  12   3   23.29    1.48
  -3  12  -3   25.73    1.55
  -3  12  -5   64.36    3.44
  -3  12  -5   55.64    3.44
  -3  12  -7   16.00    1.16
  -3  12  -7   16.45    1.09
  -3 -12  -7   16.88    1.18
  -3  12  -9    9.88    0.84
  -3 -12  -9   17.82    1.56
  -3  12 -11   16.26    1.12
  -3 -12 -11   18.94    1.57
   3  13 -14    0.08    0.11
   3 -13 -14    0.17    0.24
   3  13 -12    0.48    0.15
   3  13 -10    0.18    0.14
  -3  13  10    0.15    0.10
   3  13  -8   12.39    0.93
  -3  13   8   11.94    0.83
  -3  13   6    0.85    0.19
  -3  13   4    5.12    0.49
   3  13  -4    5.81    0.54
   3  13  -2    3.93    0.43
   3  13   0    8.76    0.72
  -3  13   0   10.87    0.78
  -3  13  -2   15.80    1.05
   3  13   2   14.17    0.99
  -3  13  -4   -0.25    0.16
  -3  13  -6   18.52    1.17
  -3 -13  -6   18.27    1.22
  -3  13  -8    1.11    0.22
  -3 -13  -8    1.76    0.55
  -3  13 -10    1.04    0.20
  -3 -13 -10    1.62    0.48
   3  14 -13    2.03    0.25
   3 -14 -13    4.27    0.52
   3  14 -11    1.29    0.20
   3  14  -9    8.64    0.67
  -3  14   9    8.61    0.59
   3  14  -7   19.68    1.31
  -3  14   7   19.92    1.23
   3  14  -5    0.29    0.18
  -3  14   5    0.30    0.15
   3  14  -3   49.68    2.83
  -3  14   3   47.60    2.79
   3  14  -1   13.89    0.97
  -3  14  -1   18.99    1.22
   3  14   1   16.38    1.16
   3  14   3   12.52    0.88
  -3  14  -3   13.50    0.95
  -3  14  -5    9.29    0.71
  -3 -14  -5   13.05    1.29
  -3  14  -7    0.04    0.10
  -3  14  -7    0.15    0.10
  -3 -14  -7   -0.11    0.35
  -3 -14  -9    1.78    0.44
   3  15 -10    1.10    0.17
   3  15  -8    0.01    0.11
  -3  15   8   -0.04    0.09
  -3  15   6    1.25    0.20
   3  15  -4    0.91    0.21
  -3  15   4    0.45    0.17
   3  15  -2    0.05    0.11
  -3  15   2    0.04    0.15
  -3  15   0    2.49    0.30
   3  15   0    1.81    0.26
   3  15   2    0.15    0.10
  -3  15  -2    0.21    0.14
  -3 -15  -2    0.05    0.30
  -3  15  -4    3.76    0.36
  -3 -15  -4    3.73    0.63
  -3  15  -6    0.01    0.09
  -3 -15  -6   -0.05    0.30
   3  16  -9    0.30    0.09
   3 -16  -9    0.38    0.22
  -3  16   7    5.78    0.42
   3  16  -7    6.38    0.47
  -3  16   5    0.10    0.10
   3  16  -5   -0.02    0.11
   3  16  -3    0.30    0.14
  -3  16   3    0.18    0.12
   3  16  -1   -0.05    0.11
   3  16   1   -0.01    0.09
  -3  16  -1    0.01    0.10
  -3  16  -3    1.90    0.22
  -3 -16  -3    1.22    0.37
  -3  16  -5    1.83    0.19
  -3 -16  -5    1.28    0.36
   3  17  -6    1.20    0.15
   3  17  -4   -0.01    0.07
  -3  17   4    0.09    0.07
  -3  17   2    0.12    0.08
   3  17  -2    0.04    0.08
   3  17   0   -0.01    0.06
  -3  17   0   -0.02    0.08
  -3  17  -2    2.97    0.25
   4   0 -18   -0.02    0.15
   4   0 -18    0.08    0.14
   4   0 -16    0.51    0.18
   4   0 -16    0.73    0.21
   4   0 -16    0.58    0.20
   4   0 -14    4.68    0.46
   4   0 -14    4.94    0.48
   4   0 -14    4.41    0.43
   4   0 -14    4.53    0.46
  -4   0  12  121.17    7.10
  -4   0  10    1.25    0.32
  -4   0   8    4.59    0.51
  -4   0   8    3.86    0.41
  -4   0   6  292.12   16.12
  -4   0   6  282.45   16.05
  -4   0   4    0.57    0.13
  -4   0   4    0.48    0.13
   4   0  -4    1.23    0.20
   4   0  -4    0.96    0.19
  -4   0   2    2.23    0.29
   4   0  -2    2.26    0.27
  -4   0   2    2.58    0.28
  -4   0   0    6.02    0.52
   4   0   0    5.85    0.51
   4   0   0    6.23    0.54
  -4   0   0    5.21    0.49
   4   0   2  734.82   36.50
   4   0   2  667.39   36.43
  -4   0  -2  656.56   36.46
   4   0   2  709.85   36.46
   4   0   4    3.89    0.47
   4   0   4    3.45    0.44
   4   0   6   53.49    3.30
  -4   0  -8  115.31    6.39
   4   0   8  122.28    6.80
  -4   0 -10   33.06    1.97
  -4   0 -10   30.04    1.92
  -4   0 -12    9.42    0.77
  -4   0 -14    1.77    0.28
  -4   0 -16    0.12    0.13
  -4   0 -16    0.02    0.16
  -4   0 -18    2.60    0.25
  -4   0 -18    3.36    0.29
   4   1 -19    0.73    0.19
   4   1 -19    0.88    0.23
   4   1 -19    0.37    0.21
   4   1 -17    0.02    0.17
   4   1 -17    0.06    0.15
   4   1 -17   -0.11    0.17
   4   1 -17    0.04    0.16
   4   1 -15    1.46    0.29
   4   1 -15    1.27    0.26
   4   1 -15    1.51    0.28
   4   1 -15    1.34    0.25
   4   1 -13   37.92    2.21
   4   1 -13   37.12    2.25
   4   1 -13   37.88    2.22
   4   1 -13   34.21    2.16
   4  -1 -13   40.12    2.23
  -4   1  11    5.45    0.72
  -4   1  11    6.26    0.74
  -4  -1  11    5.73    0.75
  -4   1   9    0.52    0.18
  -4   1   9    0.56    0.20
  -4  -1   9    1.06    0.28
  -4   1   7  116.25    7.06
  -4   1   7  130.93    7.06
  -4  -1   7  119.89    7.00
  -4  -1   7  137.79    7.18
  -4   1   5  200.13   11.64
   4   1  -5  245.31   11.83
  -4   1   5  211.25   11.58
  -4  -1   5  213.16   11.67
  -4  -1   5  209.18   11.60
   4  -1  -5  245.54   11.68
  -4   1   3  300.16   16.09
   4   1  -3  304.96   16.18
   4   1  -3  298.51   16.21
   4  -1  -3  318.53   16.24
   4  -1  -3  312.16   16.10
  -4  -1   3  290.95   16.13
  -4  -1   3  312.56   16.18
   4   1  -1  384.45   20.40
   4   1  -1  399.37   20.38
  -4   1   1  382.99   20.35
   4  -1  -1  389.37   20.38
  -4  -1   1  391.05   20.37
   4  -1  -1  374.24   20.32
  -4  -1   1  373.24   20.38
   4   1   1  225.07   12.59
  -4   1  -1  235.09   12.60
  -4   1  -1  227.55   12.57
   4  -1   1  249.52   12.60
   4  -1   1  243.82   12.57
  -4  -1  -1  234.07   12.55
   4  -1   1  229.31   12.62
   4   1   3    3.64    0.48
  -4   1  -3    3.20    0.44
   4   1   3    3.84    0.47
   4  -1   3    4.42    0.48
  -4  -1  -3    4.20    0.52
   4  -1   3    3.89    0.43
   4   1   5    0.73    0.23
   4  -1   5    0.27    0.16
   4   1   7    9.94    1.01
   4  -1   7   11.23    0.97
  -4   1  -9    3.36    0.38
  -4  -1  -9    3.34    0.36
  -4  -1  -9    3.73    0.40
  -4   1 -11   13.65    1.03
  -4  -1 -11   14.30    1.05
  -4  -1 -11   14.85    1.02
  -4   1 -13   -0.04    0.16
  -4  -1 -13    0.02    0.12
  -4   1 -15    1.48    0.25
  -4   1 -17    0.07    0.13
  -4   1 -17   -0.01    0.12
  -4  -1 -17    0.05    0.12
  -4  -1 -17    0.12    0.10
   4   2 -20    1.59    0.26
   4   2 -20    1.29    0.26
   4   2 -18    2.41    0.36
   4   2 -18    2.42    0.34
   4   2 -18    2.36    0.34
   4   2 -18    2.54    0.37
   4   2 -16    8.36    0.72
   4   2 -16    7.56    0.70
   4   2 -16    7.63    0.67
   4   2 -16    7.90    0.71
   4   2 -14    1.75    0.30
   4   2 -14    1.42    0.26
   4   2 -14    2.02    0.33
   4   2 -14    1.78    0.29
   4   2 -12   -0.03    0.11
   4   2 -12    0.08    0.13
   4   2 -12    0.06    0.11
   4   2 -12    0.10    0.12
  -4   2  10   14.80    1.26
  -4   2  10   17.67    1.30
  -4  -2  10   16.18    1.38
  -4   2   8  250.86   13.49
  -4   2   8  253.29   13.61
  -4  -2   8  265.97   13.71
  -4  -2   8  244.25   13.40
  -4   2   6   93.01    5.35
  -4   2   6   94.84    5.18
   4   2  -6  108.58    5.58
  -4  -2   6   95.91    5.37
  -4  -2   6   92.52    5.18
   4   2  -4   28.83    1.80
  -4   2   4   28.12    1.67
  -4   2   4   24.50    1.69
  -4   2   4   28.46    1.53
  -4  -2   4   25.43    1.70
  -4  -2   4   25.51    1.59
   4  -2  -4   27.96    1.55
  -4   2   2    2.23    0.30
  -4   2   2    3.78    0.38
   4   2  -2    2.72    0.31
  -4  -2   2    2.48    0.30
   4  -2  -2    3.31    0.27
   4   2   0   21.92    1.50
   4   2   0   23.47    1.49
  -4   2   0   22.93    1.43
   4  -2   0   23.52    1.42
  -4  -2   0   22.65    1.49
   4  -2   0   23.03    1.44
   4   2   2   11.57    0.96
  -4   2  -2   11.29    0.88
  -4  -2  -2   11.11    0.84
   4  -2   2   13.10    0.89
   4  -2   2   13.04    0.98
   4   2   4  784.45   38.27
   4  -2   4  756.26   38.08
   4   2   6  172.77    9.64
   4  -2   6  175.48    9.44
   4  -2   6  165.81    9.81
  -4   2  -8   51.36    2.93
  -4   2  -8   54.25    2.93
  -4  -2  -8   49.83    2.91
  -4  -2  -8   48.20    2.95
  -4   2 -10    0.35    0.19
  -4  -2 -10    3.09    0.35
  -4   2 -12    8.25    0.72
  -4  -2 -12    8.47    0.73
  -4   2 -14    1.12    0.25
  -4   2 -16    4.08    0.42
  -4   2 -16    3.37    0.37
  -4  -2 -16    3.64    0.37
  -4   2 -18    1.02    0.16
  -4   2 -18    0.81    0.14
  -4  -2 -18    0.82    0.14
   4   3 -21    0.59    0.16
   4   3 -21    0.38    0.13
   4   3 -19    0.62    0.21
   4   3 -19    0.51    0.22
   4   3 -17    1.53    0.31
   4   3 -17    1.59    0.31
   4   3 -17    2.12    0.34
   4   3 -17    1.79    0.34
   4   3 -15   45.28    2.76
   4   3 -15   47.58    2.74
   4   3 -15   42.72    2.67
   4   3 -15   46.82    2.74
   4   3 -13   30.30    1.82
   4   3 -13   27.01    1.89
   4   3 -13   32.76    1.89
   4   3 -13   30.11    1.86
   4   3 -13   30.44    1.84
   4   3 -11    0.14    0.13
  -4   3  11    0.05    0.16
  -4   3  11    0.05    0.21
  -4  -3  11    0.21    0.19
  -4   3   9  468.50   25.34
  -4  -3   9  477.81   25.39
  -4   3   7    1.33    0.29
  -4   3   7    1.28    0.19
  -4   3   7    1.55    0.22
  -4  -3   7    1.35    0.29
  -4  -3   7    1.26    0.17
  -4   3   5  233.25   10.73
   4   3  -5  221.81   10.56
  -4   3   5  209.60   10.88
  -4  -3   5  227.77   10.64
   4   3  -3 1095.65   58.60
  -4   3   3 1103.78   58.52
   4   3  -3 1105.93   58.44
  -4   3   3 1145.19   58.49
  -4  -3   3 1109.57   58.43
  -4   3   1 1197.38   63.69
   4   3  -1 1265.35   63.73
   4   3  -1 1236.54   63.80
  -4  -3   1 1186.73   63.73
   4  -3  -1 1191.50   63.79
   4  -3  -1 1193.18   63.80
   4  -3  -1 1224.69   63.59
  -4  -3   1 1191.91   63.80
  -4   3  -1   82.88    4.65
   4   3   1   89.92    4.83
   4   3   1   93.84    4.81
  -4  -3  -1   83.18    4.82
  -4  -3  -1   81.42    4.78
   4  -3   1   77.48    4.73
   4  -3   1   81.05    4.65
  -4  -3  -1   85.64    4.65
  -4   3  -3   13.85    1.08
   4  -3   3   17.43    1.10
   4  -3   3   15.97    1.26
   4   3   5    2.90    0.47
   4  -3   5    2.33    0.47
   4  -3   5    2.05    0.31
   4   3   7    5.78    0.76
   4  -3   7    5.27    0.82
  -4   3  -9   10.17    0.76
  -4   3  -9    7.93    0.69
  -4  -3  -9   10.11    0.80
  -4  -3  -9    9.01    0.72
  -4   3 -11    0.59    0.20
  -4   3 -11    0.76    0.24
  -4  -3 -11    1.00    0.24
  -4   3 -13    4.68    0.52
  -4   3 -13    5.18    0.54
  -4   3 -15   -0.12    0.20
  -4   3 -15   -0.02    0.14
  -4   3 -17    0.17    0.13
  -4   3 -17   -0.01    0.09
  -4  -3 -17    0.07    0.11
   4   4 -20    0.35    0.19
   4   4 -20    0.46    0.18
   4   4 -18   -0.06    0.17
   4   4 -18   -0.05    0.21
   4   4 -18   -0.02    0.17
   4   4 -16    3.54    0.45
   4   4 -16    4.31    0.49
   4   4 -16    3.00    0.44
   4   4 -16    4.43    0.51
   4   4 -14    4.70    0.46
   4   4 -14    4.41    0.53
   4   4 -14    4.94    0.52
   4   4 -14    5.07    0.52
   4   4 -14    4.60    0.50
   4   4 -12    4.87    0.45
   4   4 -12    4.79    0.46
   4   4 -12    4.34    0.48
   4   4 -12    5.33    0.50
  -4   4  10   57.35    3.70
  -4  -4  10   57.05    3.72
  -4   4   8   22.96    1.74
  -4   4   6    4.28    0.57
  -4   4   6    5.00    0.43
   4   4  -4  220.79   11.82
  -4   4   4  218.76   11.87
  -4  -4   4  219.15   11.80
  -4  -4   4  236.04   12.06
  -4   4   2   84.34    4.87
  -4   4   2   87.46    4.98
   4   4  -2   84.09    4.98
   4   4  -2   87.36    4.84
   4  -4  -2   88.32    4.95
  -4  -4   2   84.19    4.85
  -4  -4   2   97.74    5.00
   4   4   0  345.54   18.35
  -4   4   0  336.04   18.19
   4   4   0  370.43   18.32
   4  -4   0  341.32   18.19
  -4  -4   0  349.78   18.37
   4  -4   0  322.29   18.33
  -4  -4   0  327.28   18.33
   4  -4   0  354.37   18.38
  -4   4  -2    4.33    0.41
   4   4   2    3.32    0.46
   4  -4   2    3.17    0.42
  -4  -4  -2    3.01    0.32
   4  -4   2    3.08    0.44
   4   4   4   54.82    3.37
   4  -4   4   52.11    3.38
   4   4   6   44.89    2.99
   4  -4   6   42.81    3.04
  -4   4  -8   18.08    1.27
  -4   4  -8   22.08    1.31
  -4  -4  -8   21.60    1.36
  -4  -4  -8   17.96    1.25
  -4   4 -10    6.95    0.61
  -4  -4 -10    5.85    0.57
  -4  -4 -10    7.05    0.67
  -4   4 -12    1.09    0.26
  -4   4 -12    1.98    0.33
  -4   4 -12    1.77    0.32
  -4  -4 -12    1.49    0.27
  -4   4 -14    3.31    0.43
  -4   4 -14    3.40    0.42
  -4   4 -14    4.09    0.46
  -4   4 -16    0.28    0.16
  -4   4 -16    0.21    0.14
   4   5 -21    0.28    0.12
   4   5 -21    0.24    0.12
   4   5 -19    2.44    0.32
   4   5 -19    2.26    0.34
   4   5 -19    2.65    0.38
   4   5 -17    0.40    0.26
   4   5 -17    0.56    0.23
   4   5 -17    0.30    0.21
   4   5 -15    0.60    0.18
   4   5 -15    0.72    0.24
   4   5 -15    0.40    0.22
   4   5 -15    0.50    0.23
   4   5 -13   31.69    1.95
   4   5 -13   27.80    1.97
   4   5 -13   32.92    1.94
   4   5 -13   33.19    1.99
   4   5 -13   32.16    1.97
   4   5 -11    2.78    0.37
   4   5 -11    3.54    0.38
   4   5 -11    3.24    0.36
   4   5 -11    3.51    0.37
   4  -5 -11    3.55    0.35
  -4   5   9   19.44    1.66
  -4   5   7   60.68    3.96
  -4  -5   7   66.64    3.95
  -4  -5   5  176.88    9.76
  -4   5   3   33.39    2.22
   4   5  -3   30.79    1.98
  -4  -5   3   39.21    2.25
  -4  -5   3   34.56    2.03
   4  -5  -3   32.86    2.13
   4   5  -1   32.74    1.97
  -4   5   1   29.44    1.92
  -4  -5   1   28.35    1.96
   4  -5  -1   28.84    1.76
   4  -5  -1   29.49    2.02
   4  -5  -1   31.15    1.75
   4   5   1   14.13    1.11
  -4   5  -1   13.16    0.96
  -4  -5  -1   14.38    1.16
   4  -5   1   13.88    1.05
   4   5   3   74.71    4.32
   4  -5   3   67.97    4.25
   4   5   5   18.49    1.52
   4  -5   5   16.81    1.51
  -4   5  -7   11.09    0.81
  -4   5  -7   12.56    0.86
  -4   5  -7   11.49    0.86
  -4  -5  -7   12.74    0.92
  -4   5  -9   15.36    1.01
  -4   5  -9   13.46    0.96
  -4   5  -9   12.36    0.97
  -4  -5  -9   11.79    0.92
  -4  -5  -9   14.22    1.05
  -4   5 -11   26.47    1.68
  -4   5 -11   27.35    1.65
  -4   5 -11   22.87    1.63
  -4  -5 -11   22.84    1.59
  -4  -5 -11   29.03    1.78
  -4   5 -13   10.29    0.81
  -4   5 -13   12.00    0.85
  -4   5 -15    8.16    0.67
  -4   5 -15    8.05    0.66
  -4   5 -15    8.35    0.68
  -4   5 -17    0.77    0.14
  -4   5 -17    0.69    0.14
  -4  -5 -17    0.45    0.11
   4   6 -20    0.91    0.22
   4   6 -20    0.87    0.20
   4   6 -18    0.80    0.23
   4   6 -18    0.97    0.27
   4   6 -18    1.20    0.31
   4   6 -16    0.36    0.22
   4   6 -16    0.16    0.25
   4   6 -14    5.25    0.51
   4   6 -14    5.55    0.56
   4   6 -12    0.46    0.17
   4   6 -12    0.43    0.18
   4   6 -12    0.46    0.18
   4   6 -12    0.20    0.18
   4   6 -10    0.02    0.11
   4   6 -10    0.02    0.10
   4   6 -10   -0.04    0.11
   4  -6 -10    0.06    0.11
  -4   6   8   32.01    2.44
  -4  -6   8   33.56    2.38
  -4  -6   6  208.70   11.53
  -4   6   4   20.40    1.60
  -4  -6   4   20.82    1.55
   4   6  -2  281.99   15.64
  -4   6   2  291.55   15.88
  -4  -6   2  312.52   15.90
   4   6   0    5.57    0.59
  -4  -6   0    4.39    0.60
   4  -6   0    4.73    0.45
   4   6   2  353.23   19.05
   4  -6   2  352.47   18.97
   4   6   4   10.53    1.05
   4  -6   4    9.04    0.99
  -4   6  -6    3.81    0.37
  -4   6  -6    3.78    0.38
  -4   6  -6    4.05    0.41
  -4   6  -8   20.61    1.31
  -4   6  -8   19.66    1.27
  -4   6  -8   17.99    1.30
  -4  -6  -8   18.73    1.35
  -4   6 -10    0.02    0.17
  -4   6 -10   -0.02    0.15
  -4   6 -10   -0.07    0.16
  -4  -6 -10    0.11    0.17
  -4   6 -12    0.59    0.22
  -4   6 -12    0.77    0.23
  -4   6 -12    0.37    0.19
  -4   6 -12    0.71    0.22
  -4   6 -14    1.96    0.31
  -4   6 -14    2.70    0.35
  -4   6 -14    2.57    0.35
  -4   6 -16    4.76    0.41
  -4   6 -16    4.07    0.39
   4   7 -19    0.97    0.19
   4   7 -19    1.26    0.27
   4   7 -17    6.62    0.68
   4   7 -17    9.34    0.72
   4   7 -15    4.45    0.44
   4   7 -15    3.45    0.50
   4   7 -15    3.63    0.51
   4   7 -15    4.65    0.51
   4   7 -13    8.78    0.79
   4   7 -13    8.68    0.72
   4   7 -13    9.58    0.77
   4   7 -13    7.85    0.77
   4   7 -11    0.26    0.19
   4   7 -11    0.08    0.13
   4   7  -9  168.51    9.49
   4   7  -9  174.23    9.51
   4   7  -9  191.23    9.48
   4   7  -9  161.45    9.51
   4  -7  -9  184.09    9.49
  -4  -7   7    2.11    0.44
  -4   7   5  226.64   13.22
  -4  -7   5  248.16   13.13
  -4   7   3  533.77   30.18
  -4  -7   3  595.28   30.19
   4   7  -1  257.76   14.31
  -4  -7   1  276.18   14.52
   4   7   1  144.53    8.03
  -4  -7  -1  140.25    8.06
   4   7   3    0.28    0.20
  -4   7  -5   62.41    3.72
  -4   7  -5   68.70    3.81
  -4   7  -5   72.81    3.77
  -4   7  -7   20.13    1.23
  -4   7  -7   17.36    1.22
  -4   7  -7   19.85    1.26
  -4   7  -9    1.37    0.29
  -4   7  -9    1.28    0.27
  -4   7  -9    1.50    0.28
  -4   7  -9    1.65    0.27
  -4  -7  -9    2.45    0.63
  -4  -7  -9    1.19    0.29
  -4   7 -11   15.98    1.10
  -4   7 -11   16.29    1.09
  -4   7 -11   14.71    1.07
  -4   7 -11   13.00    1.09
  -4  -7 -11   14.58    1.14
  -4   7 -13    6.20    0.55
  -4   7 -13    5.20    0.52
  -4   7 -13    5.45    0.52
  -4   7 -13    4.38    0.51
  -4   7 -15    2.16    0.28
  -4   7 -15    1.75    0.26
   4   8 -18   11.70    0.81
   4   8 -18   11.46    0.86
   4   8 -18    9.80    0.78
   4   8 -16    4.63    0.56
   4   8 -16    5.48    0.61
   4   8 -14    2.65    0.36
   4   8 -14    3.38    0.48
   4   8 -14    2.97    0.40
   4   8 -12    4.02    0.46
   4   8 -12    4.97    0.56
   4   8 -12    5.26    0.51
   4   8 -10    9.84    0.79
   4   8 -10    8.88    0.76
   4   8 -10    9.55    0.73
   4   8 -10    9.30    0.80
   4  -8 -10   10.23    0.78
   4   8  -8   85.21    4.41
   4   8  -8   79.87    4.45
   4   8  -8   72.18    4.46
   4   8  -8   75.81    4.46
   4  -8  -8   85.10    4.46
   4   8  -6  251.72   14.05
   4  -8  -6  266.12   14.06
  -4   8   4   65.09    4.29
  -4  -8   4   69.30    4.22
  -4   8   2 1399.41   76.18
  -4  -8   2 1482.07   76.15
  -4  -8   0   96.13    5.69
   4   8   2  546.24   29.30
  -4   8  -4  231.15   12.37
  -4   8  -6   52.29    2.92
  -4   8  -6   49.51    2.98
  -4   8  -8   68.28    3.69
  -4   8  -8   60.04    3.66
  -4   8  -8   67.43    3.66
  -4  -8  -8   62.93    3.78
  -4   8 -10    5.41    0.59
  -4   8 -10    5.20    0.52
  -4   8 -10    6.02    0.56
  -4  -8 -10    5.23    0.58
  -4  -8 -10    7.35    1.02
  -4   8 -12   45.45    2.53
  -4   8 -12   45.17    2.52
  -4   8 -14    4.56    0.42
  -4   8 -14    4.45    0.42
  -4   8 -14    3.75    0.41
  -4   8 -16    1.14    0.16
   4   9 -19    0.11    0.11
   4   9 -17    2.63    0.38
   4   9 -17    2.83    0.37
   4   9 -17    3.38    0.37
   4   9 -15    6.04    0.66
   4   9 -15    7.72    0.65
   4   9 -15    7.73    0.71
   4   9 -15    7.18    0.59
  -4   9  13    2.67    0.29
   4   9 -13    3.03    0.45
   4   9 -13    2.51    0.36
   4   9 -11    5.97    0.53
   4   9 -11    5.64    0.59
   4   9 -11    4.67    0.51
   4   9 -11    4.37    0.54
   4   9  -9   11.26    0.76
   4   9  -9    9.59    0.82
   4   9  -9   10.19    0.80
   4   9  -9    8.58    0.79
   4   9  -7   30.20    1.87
   4   9  -7   29.23    1.83
  -4   9   5    4.82    0.41
   4   9  -5    4.94    0.44
   4  -9  -5    3.82    0.40
  -4   9   3    0.29    0.13
   4   9  -3    0.08    0.11
   4  -9  -3    0.22    0.11
  -4   9   1   87.06    4.38
   4   9  -1   87.76    4.39
   4   9   1    0.27    0.11
  -4   9  -1    0.27    0.12
  -4   9  -1    0.52    0.14
  -4   9  -3    0.02    0.12
  -4   9  -3    0.24    0.11
  -4   9  -5   24.90    1.60
  -4   9  -7    5.17    0.54
  -4   9  -7    4.91    0.47
  -4   9  -9    1.26    0.25
  -4  -9  -9    1.10    0.50
  -4  -9  -9    1.35    0.31
  -4   9 -11    4.52    0.45
  -4   9 -11    3.96    0.43
  -4   9 -11    4.45    0.52
  -4  -9 -11    5.06    0.85
  -4  -9 -11    4.76    0.51
  -4   9 -13    0.11    0.14
  -4   9 -13   -0.01    0.13
  -4   9 -13   -0.14    0.15
  -4   9 -15    0.38    0.11
   4  10 -18    0.94    0.15
   4  10 -18    0.72    0.15
   4  10 -16    1.83    0.33
   4  10 -16    1.76    0.30
   4  10 -16    1.98    0.28
   4  10 -14    0.11    0.16
   4  10 -14   -0.13    0.22
   4  10 -14    0.09    0.13
  -4  10  12    0.26    0.14
   4  10 -12    0.41    0.18
   4  10 -12    0.19    0.24
   4  10 -12    0.26    0.17
  -4  10  10    0.03    0.12
   4  10 -10    0.09    0.17
   4  10 -10    0.05    0.22
   4  10  -8    1.95    0.31
   4  10  -8    1.36    0.27
  -4  10   8    2.32    0.28
   4  10  -8    1.68    0.34
   4  10  -6   51.63    2.92
  -4  10   6   49.28    2.84
   4 -10  -6   50.01    2.91
  -4  10   4    3.01    0.34
   4  10  -4    4.06    0.39
   4 -10  -4    3.03    0.35
   4  10  -2  257.34   13.43
  -4  10   2  273.09   13.42
   4 -10  -2  229.16   13.40
   4  10   0    7.34    0.57
  -4  10   0    7.53    0.59
  -4  10  -2  134.04    6.83
  -4  10  -2  117.58    6.83
  -4  10  -4    0.19    0.13
  -4  10  -4    0.16    0.14
  -4  10  -6   12.63    0.97
  -4  10  -8    6.79    0.68
  -4 -10  -8    7.06    0.70
  -4  10 -10    5.84    0.51
  -4 -10 -10    5.00    0.55
  -4  10 -12    4.74    0.49
  -4  10 -12    4.85    0.43
  -4 -10 -12    4.61    0.74
  -4  10 -14    0.42    0.11
   4  11 -17    0.27    0.12
   4  11 -15   11.45    0.80
   4  11 -15   12.98    0.84
   4  11 -13    0.07    0.13
   4  11 -13    0.19    0.16
   4  11 -11    2.71    0.37
  -4  11  11    2.06    0.26
   4  11  -9   15.04    1.09
  -4  11   9   14.66    0.98
  -4  11   7    2.88    0.34
   4  11  -5    7.10    0.61
  -4  11   5    6.82    0.57
   4  11  -3   20.39    1.33
   4  11  -1   36.45    2.21
  -4  11   1   38.92    2.22
   4  11   1   29.81    1.84
  -4  11  -1   33.07    1.90
  -4  11  -3    3.10    0.35
  -4  11  -3    2.55    0.35
  -4  11  -5   25.44    1.53
  -4  11  -5   23.07    1.57
  -4  11  -7    1.96    0.33
  -4 -11  -7    2.12    0.35
  -4  11  -9    9.45    0.80
  -4 -11  -9    9.00    0.77
  -4 -11 -11   10.45    1.18
   4  12 -14    0.16    0.11
   4  12 -14    0.04    0.15
   4  12 -12    9.00    0.69
  -4  12  12    7.94    0.57
  -4  12  10   11.69    0.79
   4  12 -10   10.89    0.88
  -4  12   8   33.49    2.03
   4  12  -8   36.90    2.17
   4  12  -6    9.51    0.77
  -4  12   6    8.85    0.69
   4  12  -4   48.14    2.82
  -4  12   4   48.14    2.77
  -4  12   2    0.79    0.21
   4  12  -2    0.73    0.20
   4  12   0    0.41    0.17
  -4  12   0    0.76    0.22
   4  12   2    0.29    0.13
  -4  12  -2    0.32    0.17
  -4  12  -4    0.26    0.17
  -4  12  -4    0.72    0.20
  -4  12  -6   -0.04    0.17
  -4  12  -6    0.05    0.13
  -4  12  -8    0.15    0.16
  -4 -12  -8    0.27    0.44
  -4 -12  -8    0.04    0.14
  -4  12 -10    5.79    0.54
  -4 -12 -10    6.77    0.92
   4  13 -15    1.82    0.21
   4  13 -13    0.55    0.14
   4  13 -13    0.47    0.18
  -4  13  11    2.06    0.23
   4  13 -11    2.56    0.32
  -4  13   9    1.71    0.24
   4  13  -9    2.01    0.32
  -4  13   7    1.35    0.24
  -4  13   5    0.42    0.18
   4  13  -5    0.35    0.18
   4  13  -3    0.67    0.19
   4  13  -1    2.13    0.30
  -4  13   1    2.22    0.31
  -4 -13   1    2.67    0.58
   4  13   1   18.36    1.26
  -4  13  -1   20.32    1.32
  -4  13  -3    4.66    0.48
  -4 -13  -3    8.56    1.06
  -4  13  -5   16.06    1.04
  -4  13  -5   13.80    1.05
  -4  13  -7    4.38    0.46
  -4 -13  -7    5.68    0.50
  -4  13  -9    4.60    0.43
  -4 -13  -9    5.49    0.82
  -4 -13 -11    6.03    0.69
   4  14 -12    0.05    0.11
   4  14 -12    0.15    0.10
   4  14 -10   -0.03    0.12
  -4  14  10    0.03    0.08
  -4  14   8    0.80    0.17
  -4  14   6    3.38    0.36
   4  14  -6    3.71    0.42
   4  14  -4    2.08    0.30
  -4  14   4    2.26    0.30
   4  14  -2    0.93    0.21
  -4  14   2    0.88    0.22
  -4  14   0    0.75    0.20
   4  14   0    0.75    0.18
  -4 -14   0    0.95    0.40
  -4  14  -2    8.39    0.68
  -4 -14  -2   11.34    1.19
  -4  14  -4   -0.01    0.12
  -4 -14  -4    0.12    0.33
  -4 -14  -6    0.28    0.33
  -4  14  -8    0.63    0.14
  -4 -14  -8    0.20    0.31
   4  15 -11    1.72    0.21
   4  15 -11    2.65    0.24
   4  15  -9    4.52    0.40
  -4  15   9    4.25    0.34
  -4  15   7    0.10    0.09
   4  15  -7    0.08    0.14
   4  15  -5   12.75    0.92
  -4  15   5   14.09    0.90
   4  15  -3    1.31    0.23
  -4  15   1    2.72    0.31
   4  15  -1    2.10    0.27
  -4  15  -1    6.50    0.51
   4  15   1    5.62    0.46
  -4 -15  -1    5.71    0.78
  -4  15  -3   -0.04    0.11
  -4 -15  -3   -0.51    0.36
  -4  15  -5    0.58    0.13
  -4 -15  -5    0.39    0.34
  -4 -15  -7    0.12    0.25
  -4  16   8    4.74    0.34
   4  16  -6    1.96    0.24
  -4  16   6    1.88    0.21
   4  16  -4    0.21    0.12
  -4  16   4    0.08    0.10
   4  16  -2   -0.04    0.10
   4  16   0    1.86    0.21
  -4  16   0    2.28    0.25
  -4  16  -2    0.63    0.14
  -4 -16  -2    0.29    0.25
  -4  16  -4    2.08    0.20
  -4 -16  -4    1.26    0.36
  -4  17   5    0.06    0.06
   4  17  -5    0.12    0.07
   4  17  -3    0.20    0.08
  -4  17   3    0.15    0.08
  -4  17   1   -0.03    0.07
  -4  17  -1    1.22    0.14
   5   0 -17   -0.06    0.17
   5   0 -17    0.02    0.14
   5   0 -17   -0.02    0.15
   5   0 -15    0.13    0.17
   5   0 -15   -0.08    0.14
   5   0 -15    0.02    0.14
   5   0 -13    0.13    0.12
   5   0 -13    0.06    0.13
   5   0 -13   -0.03    0.11
  -5   0  11   -0.04    0.14
  -5   0   9   -0.03    0.12
  -5   0   7    0.04    0.10
   5   0  -7    0.26    0.17
  -5   0   7    0.41    0.15
   5   0  -5    0.05    0.10
   5   0  -5    0.07    0.10
  -5   0   5    0.04    0.08
  -5   0   5    0.30    0.12
  -5   0   3    0.13    0.11
   5   0  -3    0.04    0.11
  -5   0   3    0.10    0.09
  -5   0   1    0.08    0.13
  -5   0   1    0.05    0.13
   5   0  -1    0.43    0.15
  -5   0  -1   -0.02    0.09
  -5   0  -1    0.09    0.13
   5   0   1   -0.02    0.11
   5   0   1    0.03    0.13
   5   0   3    0.14    0.14
   5   0   3    0.03    0.10
   5   0   5    0.21    0.15
   5   0   7   -0.04    0.16
  -5   0  -9    0.02    0.12
  -5   0  -9   -0.02    0.11
  -5   0 -11    0.09    0.16
  -5   0 -11    0.04    0.12
  -5   0 -13    0.02    0.14
  -5   0 -15    0.03    0.11
  -5   0 -17   -0.07    0.10
  -5   0 -17    0.03    0.09
   5   1 -20    0.41    0.18
   5   1 -18    1.09    0.25
   5   1 -18    1.18    0.27
   5   1 -18    1.06    0.27
   5   1 -16    0.98    0.23
   5   1 -16    1.21    0.26
   5   1 -16    1.15    0.27
   5   1 -16    0.91    0.26
   5  -1 -16    1.14    0.26
   5   1 -14    0.88    0.23
   5   1 -14    0.85    0.21
   5   1 -14    0.78    0.21
   5  -1 -14    1.07    0.25
   5   1 -12    0.76    0.20
  -5   1  12    0.25    0.20
  -5  -1  12    0.35    0.21
  -5   1  10   18.14    1.32
  -5   1  10   19.34    1.41
  -5  -1  10   17.67    1.44
  -5   1   8   12.87    0.99
  -5   1   8   13.13    1.01
  -5  -1   8   13.92    1.00
  -5  -1   8   13.75    1.07
   5   1  -6  173.33    8.71
  -5   1   6  140.47    8.49
  -5   1   6  151.37    8.49
  -5   1   6  151.95    8.40
  -5  -1   6  149.92    8.43
  -5  -1   6  162.74    8.53
   5  -1  -6  176.53    8.55
  -5   1   4  126.67    6.67
   5   1  -4  124.80    6.78
  -5   1   4  113.45    6.75
   5   1  -4  123.66    6.82
  -5  -1   4  125.74    6.76
   5  -1  -4  130.71    6.86
   5  -1  -4  129.83    6.72
  -5  -1   4  116.13    6.70
  -5   1   2  659.40   35.52
  -5   1   2  689.50   35.42
   5   1  -2  723.85   35.53
   5   1  -2  663.36   35.52
  -5   1   2  644.05   35.47
   5  -1  -2  692.20   35.54
  -5  -1   2  696.50   35.50
  -5  -1   2  679.25   35.53
   5  -1  -2  627.08   35.43
   5   1   0   54.39    3.08
  -5   1   0   52.58    3.05
  -5   1   0   52.61    3.02
  -5  -1   0   51.48    3.04
   5  -1   0   52.61    3.02
  -5  -1   0   49.81    3.01
   5  -1   0   49.74    3.01
   5  -1   0   49.90    3.05
  -5   1  -2  339.14   19.84
   5   1   2  403.58   19.93
   5  -1   2  395.43   19.92
   5  -1   2  364.70   19.90
   5  -1   2  386.64   19.85
  -5  -1  -2  354.68   19.81
   5   1   4   12.01    1.02
   5  -1   4   10.76    0.93
   5   1   6   14.98    1.29
   5  -1   6   14.23    1.20
  -5   1  -8    8.04    0.66
  -5  -1  -8    8.67    0.68
  -5  -1  -8    8.67    0.71
  -5  -1  -8    7.75    0.64
  -5   1 -10    2.45    0.35
  -5  -1 -10    2.52    0.36
  -5  -1 -10    1.93    0.30
  -5   1 -12    0.86    0.23
  -5  -1 -12    0.64    0.20
  -5  -1 -12    0.77    0.23
  -5   1 -14    0.12    0.13
  -5   1 -16    1.98    0.24
  -5   1 -16    1.83    0.26
  -5  -1 -16    1.98    0.28
  -5  -1 -16    1.61    0.24
   5   2 -21   -0.05    0.13
   5   2 -19    0.02    0.14
   5   2 -19    0.20    0.19
   5   2 -19   -0.04    0.19
   5   2 -17    0.22    0.19
   5   2 -17    0.16    0.17
   5   2 -17    0.26    0.20
   5   2 -17    0.12    0.19
   5   2 -15    0.05    0.15
   5   2 -15    0.04    0.15
   5   2 -15    0.02    0.17
   5   2 -15    0.06    0.16
   5  -2 -15    0.15    0.15
   5   2 -13    0.14    0.13
   5   2 -13    0.19    0.12
   5   2 -13    0.06    0.12
   5   2 -13    0.16    0.15
   5   2 -13   -0.02    0.15
   5  -2 -13    0.24    0.14
  -5  -2  11    0.33    0.20
  -5   2   9    2.86    0.38
  -5   2   9    3.38    0.45
  -5  -2   9    3.17    0.48
  -5   2   7   23.78    1.39
  -5   2   7   19.98    1.49
  -5  -2   7   22.74    1.55
  -5  -2   7   21.12    1.38
  -5   2   5   60.63    3.38
   5   2  -5   61.89    3.56
  -5   2   5   62.52    3.22
   5   2  -5   60.90    3.30
  -5   2   5   53.91    3.39
   5  -2  -5   63.94    3.27
  -5  -2   5   58.00    3.41
  -5  -2   5   57.01    3.29
  -5   2   3    2.88    0.36
   5   2  -3    2.68    0.34
   5   2  -3    2.52    0.37
  -5   2   3    2.57    0.34
  -5   2   3    2.66    0.25
   5  -2  -3    2.88    0.27
  -5  -2   3    2.33    0.31
  -5  -2   3    3.18    0.40
   5   2  -1    2.99    0.38
  -5   2   1    2.66    0.33
   5  -2  -1    2.52    0.34
   5  -2  -1    2.86    0.39
   5  -2  -1    2.48    0.37
  -5  -2   1    2.37    0.33
   5  -2  -1    2.39    0.31
  -5   2  -1    1.17    0.24
   5   2   1    0.98    0.27
   5  -2   1    1.06    0.26
  -5  -2  -1    1.30    0.28
   5  -2   1    1.46    0.27
  -5  -2  -1    0.97    0.21
   5  -2   1    1.22    0.23
   5   2   3  101.07    5.24
   5  -2   3   93.71    5.06
   5   2   5   96.13    5.64
   5  -2   5   95.88    5.46
  -5   2  -7    0.27    0.14
  -5   2  -7    0.37    0.14
   5   2   7    0.56    0.27
  -5  -2  -7    0.24    0.14
  -5   2  -9   34.74    2.00
  -5   2  -9   30.00    1.97
  -5  -2  -9   31.96    1.98
  -5   2 -11    3.15    0.42
  -5  -2 -11    3.47    0.42
  -5   2 -13    5.71    0.57
  -5   2 -15    1.49    0.27
  -5   2 -15    0.93    0.23
  -5   2 -15    1.14    0.22
  -5   2 -17    0.02    0.09
  -5   2 -17   -0.04    0.07
  -5  -2 -17    0.01    0.09
   5   3 -20   -0.08    0.17
   5   3 -20    0.13    0.18
   5   3 -18    0.71    0.22
   5   3 -18    0.55    0.23
   5   3 -18    0.77    0.28
   5   3 -16    2.32    0.37
   5   3 -16    2.51    0.38
   5   3 -16    2.47    0.35
   5   3 -16    2.00    0.37
   5   3 -14    0.13    0.18
   5   3 -14   -0.02    0.11
   5   3 -14    0.17    0.15
   5   3 -14    0.24    0.17
   5   3 -14    0.08    0.14
   5   3 -12   40.88    2.33
   5   3 -12   42.14    2.36
   5   3 -12   35.56    2.38
   5   3 -12   41.47    2.36
   5   3 -12   37.80    2.31
   5  -3 -12   41.69    2.33
  -5   3  10    5.46    0.69
  -5  -3  10    6.04    0.74
  -5   3   8  226.84   11.57
  -5   3   8  200.74   11.73
  -5  -3   8  209.59   11.77
  -5   3   6  164.00    8.32
  -5   3   6  136.67    8.40
  -5   3   6  152.30    8.08
  -5  -3   6  156.61    8.44
  -5  -3   6  152.15    8.21
  -5   3   4  132.14    7.30
   5   3  -4  129.74    7.22
  -5   3   4  127.78    7.34
  -5   3   4  136.59    7.27
  -5  -3   4  134.40    7.18
   5   3  -2  417.23   19.69
  -5   3   2  434.54   19.74
   5   3  -2  393.05   19.76
  -5   3   2  429.99   19.69
   5  -3  -2  437.40   19.81
   5  -3  -2  384.73   19.49
  -5  -3   2  417.69   19.68
   5   3   0    3.30    0.42
   5   3   0    3.10    0.44
  -5   3   0    5.07    0.46
   5  -3   0    2.08    0.36
   5  -3   0    2.47    0.40
  -5  -3   0    2.23    0.37
  -5  -3   0    2.56    0.41
   5  -3   0    4.22    0.41
  -5  -3   0    2.93    0.37
   5   3   2  424.25   20.55
  -5   3  -2  351.64   20.34
   5  -3   2  403.69   20.37
  -5  -3  -2  369.17   20.29
   5   3   4    5.01    0.65
   5  -3   4    4.75    0.52
   5  -3   4    5.16    0.70
   5   3   6   75.82    4.53
   5  -3   6   68.40    4.63
  -5   3  -8    2.17    0.30
  -5   3  -8    2.61    0.33
  -5   3  -8    2.86    0.35
  -5  -3  -8    2.37    0.32
  -5   3 -10    1.52    0.27
  -5  -3 -10    2.15    0.32
  -5   3 -12    0.05    0.16
  -5  -3 -12   -0.04    0.14
  -5   3 -14   -0.12    0.18
  -5   3 -14    0.02    0.14
  -5   3 -16    0.13    0.13
  -5   3 -16    0.14    0.12
  -5  -3 -16    0.05    0.09
   5   4 -21    1.28    0.22
   5   4 -21    1.33    0.24
   5   4 -19    2.41    0.34
   5   4 -19    2.45    0.36
   5   4 -19    2.39    0.37
   5   4 -17    3.31    0.45
   5   4 -17    4.26    0.50
   5   4 -17    4.39    0.52
   5   4 -15    5.74    0.53
   5   4 -15    5.98    0.63
   5   4 -15    6.86    0.62
   5   4 -15    5.37    0.55
   5   4 -15    5.21    0.58
   5   4 -13    9.48    0.74
   5   4 -13   10.03    0.77
   5   4 -13    9.09    0.74
   5   4 -13    9.84    0.78
  -5   4  11    6.79    0.85
   5   4 -11    6.74    0.56
   5   4 -11    6.86    0.55
   5   4 -11    6.22    0.58
   5   4 -11    7.13    0.58
  -5   4   9    1.35    0.35
  -5  -4   9    1.30    0.36
  -5   4   7    1.01    0.20
  -5   4   7    1.12    0.29
  -5   4   5    0.91    0.21
  -5   4   5    1.22    0.29
  -5  -4   5    0.97    0.17
   5   4  -3    6.47    0.62
  -5   4   3    7.34    0.68
  -5   4   3    7.67    0.68
  -5  -4   3    8.27    0.66
  -5  -4   3    8.55    0.78
  -5   4   1    0.36    0.14
   5   4  -1    0.54    0.18
  -5  -4   1    0.64    0.26
   5  -4  -1    0.76    0.16
  -5  -4   1    0.48    0.17
   5  -4  -1    0.24    0.11
  -5   4  -1   77.19    4.52
   5   4   1   85.17    4.69
  -5  -4  -1   78.43    4.49
   5  -4   1   80.27    4.61
  -5  -4  -1   80.92    4.69
   5   4   3   40.54    2.68
   5  -4   3   39.48    2.45
   5  -4   3   42.37    2.72
   5   4   5   93.51    5.86
   5  -4   5  106.27    6.05
  -5   4  -7    0.99    0.20
  -5   4  -7    0.71    0.18
  -5  -4  -7    0.87    0.22
  -5   4  -9   16.92    1.21
  -5  -4  -9   16.17    1.19
  -5   4 -11    0.12    0.19
  -5   4 -11    0.13    0.15
  -5   4 -11    0.02    0.16
  -5  -4 -11   -0.02    0.13
  -5   4 -13    0.27    0.18
  -5   4 -13    0.17    0.17
  -5   4 -15    0.31    0.17
  -5   4 -15    0.20    0.15
  -5   4 -15    0.16    0.15
  -5   4 -17    0.21    0.08
  -5  -4 -17    0.16    0.08
   5   5 -20    0.23    0.13
   5   5 -20    0.60    0.21
   5   5 -20    0.44    0.21
   5   5 -18    3.20    0.43
   5   5 -18    3.89    0.46
   5   5 -18    3.77    0.49
   5   5 -16   -0.03    0.22
   5   5 -16    0.18    0.24
   5   5 -16    0.05    0.19
   5   5 -14    6.67    0.59
   5   5 -14    5.58    0.64
   5   5 -14    6.57    0.63
   5   5 -12   27.28    1.72
   5   5 -12   28.71    1.74
   5   5 -12   27.57    1.75
  -5   5  10   -0.06    0.16
   5   5 -10    0.11    0.11
   5   5 -10    0.08    0.11
   5   5 -10    0.39    0.14
  -5   5   8   70.78    4.40
  -5   5   6    0.08    0.15
  -5  -5   6    0.30    0.17
   5   5  -4   31.88    2.04
  -5   5   4   34.04    2.29
  -5  -5   4   37.20    2.29
   5   5  -2   14.84    1.09
  -5  -5   2   14.07    1.11
  -5  -5   2   14.72    1.20
   5   5   0   42.81    2.54
  -5   5   0   36.95    2.37
  -5  -5   0   40.22    2.58
   5  -5   0   38.76    2.37
   5   5   2   16.54    1.35
   5  -5   2   16.43    1.31
   5   5   4   80.80    4.84
   5  -5   4   76.60    4.81
  -5   5  -6    4.90    0.45
  -5   5  -6    3.96    0.39
  -5   5  -6    4.67    0.45
  -5   5  -8    0.14    0.14
  -5   5  -8    0.49    0.18
  -5   5  -8    0.66    0.19
  -5  -5  -8    0.36    0.18
  -5  -5  -8    0.62    0.37
  -5   5 -10    4.22    0.50
  -5   5 -10    6.11    0.58
  -5   5 -10    4.66    0.50
  -5  -5 -10    5.14    0.51
  -5  -5 -10    5.65    0.60
  -5   5 -12    0.16    0.16
  -5   5 -12    0.35    0.18
  -5   5 -12    0.19    0.17
  -5  -5 -12    0.41    0.17
  -5   5 -14    0.38    0.18
  -5   5 -14    0.59    0.20
  -5   5 -14    0.15    0.14
  -5   5 -16    1.70    0.22
  -5   5 -16    1.30    0.20
   5   6 -21    0.47    0.14
   5   6 -19    0.23    0.16
   5   6 -19    0.34    0.22
   5   6 -19    0.25    0.20
   5   6 -17    0.29    0.22
   5   6 -17    0.03    0.24
   5   6 -15    0.92    0.30
   5   6 -15    1.13    0.24
   5   6 -15    1.27    0.33
   5   6 -15    2.05    0.34
   5   6 -13    2.83    0.37
   5   6 -13    3.31    0.40
   5   6 -11    1.81    0.30
   5   6 -11    2.34    0.34
   5   6 -11    1.92    0.29
   5   6 -11    2.15    0.31
   5  -6 -11    2.28    0.29
   5   6  -9   33.71    1.94
   5   6  -9   26.79    1.92
   5   6  -9   31.52    1.94
   5   6  -9   34.90    1.92
   5  -6  -9   33.68    1.91
  -5   6   7   32.39    2.46
  -5  -6   7   36.94    2.47
  -5   6   5    1.04    0.32
  -5  -6   5    1.39    0.33
  -5   6   3   10.39    1.03
   5   6  -3   10.14    0.84
  -5  -6   3   12.60    1.08
   5   6  -1   51.99    3.10
  -5  -6   1   48.38    3.21
   5   6   1   51.54    3.12
  -5  -6  -1   45.30    3.11
   5   6   3    1.73    0.40
  -5   6  -5   20.47    1.30
  -5   6  -7    0.44    0.17
  -5   6  -7    0.03    0.11
  -5   6  -7    0.17    0.15
  -5  -6  -7    0.12    0.30
  -5  -6  -7    0.20    0.17
  -5   6  -9    6.36    0.60
  -5   6  -9    5.47    0.58
  -5   6  -9    5.84    0.55
  -5  -6  -9    5.56    0.53
  -5  -6  -9    5.63    0.61
  -5   6 -11    1.64    0.31
  -5   6 -11    2.05    0.32
  -5   6 -11    2.01    0.34
  -5   6 -11    1.99    0.32
  -5  -6 -11    2.37    0.40
  -5   6 -13    1.78    0.30
  -5   6 -13    2.55    0.34
  -5   6 -13    2.81    0.35
  -5   6 -13    2.80    0.36
  -5   6 -15    0.08    0.11
   5   7 -20    0.07    0.09
   5   7 -20    0.21    0.16
   5   7 -18    0.38    0.19
   5   7 -18    0.12    0.23
   5   7 -18    0.27    0.20
   5   7 -16    0.42    0.22
   5   7 -16    0.14    0.14
   5   7 -16    0.05    0.18
   5   7 -14    0.02    0.14
   5   7 -14   -0.24    0.25
   5   7 -14   -0.05    0.17
   5   7 -12    7.40    0.67
   5   7 -12    8.33    0.69
   5   7 -12    8.19    0.73
   5   7 -10    0.16    0.14
   5   7 -10    0.34    0.20
   5   7 -10    0.37    0.15
   5   7 -10    0.37    0.16
   5  -7 -10    0.20    0.13
   5   7  -8   17.42    1.22
   5   7  -8   19.49    1.25
   5  -7  -8   19.44    1.21
  -5   7   6    1.38    0.39
  -5  -7   6    0.99    0.32
  -5   7   4    0.30    0.22
  -5  -7   4    1.30    0.36
  -5  -7   2    3.63    0.59
   5   7   0   40.88    2.64
  -5  -7   0   39.33    2.72
   5   7   2    1.38    0.37
  -5   7  -4   21.07    1.39
  -5   7  -4   22.97    1.37
  -5   7  -6    0.25    0.14
  -5   7  -6    0.31    0.14
  -5   7  -8    3.73    0.43
  -5   7  -8    3.53    0.40
  -5   7  -8    3.43    0.40
  -5   7  -8    4.06    0.47
  -5  -7  -8    4.89    0.86
  -5  -7  -8    3.70    0.49
  -5   7 -10    4.94    0.51
  -5   7 -10    4.15    0.47
  -5   7 -10    4.86    0.49
  -5   7 -10    4.55    0.53
  -5  -7 -10    4.89    0.56
  -5  -7 -10    4.94    0.87
  -5   7 -12   15.50    1.02
  -5   7 -12   12.94    0.97
  -5   7 -12   14.64    0.99
  -5   7 -12   11.80    0.99
  -5   7 -14    5.55    0.47
  -5   7 -14    5.65    0.46
   5   8 -19   -0.01    0.12
   5   8 -19    0.01    0.15
   5   8 -17    1.79    0.36
   5   8 -17    2.07    0.33
   5   8 -17    1.75    0.31
   5   8 -15    1.07    0.31
   5   8 -15    1.78    0.32
   5   8 -15    1.08    0.24
   5   8 -15    1.51    0.37
   5   8 -13    0.44    0.20
   5   8 -13    0.35    0.27
   5   8 -13    0.48    0.20
   5   8 -11   18.99    1.20
   5   8 -11   15.00    1.17
   5   8 -11   16.43    1.23
   5  -8 -11   18.58    1.21
   5   8  -9    9.72    0.71
   5   8  -9    9.03    0.73
   5   8  -9    8.45    0.76
   5   8  -9    8.22    0.73
   5  -8  -9   10.36    0.75
   5   8  -7    6.50    0.54
   5   8  -7    5.84    0.57
   5   8  -5    5.54    0.48
  -5  -8   5    6.73    0.84
   5  -8  -5    5.49    0.47
  -5  -8   3   -0.05    0.22
  -5  -8   1   41.76    2.87
  -5   8  -1   35.98    2.14
  -5  -8  -1   40.15    2.66
  -5   8  -3    2.92    0.35
  -5   8  -5    1.65    0.27
  -5   8  -5    1.56    0.23
  -5   8  -7   -0.02    0.15
  -5  -8  -7    0.07    0.33
  -5  -8  -7    0.06    0.18
  -5   8  -9    2.38    0.37
  -5   8  -9    2.88    0.34
  -5   8  -9    1.94    0.32
  -5  -8  -9    2.25    0.40
  -5  -8  -9    2.82    0.70
  -5   8 -11    0.21    0.14
  -5   8 -11    0.12    0.18
  -5   8 -11   -0.04    0.17
  -5  -8 -11    0.13    0.18
  -5   8 -13    0.31    0.16
  -5   8 -13    0.54    0.16
  -5   8 -13    0.48    0.17
  -5   8 -15    0.91    0.15
   5   9 -18    1.06    0.21
   5   9 -18    1.24    0.23
   5   9 -16    1.26    0.22
   5   9 -16    1.11    0.28
   5   9 -16    1.20    0.26
   5   9 -16    1.45    0.34
   5   9 -14    5.78    0.62
   5   9 -14    4.11    0.47
   5   9 -14    5.43    0.52
  -5   9  14    4.30    0.39
   5   9 -12    3.80    0.42
   5   9 -12    3.25    0.46
   5   9 -12    2.53    0.38
   5   9 -10    2.38    0.35
   5   9 -10    1.73    0.36
   5   9 -10    2.74    0.33
   5  -9 -10    2.15    0.34
   5   9  -8    0.14    0.19
   5   9  -6    0.19    0.13
   5  -9  -6    0.45    0.15
  -5   9   4    4.28    0.38
   5   9  -4    3.98    0.39
   5  -9  -4    3.48    0.37
   5   9  -2    7.08    0.54
  -5   9   2    7.18    0.54
   5  -9  -2    6.09    0.51
  -5   9   0   10.54    0.73
  -5   9  -2    1.59    0.25
  -5   9  -2    1.92    0.24
  -5   9  -4    0.31    0.16
  -5   9  -6    1.26    0.28
  -5  -9  -6    4.24    0.81
  -5   9  -8    6.33    0.57
  -5  -9  -8    6.37    0.66
  -5   9 -10    0.05    0.17
  -5   9 -10    0.05    0.13
  -5  -9 -10    0.05    0.18
  -5  -9 -10    0.07    0.38
  -5   9 -12   24.57    1.41
  -5   9 -12   21.25    1.36
  -5   9 -12   21.08    1.44
  -5   9 -14    6.26    0.46
   5  10 -17    0.53    0.18
   5  10 -17    0.53    0.17
   5  10 -15    0.15    0.14
   5  10 -15    0.23    0.18
   5  10 -15    0.34    0.25
   5  10 -13    3.93    0.46
  -5  10  13    4.61    0.41
   5  10 -13    4.30    0.56
  -5  10  11    0.23    0.15
   5  10 -11    0.08    0.24
   5  10 -11    0.07    0.15
   5  10 -11    0.05    0.16
   5  10  -9    8.61    0.73
  -5  10   9    7.93    0.63
  -5  10   7    4.72    0.45
   5  10  -7    5.12    0.51
   5 -10  -7    4.81    0.49
   5  10  -5   13.11    0.89
   5 -10  -5   11.00    0.85
   5  10  -3    2.40    0.30
  -5  10   3    2.28    0.30
   5 -10  -3    2.27    0.29
  -5  10   1    1.01    0.22
   5  10  -1    2.69    0.29
  -5  10  -1   24.04    1.37
  -5  10  -1   19.29    1.35
  -5  10  -3   -0.08    0.15
  -5  10  -3   -0.02    0.11
  -5  10  -5    0.56    0.22
  -5  10  -7    0.38    0.20
  -5 -10  -7    0.83    0.49
  -5 -10  -7    0.74    0.24
  -5  10  -9    0.02    0.18
  -5  10  -9   -0.02    0.12
  -5 -10  -9    0.12    0.17
  -5 -10  -9   -0.07    0.42
  -5  10 -11    0.86    0.19
  -5  10 -11    0.60    0.21
  -5 -10 -11    0.30    0.39
  -5  10 -13    1.22    0.20
  -5  10 -13    1.22    0.17
   5  11 -16    0.15    0.09
   5  11 -16    0.27    0.13
   5  11 -14    4.93    0.49
   5  11 -14    5.15    0.56
  -5  11  12    0.31    0.14
   5  11 -12    0.08    0.15
   5  11 -10    8.11    0.70
  -5  11  10    6.97    0.58
  -5  11   8   11.86    0.84
  -5  11   6   18.21    1.18
   5  11  -6   18.86    1.25
   5 -11  -6   17.36    1.22
  -5  11   4   36.00    2.18
   5  11  -4   40.06    2.26
   5 -11  -4   36.62    2.23
  -5  11   2   95.73    5.04
   5  11  -2   93.51    5.06
   5 -11  -2   79.96    5.01
   5  11   0    8.65    0.68
  -5  11   0    8.58    0.69
  -5  11  -2   46.26    2.46
  -5  11  -2   37.84    2.45
  -5  11  -4    1.04    0.25
  -5  11  -4    0.85    0.21
  -5  11  -6    8.94    0.80
  -5 -11  -6   18.42    1.67
  -5  11  -8    6.51    0.64
  -5 -11  -8    7.40    0.67
  -5  11 -10    5.57    0.55
  -5 -11 -10    6.58    0.56
  -5 -11 -10    6.77    0.95
  -5  11 -12    0.54    0.16
   5  12 -15    9.64    0.63
   5  12 -15    8.44    0.68
   5  12 -13    1.11    0.22
  -5  12  13    1.13    0.17
  -5  12  11   23.24    1.40
   5  12 -11   23.43    1.52
  -5  12   9   24.74    1.45
   5  12  -9   21.35    1.53
   5  12  -7    3.66    0.43
  -5  12   7    2.93    0.35
  -5  12   5   44.57    2.82
   5  12  -5   56.80    2.94
  -5  12   3    1.18    0.24
   5  12  -3    1.07    0.22
   5  12  -1   25.27    1.69
  -5  12   1   29.22    1.72
  -5  12  -1   34.09    2.13
  -5 -12  -1   47.51    2.99
  -5  12  -3   25.53    1.76
  -5  12  -3   29.39    1.76
  -5  12  -5   31.69    2.11
  -5 -12  -5   54.86    3.18
  -5  12  -7    0.82    0.22
  -5 -12  -7    1.14    0.25
  -5 -12  -7    1.54    0.57
  -5  12  -9    8.28    0.69
  -5 -12  -9    9.81    0.71
  -5 -12  -9    9.24    1.13
  -5  12 -11    3.19    0.32
  -5 -12 -11    2.34    0.47
   5  13 -14    0.05    0.11
   5  13 -14    0.03    0.08
  -5  13  12    1.05    0.15
   5  13 -12    1.23    0.22
  -5  13  10    0.13    0.12
   5  13 -10    0.19    0.16
  -5  13   8    6.27    0.52
   5  13  -6    0.74    0.22
  -5  13   6    0.43    0.18
   5  13  -4    4.75    0.48
   5  13  -2    0.39    0.16
  -5  13   2    0.42    0.17
  -5  13   0    2.25    0.30
   5  13   0    2.02    0.27
  -5 -13   0    1.81    0.51
  -5  13  -2    4.27    0.43
  -5 -13  -2    4.96    0.84
  -5  13  -4    1.60    0.27
  -5  13  -4    2.25    0.29
  -5  13  -6    6.28    0.58
  -5 -13  -6    8.15    0.64
  -5  13  -8    0.11    0.12
  -5 -13  -8    0.12    0.11
  -5 -13  -8    0.06    0.35
  -5  13 -10    5.39    0.42
  -5 -13 -10    4.90    0.65
   5  14 -13    4.56    0.38
   5  14 -13    4.52    0.36
   5  14 -11    0.71    0.18
   5  14 -11    1.25    0.21
  -5  14  11    1.10    0.15
  -5  14   9    4.46    0.38
   5  14  -7   -0.05    0.15
  -5  14   7    0.04    0.13
   5  14  -5    0.51    0.18
  -5  14   5    0.64    0.18
  -5  14   3    4.39    0.42
   5  14  -3    3.73    0.41
  -5  14   1    0.38    0.17
   5  14  -1    0.32    0.14
  -5 -14   1    0.28    0.31
  -5  14  -1    1.41    0.24
  -5 -14  -1    1.20    0.46
  -5  14  -3    3.01    0.33
  -5 -14  -3    3.01    0.66
  -5 -14  -5    1.75    0.56
  -5 -14  -5    2.41    0.30
  -5  14  -7    0.01    0.09
  -5 -14  -9    1.07    0.32
   5  15 -12    0.56    0.11
   5  15 -10   -0.06    0.11
  -5  15  10    0.04    0.07
   5  15  -8   10.95    0.76
  -5  15   8   10.52    0.70
   5  15  -6    0.11    0.13
  -5  15   6    0.12    0.11
   5  15  -4    3.94    0.39
   5  15  -2    3.02    0.33
  -5  15   2    3.22    0.34
   5  15   0    0.35    0.12
  -5  15   0    0.16    0.12
  -5 -15   0    0.05    0.28
  -5  15  -2    2.96    0.30
  -5 -15  -2    2.37    0.55
  -5  15  -4    0.09    0.08
  -5 -15  -4   -0.15    0.30
  -5 -15  -4    0.01    0.10
  -5 -15  -6    1.30    0.39
   5  16  -7    0.55    0.13
  -5  16   7    0.35    0.10
   5  16  -5    1.72    0.21
  -5  16   5    1.16    0.18
   5  16  -3    0.23    0.11
  -5  16   3    0.45    0.13
   5  16  -1    0.04    0.08
  -5  16   1    0.01    0.09
  -5  16  -1    0.24    0.10
  -5  16  -3    0.83    0.12
  -5 -16  -3    0.51    0.26
  -5  17   2    0.04    0.06
  -5  17   0    0.49    0.09
   6   0 -18   13.60    1.00
   6   0 -18   13.52    1.00
   6   0 -16    3.42    0.44
   6   0 -16    3.12    0.40
   6   0 -14   15.28    1.13
   6   0 -14   16.58    1.10
   6   0 -12   78.92    4.41
  -6   0  10    1.48    0.32
  -6   0   8  792.34   41.86
  -6   0   6  416.64   23.00
  -6   0   6  412.63   23.04
   6   0  -4 1706.63   83.09
  -6   0   4 1565.95   82.96
  -6   0   4 1506.14   82.96
   6   0  -4 1576.54   83.00
  -6   0   2 1519.61   76.77
   6   0  -2 1401.82   76.78
   6   0   0  650.87   34.11
  -6   0   0  636.61   34.11
   6   0   0  653.74   34.13
  -6   0   0  635.23   34.10
   6   0   2  486.91   25.96
   6   0   4    6.45    0.72
   6   0   6   17.51    1.46
  -6   0  -8   13.54    0.98
  -6   0 -10    1.30    0.26
  -6   0 -10    1.71    0.30
  -6   0 -12    2.28    0.33
  -6   0 -14    0.41    0.16
  -6   0 -16    0.31    0.12
   6   1 -19    0.80    0.22
   6   1 -19    0.72    0.24
   6   1 -19    0.69    0.23
   6   1 -17   11.04    0.85
   6   1 -17   10.24    0.85
   6   1 -17    9.45    0.81
   6  -1 -17    9.46    0.80
   6   1 -15    0.11    0.16
   6   1 -15   -0.05    0.16
   6   1 -15    0.14    0.15
   6  -1 -15    0.11    0.17
   6   1 -13    0.19    0.14
   6   1 -13    0.13    0.15
   6   1 -13    0.19    0.14
   6  -1 -13    0.04    0.15
  -6  -1  11   47.57    3.09
  -6   1   9    2.10    0.33
  -6  -1   9    1.71    0.34
  -6   1   7  110.44    5.83
  -6  -1   7   95.14    5.83
  -6  -1   7  104.69    5.91
   6  -1  -7  115.42    5.99
   6   1  -5   42.75    2.54
  -6   1   5   41.74    2.44
   6   1  -5   42.19    2.62
  -6   1   5   39.66    2.53
  -6  -1   5   43.74    2.54
  -6  -1   5   38.53    2.47
   6  -1  -5   44.69    2.52
   6  -1  -5   43.85    2.65
   6   1  -3    1.23    0.26
   6   1  -3    1.21    0.25
  -6   1   3    0.89    0.18
  -6  -1   3    1.46    0.24
   6  -1  -3    1.17    0.26
   6  -1  -3    1.12    0.21
  -6  -1   3    1.33    0.27
  -6   1   1   66.97    1.62
   6   1  -1   70.32    1.80
  -6  -1   1   68.79    1.73
   6  -1  -1   68.90    1.63
   6  -1  -1   70.22    1.74
  -6  -1   1   69.35    1.73
  -6  -1   1   62.88    1.64
  -6   1  -1  152.42    8.76
   6   1   1  166.69    8.80
   6  -1   1  165.86    8.76
  -6  -1  -1  152.11    8.71
   6   1   3   24.17    1.73
   6  -1   3   23.30    1.67
   6   1   5   28.22    2.07
   6  -1   5   29.01    2.01
  -6   1  -7    0.69    0.18
  -6   1  -7    1.26    0.22
  -6  -1  -7    0.59    0.17
  -6  -1  -7    0.95    0.22
  -6  -1  -7    0.79    0.19
  -6   1  -9    3.73    0.42
  -6  -1  -9    3.79    0.44
  -6  -1  -9    3.65    0.41
  -6   1 -11   -0.02    0.15
  -6  -1 -11    0.02    0.16
  -6  -1 -11    0.02    0.14
  -6   1 -13    0.28    0.15
  -6  -1 -13    0.22    0.13
  -6   1 -15   -0.04    0.10
  -6   1 -15   -0.08    0.15
  -6   1 -15   -0.08    0.13
  -6   1 -17    0.80    0.13
  -6  -1 -17    0.80    0.13
   6   2 -20    0.11    0.14
   6   2 -20    0.27    0.19
   6   2 -20   -0.02    0.17
   6   2 -18    7.24    0.67
   6   2 -18    6.15    0.62
   6   2 -18    6.41    0.64
   6   2 -16    0.07    0.17
   6   2 -16    0.23    0.17
   6   2 -16    0.08    0.17
   6   2 -16    0.21    0.19
   6  -2 -16    0.02    0.16
   6   2 -14   14.54    1.04
   6   2 -14   14.40    1.08
   6   2 -14   13.20    1.01
   6  -2 -14   15.10    1.03
   6   2 -12    0.54    0.18
   6   2 -12    0.42    0.17
   6   2 -12    0.51    0.16
   6   2 -12    0.49    0.16
   6  -2 -12    0.54    0.17
  -6   2  10   21.01    1.60
  -6  -2  10   23.97    1.73
  -6   2   8    6.07    0.54
  -6   2   8    6.78    0.68
  -6  -2   8    7.02    0.70
  -6  -2   8    6.18    0.57
  -6   2   6    4.55    0.52
   6   2  -6    5.36    0.50
  -6   2   6    4.93    0.42
  -6  -2   6    5.13    0.55
  -6  -2   6    4.89    0.48
   6  -2  -6    4.89    0.47
  -6   2   4    1.95    0.23
  -6   2   4    1.88    0.33
  -6   2   4    1.74    0.30
   6   2  -4    1.75    0.33
   6   2  -4    1.81    0.31
  -6  -2   4    1.60    0.31
  -6  -2   4    1.81    0.27
   6  -2  -4    1.77    0.23
   6  -2  -4    2.89    0.42
  -6   2   2    1.95    0.29
   6   2  -2    1.37    0.28
  -6   2   2    1.27    0.28
   6   2  -2    1.28    0.26
   6  -2  -2    1.12    0.21
  -6  -2   2    1.36    0.25
  -6  -2   2    1.20    0.29
  -6   2   0   13.15    0.98
  -6   2   0    9.73    0.95
   6   2   0   12.51    1.01
   6  -2   0   12.22    0.97
  -6  -2   0   12.10    0.96
  -6  -2   0   10.93    0.98
   6  -2   0   13.43    0.99
   6   2   2   29.50    1.98
   6  -2   2   28.90    1.89
  -6  -2  -2   27.14    1.84
   6   2   4   31.80    2.24
   6  -2   4   31.57    2.11
  -6   2  -6    0.33    0.14
  -6  -2  -6    0.39    0.16
  -6   2  -8   11.28    0.84
  -6   2  -8   10.81    0.82
  -6  -2  -8   11.02    0.83
  -6  -2  -8   10.96    0.87
  -6  -2  -8    9.63    0.77
  -6   2 -10    0.37    0.19
  -6   2 -10    0.49    0.20
  -6  -2 -10    0.30    0.18
  -6   2 -12    1.75    0.31
  -6  -2 -12    1.52    0.31
  -6   2 -14   -0.07    0.18
  -6   2 -14   -0.07    0.12
  -6   2 -16    0.31    0.10
  -6   2 -16    0.18    0.12
  -6   2 -16    0.43    0.14
  -6  -2 -16    0.36    0.13
  -6  -2 -16    0.39    0.12
   6   3 -21    0.15    0.16
   6   3 -21   -0.07    0.14
   6   3 -19    3.20    0.41
   6   3 -19    2.84    0.41
   6   3 -19    3.29    0.44
   6   3 -17    0.08    0.18
   6   3 -17    0.02    0.19
   6   3 -17    0.03    0.20
   6   3 -15   18.79    1.28
   6   3 -15   17.90    1.31
   6   3 -15   16.19    1.19
   6   3 -15   19.00    1.28
   6  -3 -15   18.71    1.22
   6   3 -13   29.79    1.73
   6   3 -13   28.68    1.70
   6   3 -13   25.08    1.65
   6   3 -13   24.70    1.74
   6   3 -13   28.88    1.73
   6  -3 -13   26.91    1.69
  -6   3  11  126.68    7.97
   6   3 -11  149.50    7.63
  -6  -3  11  133.53    8.09
  -6   3   9   99.81    6.00
  -6  -3   9  109.53    6.10
  -6   3   7  107.83    6.65
  -6   3   7  123.81    6.59
  -6  -3   7  122.44    6.70
  -6   3   5  142.28    7.64
   6   3  -5  138.01    7.60
  -6  -3   5  150.02    7.72
  -6  -3   5  141.55    7.54
   6  -3  -5  133.15    7.34
   6   3  -3    0.25    0.14
  -6  -3   3    0.29    0.13
   6  -3  -3    0.14    0.08
  -6  -3   3    0.34    0.19
  -6   3   1   25.63    1.68
   6   3  -1   27.06    1.75
  -6   3   1   25.71    1.75
   6  -3  -1   24.27    1.62
   6   3   1   91.79    5.19
   6  -3   1   87.15    5.08
   6  -3   1   90.82    5.11
  -6  -3  -1   87.58    5.04
   6  -3   3   10.16    0.89
   6   3   5   29.82    2.19
   6  -3   5   27.71    2.28
  -6   3  -7    8.70    0.68
  -6   3  -7    7.75    0.65
  -6  -3  -7    8.99    0.74
  -6   3  -9    8.85    0.72
  -6   3  -9    8.86    0.72
  -6   3  -9    6.94    0.65
  -6  -3  -9    7.84    0.69
  -6   3 -11    6.96    0.66
  -6  -3 -11    7.00    0.65
  -6   3 -13    0.71    0.21
  -6   3 -13    0.40    0.18
  -6   3 -15    1.03    0.21
  -6   3 -15    1.13    0.21
   6   4 -20   -0.05    0.14
   6   4 -20   -0.04    0.19
   6   4 -20    0.32    0.21
   6   4 -18    0.05    0.19
   6   4 -18    0.49    0.24
   6   4 -18   -0.05    0.21
   6   4 -16    2.47    0.41
   6   4 -16    3.15    0.45
   6   4 -16    2.80    0.40
   6   4 -14    3.93    0.44
   6   4 -14    4.86    0.50
   6   4 -14    3.98    0.50
   6   4 -14    3.63    0.46
   6  -4 -14    4.67    0.44
   6   4 -12    0.72    0.20
   6   4 -12    0.39    0.16
   6  -4 -12    0.43    0.15
  -6   4  10    0.24    0.20
  -6  -4  10    0.30    0.21
  -6   4   8    7.08    0.81
  -6  -4   8    8.01    0.84
  -6   4   6   22.52    1.67
  -6   4   6   24.12    1.54
  -6  -4   6   20.29    1.61
   6   4  -4  121.27    6.93
  -6   4   4  130.88    6.99
  -6  -4   4  124.69    6.90
   6   4  -2   64.97    3.85
   6  -4  -2   65.54    3.66
  -6  -4   2   66.61    3.97
   6   4   0   96.19    5.62
   6  -4   0   98.40    5.48
  -6  -4   0  100.24    5.70
   6  -4   0   99.32    5.54
  -6  -4   0   95.07    5.51
   6   4   2    0.08    0.18
  -6  -4  -2    0.31    0.15
   6  -4   2    0.04    0.15
   6  -4   4    2.83    0.56
  -6   4  -6    0.11    0.11
  -6   4  -6    0.14    0.11
  -6   4  -6    0.14    0.12
  -6  -4  -6    0.34    0.31
  -6   4  -8    5.28    0.52
  -6   4  -8    5.49    0.53
  -6  -4  -8    4.92    0.51
  -6   4 -10    0.06    0.15
  -6   4 -10    0.04    0.14
  -6  -4 -10    0.20    0.16
  -6   4 -12    1.50    0.29
  -6   4 -12    1.22    0.26
  -6  -4 -12    1.19    0.25
  -6   4 -14    0.10    0.14
  -6   4 -14    0.26    0.16
  -6   4 -14    0.12    0.14
  -6   4 -16    0.07    0.08
  -6   4 -16    0.04    0.09
  -6  -4 -16   -0.01    0.08
   6   5 -21    0.30    0.11
   6   5 -21    0.40    0.16
   6   5 -19    3.70    0.44
   6   5 -19    4.20    0.51
   6   5 -19    4.21    0.48
   6   5 -17   -0.06    0.19
   6   5 -17    0.12    0.19
   6   5 -17    0.08    0.24
   6   5 -15   47.90    2.78
   6   5 -15   46.80    2.90
   6   5 -15   46.00    2.85
   6   5 -13    0.21    0.20
   6   5 -13    0.32    0.16
   6   5 -13    0.10    0.16
   6  -5 -13    0.39    0.17
   6   5 -11   55.96    3.07
   6   5 -11   53.64    3.08
   6   5 -11   50.21    3.08
   6  -5 -11   51.19    3.02
   6  -5 -11   56.58    3.04
  -6   5   9   32.42    2.41
  -6  -5   9   34.65    2.42
  -6   5   7   57.70    3.67
   6   5  -5   93.75    5.53
  -6  -5   5  110.05    5.84
   6   5  -3    0.36    0.16
  -6  -5   3    0.55    0.24
   6   5  -1   19.83    1.55
  -6  -5   1   23.14    1.67
   6   5   1    0.25    0.19
   6  -5   1    0.10    0.13
  -6  -5  -1    0.22    0.21
   6   5   3   11.32    1.13
   6  -5   3   10.64    1.08
  -6   5  -5    4.48    0.40
  -6   5  -5    4.45    0.43
  -6   5  -5    4.02    0.42
  -6   5  -7    1.80    0.28
  -6   5  -7    1.57    0.27
  -6   5  -7    1.16    0.22
  -6  -5  -7    0.92    0.42
  -6  -5  -7    1.28    0.28
  -6   5  -9    4.13    0.44
  -6   5  -9    5.00    0.51
  -6   5  -9    3.22    0.43
  -6  -5  -9    3.86    0.50
  -6  -5  -9    3.50    0.42
  -6   5 -11    0.23    0.16
  -6   5 -11    0.22    0.17
  -6  -5 -11    0.23    0.15
  -6   5 -13    0.05    0.15
  -6   5 -13    0.06    0.13
  -6   5 -13   -0.02    0.17
  -6   5 -15    1.02    0.19
  -6   5 -15    1.31    0.20
   6   6 -20   -0.03    0.13
   6   6 -20    0.17    0.19
   6   6 -20    0.03    0.16
   6   6 -18    0.07    0.17
   6   6 -18    0.25    0.25
   6   6 -16   -0.02    0.13
   6   6 -16    0.09    0.20
   6   6 -16    0.03    0.25
   6   6 -16    0.02    0.20
   6   6 -14    2.36    0.34
   6   6 -14    1.71    0.38
   6   6 -14    2.42    0.41
   6   6 -14    2.83    0.39
   6   6 -12    0.86    0.21
   6   6 -12    0.96    0.23
   6  -6 -12    0.71    0.18
   6  -6 -12    0.63    0.18
   6   6 -10    2.29    0.34
   6   6 -10    2.73    0.33
   6   6 -10    2.48    0.30
   6  -6 -10    2.15    0.28
   6  -6 -10    2.30    0.30
  -6   6   8    5.76    0.80
  -6  -6   8    5.62    0.76
  -6  -6   6    6.18    0.77
  -6  -6   4   13.06    1.21
   6   6  -2    9.91    0.89
  -6  -6   2    9.62    1.01
   6   6   0    0.56    0.23
  -6  -6   0    0.05    0.21
   6   6   2   20.55    1.68
  -6   6  -4    0.08    0.10
  -6  -6  -4    0.28    0.28
  -6   6  -6    0.72    0.20
  -6   6  -6    0.25    0.15
  -6   6  -6    0.47    0.15
  -6  -6  -6    0.53    0.21
  -6   6  -8    1.23    0.27
  -6   6  -8    1.69    0.27
  -6   6  -8    1.80    0.30
  -6  -6  -8    2.51    0.64
  -6  -6  -8    1.35    0.25
  -6  -6  -8    1.55    0.32
  -6   6 -10    0.24    0.18
  -6   6 -10    0.34    0.19
  -6   6 -10    0.14    0.17
  -6  -6 -10    0.12    0.14
  -6  -6 -10    0.31    0.22
  -6   6 -12    0.19    0.16
  -6   6 -12    0.42    0.19
  -6   6 -12    0.21    0.17
  -6   6 -12    0.20    0.18
  -6   6 -14    0.01    0.12
   6   7 -19   -0.02    0.13
   6   7 -19    0.21    0.22
   6   7 -17    1.03    0.33
   6   7 -17    1.09    0.28
   6   7 -17    1.52    0.31
   6   7 -15    0.18    0.23
   6   7 -15    0.09    0.15
   6   7 -15    0.17    0.22
   6   7 -13   10.76    0.89
   6   7 -13   13.97    0.97
   6   7 -13   11.32    0.97
   6   7 -11    5.83    0.56
   6   7 -11    6.61    0.57
   6   7 -11    5.62    0.60
   6  -7 -11    6.82    0.54
   6  -7 -11    5.93    0.56
   6   7  -9   10.04    0.83
   6   7  -9   11.53    0.80
   6  -7  -9   10.88    0.80
   6  -7  -9   10.83    0.77
   6   7  -7    5.31    0.51
   6   7  -7    4.68    0.44
   6  -7  -7    4.88    0.42
  -6   7   5    0.68    0.31
  -6  -7   5    1.44    0.41
  -6  -7   3    0.35    0.25
   6   7  -1    9.09    0.90
  -6  -7   1    8.84    0.99
   6   7   1    6.22    0.78
  -6   7  -3    4.35    0.45
  -6  -7  -3   10.63    1.07
  -6   7  -5    1.62    0.25
  -6  -7  -5    1.88    0.56
  -6   7  -7    0.87    0.24
  -6   7  -7    0.67    0.19
  -6   7  -7    0.86    0.22
  -6  -7  -7    1.17    0.54
  -6  -7  -7    0.98    0.26
  -6   7  -9    0.07    0.17
  -6   7  -9    0.15    0.17
  -6   7  -9    0.02    0.14
  -6   7  -9    0.11    0.14
  -6  -7  -9   -0.06    0.19
  -6  -7  -9   -0.08    0.36
  -6   7 -11   -0.02    0.16
  -6   7 -11    0.18    0.17
  -6   7 -11   -0.07    0.15
  -6   7 -11   -0.02    0.15
  -6   7 -13    0.06    0.12
  -6   7 -13    0.07    0.13
  -6   7 -13    0.19    0.13
  -6   7 -15    0.63    0.14
   6   8 -20   -0.03    0.09
   6   8 -20    0.14    0.12
   6   8 -18    1.37    0.26
   6   8 -18    0.91    0.25
   6   8 -16    0.11    0.21
   6   8 -16   -0.16    0.26
   6   8 -16    0.17    0.14
   6   8 -16    0.06    0.19
   6   8 -14    0.27    0.18
   6   8 -14    0.56    0.22
   6   8 -14    0.23    0.26
   6   8 -12   11.28    0.86
   6   8 -12    9.49    0.83
   6   8 -12    9.85    0.89
   6  -8 -12   11.89    0.87
   6   8 -10    0.38    0.16
   6   8 -10    0.17    0.15
   6   8 -10    0.48    0.26
   6  -8 -10    0.46    0.19
   6   8  -8   91.88    4.88
   6   8  -8   92.88    4.82
   6  -8  -8   90.33    4.85
   6   8  -6    2.73    0.31
   6  -8  -6    2.21    0.29
   6   8  -4   67.12    3.45
   6  -8  -4   56.71    3.41
  -6   8   2   70.80    4.21
  -6  -8   2   83.62    4.90
  -6   8   0   21.47    1.24
  -6   8   0   19.14    1.26
  -6   8  -2  173.43    9.33
  -6   8  -4    0.77    0.20
  -6  -8  -4    0.86    0.45
  -6   8  -6   65.44    3.76
  -6   8  -6   60.84    3.81
  -6   8  -8    6.52    0.64
  -6   8  -8    6.50    0.59
  -6  -8  -8    6.00    0.66
  -6  -8  -8    7.53    1.11
  -6   8 -10    2.18    0.36
  -6   8 -10    2.48    0.35
  -6   8 -10    2.69    0.33
  -6  -8 -10    2.00    0.63
  -6  -8 -10    2.82    0.41
  -6   8 -12    8.41    0.63
  -6   8 -12    7.87    0.59
  -6   8 -14    1.92    0.21
  -6   8 -14    1.46    0.18
   6   9 -19    1.08    0.18
   6   9 -19    1.11    0.19
   6   9 -17    1.00    0.25
   6   9 -17    1.66    0.28
   6   9 -17    1.22    0.32
   6   9 -15    3.82    0.44
   6   9 -15    4.32    0.54
   6   9 -15    5.33    0.51
  -6   9  15    3.94    0.36
   6   9 -15    4.86    0.58
   6   9 -13    1.14    0.27
   6   9 -13    1.26    0.34
   6   9 -13    0.84    0.24
   6   9 -11   -0.02    0.16
   6   9 -11    0.31    0.28
   6   9 -11    0.06    0.17
   6  -9 -11    0.02    0.15
   6   9  -9    1.70    0.36
   6  -9  -9    2.04    0.31
   6   9  -7   11.14    0.84
   6  -9  -7   11.22    0.83
  -6   9   5    7.95    0.60
   6   9  -5    7.93    0.62
   6  -9  -5    7.12    0.60
   6   9  -3    2.73    0.30
  -6   9   3    2.86    0.30
  -6  -9   3    3.04    0.56
   6  -9  -3    2.00    0.27
  -6   9   1   16.61    1.12
  -6  -9   1   27.99    1.86
  -6   9  -1   10.13    0.72
  -6   9  -1    9.25    0.74
  -6   9  -3    3.84    0.43
  -6   9  -5    8.53    0.77
  -6  -9  -5   14.99    1.49
  -6   9  -7    0.98    0.27
  -6   9  -7    0.78    0.20
  -6  -9  -7    1.40    0.61
  -6  -9  -7    1.08    0.28
  -6   9  -9    5.65    0.51
  -6   9  -9    4.61    0.53
  -6  -9  -9    4.06    0.86
  -6  -9  -9    5.80    0.59
  -6   9 -11    0.76    0.22
  -6   9 -11    0.97    0.21
  -6   9 -13    0.13    0.11
  -6   9 -13    0.24    0.11
   6  10 -18   -0.01    0.11
   6  10 -18    0.03    0.12
   6  10 -16    1.85    0.29
   6  10 -16    1.29    0.29
   6  10 -16    1.53    0.23
   6  10 -14    0.42    0.22
  -6  10  14    0.38    0.14
   6  10 -14    0.28    0.17
   6  10 -14    0.38    0.20
  -6  10  12   17.91    1.18
   6  10 -12   19.84    1.26
   6  10 -12   18.07    1.29
  -6  10  10    0.17    0.17
   6  10 -10    0.58    0.23
   6 -10 -10    0.55    0.22
   6  10  -8   42.59    2.54
  -6  10   8   42.32    2.45
   6 -10  -8   42.07    2.53
   6  10  -6   31.59    1.84
   6 -10  -6   27.29    1.80
  -6  10   4   53.06    2.86
   6  10  -4   51.30    2.90
   6 -10  -4   46.38    2.87
   6  10  -2   37.32    2.24
  -6  10   2   40.90    2.25
   6 -10  -2   34.46    2.22
  -6  10   0   21.35    1.32
  -6  10   0   18.85    1.31
  -6  10  -2   48.15    2.79
  -6  10  -2   44.83    2.84
  -6  10  -4    0.13    0.15
  -6  10  -6   16.78    1.24
  -6 -10  -6   17.37    1.30
  -6  10  -8    0.49    0.24
  -6  10  -8    0.41    0.16
  -6 -10  -8    0.79    0.25
  -6 -10  -8    0.76    0.47
  -6  10 -10    1.47    0.29
  -6  10 -10    1.95    0.25
  -6 -10 -10    1.15    0.51
  -6 -10 -10    1.80    0.30
  -6  10 -12    0.10    0.11
  -6  10 -12    0.04    0.08
   6  11 -17    3.83    0.37
   6  11 -17    3.51    0.32
   6  11 -15    9.52    0.67
   6  11 -15    8.49    0.65
   6  11 -15    8.14    0.71
  -6  11  13   -0.02    0.11
   6  11 -13    0.06    0.15
  -6  11  11   29.94    1.80
   6  11 -11   31.27    1.93
  -6  11   9   10.47    0.77
   6  11  -7   26.87    1.70
  -6  11   7   26.63    1.62
   6 -11  -7   25.87    1.69
  -6  11   5   37.95    2.16
   6  11  -5   37.11    2.22
   6 -11  -5   34.66    2.20
  -6  11   3    1.64    0.26
   6  11  -3    2.14    0.28
   6 -11  -3    1.61    0.25
  -6  11   1   47.88    2.68
   6  11  -1   43.33    2.65
  -6  11  -1   21.27    1.31
  -6  11  -1   18.21    1.31
  -6  11  -3   40.12    2.36
  -6  11  -3   37.50    2.41
  -6  11  -5   34.37    2.12
  -6  11  -7    1.90    0.31
  -6 -11  -7    1.22    0.29
  -6 -11  -7    2.30    0.67
  -6  11  -9   16.70    1.15
  -6 -11  -9   17.52    1.15
  -6 -11 -11   -0.04    0.19
   6  12 -16    1.29    0.20
   6  12 -14    3.55    0.40
   6  12 -14    3.47    0.35
  -6  12  14    3.12    0.27
   6  12 -12   -0.09    0.16
  -6  12  12    0.07    0.10
  -6  12  10    7.65    0.60
   6  12  -8    0.02    0.16
  -6  12   8    0.34    0.16
   6  12  -6    2.34    0.34
   6  12  -4    2.88    0.36
  -6  12   4    2.78    0.35
  -6  12   2    4.00    0.41
   6  12  -2    3.66    0.40
  -6 -12   2    3.74    0.72
  -6  12   0    5.69    0.51
  -6 -12   0    6.21    0.94
  -6  12  -2    0.04    0.13
  -6  12  -2    0.13    0.13
  -6 -12  -2   -0.07    0.37
  -6  12  -4    0.63    0.20
  -6 -12  -4    0.22    0.38
  -6  12  -6    1.96    0.31
  -6 -12  -6    2.27    0.64
  -6 -12  -6    2.05    0.34
  -6  12  -8    0.67    0.20
  -6 -12  -8    0.69    0.43
  -6 -12  -8    0.75    0.21
  -6  12 -10    2.40    0.27
  -6 -12 -10    1.53    0.41
   6  13 -15    0.46    0.12
   6  13 -15    0.44    0.10
   6  13 -13   -0.05    0.13
   6  13 -13    0.08    0.11
  -6  13  13   -0.02    0.07
   6  13 -11    0.23    0.15
  -6  13  11    0.20    0.11
  -6  13   9    0.72    0.18
   6  13  -9    1.12    0.26
   6  13  -7    0.49    0.19
  -6  13   7    0.24    0.16
   6  13  -5    0.33    0.16
   6  13  -3    1.15    0.23
  -6  13   3    1.17    0.22
  -6  13   1    5.55    0.49
   6  13  -1    4.91    0.46
  -6 -13   1    4.55    0.81
  -6  13  -1    1.53    0.25
  -6 -13  -1    1.37    0.52
  -6  13  -3    1.60    0.25
  -6  13  -3    2.24    0.27
  -6 -13  -3    1.11    0.53
  -6  13  -5    3.20    0.37
  -6 -13  -5    3.99    0.43
  -6 -13  -5    2.90    0.72
  -6  13  -7    2.52    0.31
  -6 -13  -7    3.54    0.35
  -6 -13  -7    2.85    0.64
  -6  13  -9    0.73    0.15
  -6 -13  -9    0.41    0.29
   6  14 -12    5.19    0.40
   6  14 -12    4.31    0.37
  -6  14  12    4.10    0.32
  -6  14  10    4.04    0.34
   6  14 -10    3.28    0.34
  -6  14   8   14.79    0.96
   6  14  -8   14.62    1.01
   6  14  -6    0.07    0.13
  -6  14   6   -0.01    0.13
   6  14  -4   16.26    1.15
  -6  14   4   18.56    1.15
  -6  14   2    9.70    0.68
   6  14  -2    7.93    0.64
  -6  14   0    0.01    0.12
  -6  14  -2   12.52    0.84
  -6 -14  -2   11.92    1.30
  -6 -14  -4    0.76    0.42
  -6 -14  -4    1.24    0.23
  -6  14  -6    4.97    0.42
  -6 -14  -6    6.23    0.46
  -6 -14  -8    0.76    0.30
   6  15 -11    2.58    0.25
  -6  15  11    2.43    0.20
   6  15  -9    0.15    0.12
  -6  15   9    0.22    0.10
  -6  15   7    2.60    0.28
   6  15  -7    2.77    0.31
   6  15  -5    0.14    0.12
   6  15  -3    2.02    0.25
  -6  15   3    2.09    0.26
  -6  15   1    1.36    0.21
  -6  15  -1    3.29    0.30
  -6 -15  -1    1.65    0.49
  -6 -15  -3   -0.19    0.30
  -6 -15  -3    0.22    0.13
  -6 -15  -5    0.04    0.26
  -6  16   8    1.72    0.17
   6  16  -8    1.81    0.20
  -6  16   6    0.52    0.11
   6  16  -6    0.41    0.12
   6  16  -4    2.38    0.24
  -6  16   4    2.82    0.26
  -6  16   2    2.08    0.23
  -6  16   0    0.03    0.08
  -6 -16  -2    0.60    0.23
  -6  17   3    0.77    0.11
   7   0 -19   -0.02    0.17
   7   0 -17    0.10    0.21
   7   0 -17   -0.02    0.20
   7   0 -15   -0.05    0.19
   7   0 -15   -0.02    0.16
   7   0 -13    0.06    0.14
   7   0 -13    0.10    0.14
  -7   0  11    0.27    0.17
  -7   0   9    0.23    0.16
   7   0  -7    0.41    0.19
  -7   0   7    0.24    0.13
  -7   0   5    0.28    0.15
   7   0  -5    0.03    0.12
   7   0  -5    0.11    0.12
  -7   0   3    0.15    0.15
   7   0  -3    0.09    0.13
  -7   0   1    0.09    0.15
   7   0  -1    0.09    0.14
  -7   0  -1    0.10    0.17
   7   0   1    0.28    0.20
   7   0   3    0.04    0.12
   7   0   5    0.09    0.16
  -7   0  -7   -0.02    0.11
  -7   0  -9   -0.04    0.12
  -7   0 -11    0.05    0.18
  -7   0 -11   -0.02    0.16
  -7   0 -13    0.02    0.11
  -7   0 -15   -0.05    0.12
  -7   0 -15    0.10    0.12
   7   1 -20    6.56    0.58
   7   1 -20    6.47    0.56
   7   1 -18    6.92    0.67
   7   1 -18    6.93    0.67
   7   1 -18    6.77    0.66
   7  -1 -18    7.34    0.65
   7   1 -16    3.48    0.43
   7   1 -16    2.93    0.41
   7   1 -16    2.41    0.39
   7  -1 -16    3.04    0.42
   7   1 -14    0.37    0.18
   7   1 -14    0.54    0.20
   7   1 -14    0.54    0.19
   7  -1 -14    0.49    0.21
   7  -1 -14    0.30    0.17
   7   1 -12   14.10    0.97
   7   1 -12   15.18    1.04
   7   1 -12   14.69    0.98
   7  -1 -12   13.48    0.99
  -7  -1  12   14.54    1.30
  -7   1  10    0.06    0.10
  -7  -1  10    0.18    0.15
  -7   1   8  108.67    5.96
  -7  -1   8  105.36    6.06
   7   1  -6   21.71    1.52
  -7   1   6   21.36    1.41
   7  -1  -6   21.70    1.51
  -7  -1   6   21.20    1.49
  -7   1   4  314.03   17.02
  -7   1   4  323.46   16.86
   7   1  -4  332.51   17.04
   7   1  -4  297.42   17.00
  -7  -1   4  328.92   16.99
   7  -1  -4  303.79   16.90
   7   1  -2   36.03    2.22
  -7  -1   2   32.81    2.19
  -7  -1   2   32.15    2.15
   7  -1  -2   35.22    2.23
   7  -1  -2   32.80    2.12
   7   1   0   86.56    5.27
  -7   1   0   93.48    5.31
   7  -1   0   95.77    5.31
  -7  -1   0   91.14    5.27
   7   1   2    0.16    0.17
  -7  -1  -2    0.24    0.16
   7  -1   2    0.40    0.19
   7   1   4    1.07    0.32
   7  -1   4    0.53    0.22
  -7   1  -6    0.04    0.10
  -7   1  -6    0.13    0.13
  -7  -1  -6    0.06    0.12
  -7   1  -8    0.32    0.16
  -7   1  -8    0.34    0.17
  -7  -1  -8    0.14    0.12
  -7  -1  -8    0.33    0.17
  -7   1 -10    0.23    0.16
  -7  -1 -10    0.26    0.19
  -7  -1 -10    0.29    0.17
  -7   1 -12    0.89    0.23
  -7  -1 -12    0.63    0.18
  -7   1 -14   -0.03    0.15
  -7   1 -14    0.04    0.11
  -7   1 -16    0.01    0.08
  -7   1 -16   -0.01    0.07
  -7  -1 -16    0.02    0.06
   7   2 -21    1.01    0.18
   7   2 -21    0.84    0.21
   7   2 -19    0.13    0.18
   7   2 -19    0.06    0.20
   7   2 -19    0.36    0.22
   7   2 -17    8.40    0.78
   7   2 -17    8.80    0.76
   7   2 -17    8.22    0.76
   7  -2 -17    9.22    0.75
   7   2 -15   12.43    0.95
   7   2 -15   11.44    0.94
   7   2 -15   12.79    1.00
   7  -2 -15   12.57    0.94
   7   2 -13   13.83    0.97
   7   2 -13   14.11    1.00
   7   2 -13   14.14    0.99
   7   2 -13   13.29    1.03
   7  -2 -13   13.79    0.99
  -7  -2  11   36.93    2.55
  -7  -2   9    0.26    0.18
  -7   2   7  124.36    7.16
  -7   2   7  131.75    6.96
  -7  -2   7  124.34    7.16
  -7   2   5   49.03    2.79
  -7   2   5   50.86    3.02
   7   2  -5   49.24    3.01
  -7  -2   5   52.41    3.04
  -7  -2   5   43.37    2.89
   7  -2  -5   51.10    2.87
  -7   2   3    9.63    0.85
   7   2  -3    9.50    0.84
  -7  -2   3    9.30    0.85
   7  -2  -3    7.75    0.69
   7   2  -1   13.13    1.06
  -7  -2   1   11.15    1.03
  -7  -2   1   13.51    1.06
   7  -2  -1   11.34    1.02
   7  -2  -1   12.67    1.00
   7  -2   1    9.92    0.92
  -7  -2  -1    9.87    0.89
   7   2   3   25.69    1.91
   7  -2   3   24.71    1.81
  -7   2  -5    0.06    0.09
  -7   2  -5    0.02    0.11
  -7  -2  -5    0.04    0.11
  -7   2  -7   15.88    1.08
  -7   2  -7   16.44    1.08
  -7  -2  -7   17.79    1.15
  -7  -2  -7   14.77    1.03
  -7   2  -9    0.60    0.21
  -7   2  -9    0.23    0.17
  -7  -2  -9    0.19    0.14
  -7  -2  -9    0.35    0.19
  -7   2 -11    4.32    0.49
  -7  -2 -11    4.53    0.51
  -7   2 -13    0.31    0.18
  -7   2 -13    0.31    0.17
  -7   2 -15    0.93    0.18
  -7   2 -15    0.77    0.15
  -7  -2 -15    0.94    0.17
   7   3 -20    0.32    0.19
   7   3 -20    0.11    0.20
   7   3 -20    0.29    0.21
   7   3 -18    2.55    0.39
   7   3 -18    2.82    0.41
   7   3 -18    2.61    0.42
   7   3 -16    2.05    0.34
   7   3 -16    1.80    0.36
   7   3 -16    2.02    0.37
   7  -3 -16    1.81    0.31
   7   3 -14   21.47    1.42
   7   3 -14   23.96    1.47
   7   3 -14   20.56    1.48
   7   3 -14   20.09    1.43
   7  -3 -14   22.40    1.43
   7   3 -12   40.88    2.26
   7   3 -12   37.64    2.24
   7   3 -12   35.56    2.24
   7  -3 -12   37.50    2.24
  -7   3  10   30.11    2.18
  -7  -3  10   30.75    2.19
  -7   3   8  265.06   14.29
  -7  -3   8  262.63   14.40
  -7   3   6    1.12    0.26
  -7  -3   6    1.03    0.23
  -7  -3   6    1.42    0.32
  -7   3   4  533.39   27.97
   7   3  -4  499.27   27.94
  -7  -3   4  547.74   28.04
   7   3  -2  154.81    8.29
  -7   3   2  154.21    8.31
  -7  -3   2  137.38    8.26
   7  -3  -2  148.06    8.09
   7   3   0  167.35    8.91
   7  -3   0  147.97    8.81
  -7  -3   0  162.70    8.80
   7  -3   2  223.32   11.79
  -7  -3  -2  207.78   11.69
   7   3   4    0.05    0.16
   7  -3   4   -0.06    0.18
  -7   3  -6   33.94    2.10
  -7   3  -6   35.39    2.11
  -7  -3  -6   37.60    2.20
  -7   3  -8    1.77    0.30
  -7   3  -8    1.25    0.25
  -7   3  -8    1.67    0.28
  -7  -3  -8    1.94    0.34
  -7  -3  -8    1.14    0.26
  -7   3 -10    2.81    0.40
  -7  -3 -10    2.19    0.36
  -7   3 -12    1.22    0.27
  -7   3 -12    1.48    0.27
  -7  -3 -12    1.33    0.27
  -7   3 -14    0.16    0.13
  -7   3 -14    0.08    0.13
  -7   3 -14    0.22    0.13
  -7   3 -16    0.36    0.10
  -7  -3 -16    0.46    0.10
   7   4 -21    1.19    0.20
   7   4 -21    1.65    0.26
   7   4 -19    0.78    0.26
   7   4 -19    0.96    0.28
   7   4 -19    0.82    0.28
   7   4 -17    4.63    0.53
   7   4 -17    4.49    0.55
   7   4 -17    4.81    0.57
   7   4 -15    0.86    0.21
   7   4 -15    0.80    0.28
   7   4 -15    0.77    0.26
   7   4 -15    1.00    0.27
   7  -4 -15    0.92    0.24
   7   4 -13   13.83    0.99
   7   4 -13   13.12    1.01
   7  -4 -13   13.95    0.97
   7   4 -11    5.62    0.49
   7   4 -11    4.93    0.46
   7   4 -11    4.49    0.48
   7   4 -11    5.04    0.50
   7  -4 -11    4.88    0.45
  -7   4   9   12.87    1.23
  -7  -4   9   13.85    1.23
  -7   4   7   80.65    4.77
  -7  -4   7   85.95    4.94
  -7   4   5  355.50   18.08
   7   4  -5  308.63   18.00
  -7  -4   5  350.75   18.20
   7   4  -3   93.68    5.53
  -7   4   3   99.80    5.58
   7   4  -1  737.97   39.14
  -7  -4   1  724.28   39.07
  -7  -4   1  753.37   39.22
   7   4   1    2.30    0.44
  -7  -4  -1    2.15    0.36
   7  -4   1    1.62    0.37
   7   4   3  300.41   16.26
   7  -4   3  291.10   16.29
  -7   4  -5   70.47    3.77
  -7   4  -5   65.80    3.72
  -7   4  -5   64.71    3.74
  -7  -4  -5   65.65    4.34
  -7  -4  -5   66.17    3.82
  -7   4  -7   40.07    2.28
  -7   4  -7   38.85    2.24
  -7   4  -7   33.14    2.22
  -7  -4  -7   37.05    2.32
  -7   4  -9   31.37    2.00
  -7  -4  -9   33.32    2.04
  -7   4 -11    0.34    0.16
  -7   4 -11    0.43    0.21
  -7   4 -11    0.45    0.19
  -7  -4 -11    0.35    0.19
  -7   4 -13    5.12    0.49
  -7   4 -13    5.17    0.48
  -7   4 -13    5.02    0.49
  -7   4 -15    0.70    0.15
  -7   4 -15    0.50    0.13
  -7   4 -15    0.59    0.13
   7   5 -20    0.05    0.15
   7   5 -20    0.13    0.19
   7   5 -20    0.31    0.20
   7   5 -18    1.07    0.28
   7   5 -18    1.07    0.30
   7   5 -18    0.93    0.34
   7   5 -16    0.59    0.27
   7   5 -16    0.47    0.19
   7   5 -16    0.75    0.27
   7   5 -16    0.61    0.28
   7   5 -14    0.44    0.25
   7   5 -14    0.48    0.19
   7  -5 -14    0.33    0.18
   7   5 -12    3.24    0.43
   7   5 -12    3.08    0.38
   7   5 -12    4.27    0.43
   7  -5 -12    3.68    0.38
   7  -5 -12    3.82    0.39
   7   5 -10    5.18    0.54
   7   5 -10    6.39    0.54
   7  -5 -10    6.85    0.53
  -7   5   8   27.67    2.12
  -7  -5   8   28.37    2.09
  -7   5   6   17.40    1.32
   7   5  -4   30.00    2.08
  -7  -5   4   34.21    2.29
   7   5  -2   22.98    1.69
  -7  -5   2   23.32    1.80
   7   5   0   13.88    1.24
  -7  -5   0   14.52    1.31
  -7  -5   0   13.82    1.14
   7   5   2  107.97    6.40
  -7   5  -4    1.08    0.21
  -7   5  -4    1.09    0.20
  -7  -5  -4    1.19    0.44
  -7   5  -6   12.42    0.90
  -7   5  -6   10.98    0.82
  -7   5  -6   12.99    0.91
  -7  -5  -6   13.21    1.41
  -7  -5  -6   11.12    0.94
  -7   5  -8    2.44    0.36
  -7   5  -8    1.89    0.32
  -7   5  -8    1.87    0.29
  -7  -5  -8    2.13    0.33
  -7   5 -10    0.25    0.18
  -7   5 -10    0.12    0.17
  -7   5 -10    0.02    0.16
  -7  -5 -10    0.06    0.14
  -7   5 -12    1.31    0.25
  -7   5 -12    1.63    0.27
  -7   5 -12    1.34    0.26
  -7   5 -14    0.36    0.14
  -7   5 -14    0.27    0.12
  -7   5 -14    0.40    0.14
   7   6 -21    0.45    0.13
   7   6 -21    0.55    0.18
   7   6 -19    0.78    0.23
   7   6 -19    0.80    0.26
   7   6 -19    0.98    0.31
   7   6 -17    1.79    0.35
   7   6 -17    1.99    0.41
   7   6 -15    7.95    0.72
   7   6 -15    9.17    0.79
   7   6 -15    8.80    0.82
   7   6 -13    1.67    0.34
   7   6 -13    1.79    0.30
   7   6 -13    1.54    0.30
   7   6 -13    1.44    0.34
   7  -6 -13    1.66    0.27
   7  -6 -13    1.74    0.28
   7   6 -11    0.28    0.14
   7   6 -11    0.51    0.18
   7  -6 -11    0.46    0.17
   7  -6 -11    0.37    0.16
   7   6  -9   13.60    0.88
   7   6  -9   12.05    0.87
   7   6  -9   10.40    0.88
   7  -6  -9   12.47    0.84
  -7  -6   7    3.72    0.62
  -7  -6   5   17.53    1.52
   7   6  -3   12.50    1.12
  -7  -6   3   15.14    1.33
   7   6  -1   85.63    5.11
  -7  -6   1   85.83    5.22
   7   6   1    8.40    0.95
  -7   6  -3   79.85    4.39
  -7   6  -3   74.28    4.40
  -7   6  -5    9.76    0.78
  -7   6  -5   10.02    0.77
  -7  -6  -5   11.20    1.28
  -7   6  -7   27.94    1.63
  -7   6  -7   23.07    1.52
  -7   6  -7   24.12    1.61
  -7  -6  -7   22.85    2.17
  -7   6  -9    4.10    0.49
  -7   6  -9    4.92    0.52
  -7   6  -9    4.77    0.47
  -7  -6  -9    5.19    0.58
  -7  -6  -9    4.33    0.47
  -7   6 -11    4.52    0.46
  -7   6 -11    3.73    0.41
  -7   6 -11    3.69    0.42
  -7   6 -11    3.84    0.44
  -7  -6 -11    4.18    0.42
  -7   6 -13    0.89    0.17
  -7   6 -13    0.78    0.18
  -7   6 -13    0.83    0.19
   7   7 -20    0.12    0.12
   7   7 -18    0.16    0.19
   7   7 -18    0.08    0.20
   7   7 -18    0.25    0.28
   7   7 -16    4.90    0.60
   7   7 -16    5.28    0.56
   7   7 -16    3.91    0.45
   7   7 -14    0.71    0.22
   7   7 -14    0.44    0.24
   7   7 -14    1.15    0.27
   7  -7 -14    1.34    0.24
   7   7 -12   16.04    1.29
   7   7 -12   16.03    1.23
   7   7 -12   19.49    1.28
   7  -7 -12   18.97    1.21
   7  -7 -12   20.60    1.27
   7   7 -10    0.41    0.17
   7   7 -10    0.54    0.24
   7  -7 -10    0.67    0.18
   7  -7 -10    0.62    0.18
   7   7  -8   40.37    2.26
   7   7  -8   38.42    2.22
   7  -7  -8   40.62    2.22
   7  -7  -8   38.93    2.23
   7   7  -6   10.64    0.76
  -7  -7   4  103.65    6.24
  -7  -7   2   16.51    1.50
   7   7   0   32.70    2.21
  -7  -7   0   36.66    2.33
  -7   7  -2    0.64    0.18
  -7   7  -4    0.38    0.16
  -7   7  -4    0.26    0.14
  -7  -7  -4    0.47    0.37
  -7   7  -6    0.53    0.20
  -7   7  -6    0.36    0.17
  -7  -7  -6   -0.08    0.35
  -7  -7  -6    0.28    0.21
  -7   7  -8   -0.07    0.14
  -7   7  -8    0.05    0.16
  -7   7  -8    0.04    0.14
  -7   7  -8   -0.11    0.15
  -7  -7  -8    0.04    0.14
  -7  -7  -8    0.08    0.41
  -7  -7  -8    0.20    0.21
  -7   7 -10   -0.02    0.16
  -7   7 -10    0.24    0.15
  -7   7 -10    0.10    0.15
  -7   7 -10   -0.08    0.16
  -7  -7 -10    0.03    0.20
  -7   7 -12    0.10    0.13
  -7   7 -12   -0.04    0.12
  -7   7 -12    0.03    0.13
  -7   7 -14    0.21    0.09
  -7   7 -14    0.23    0.10
   7   8 -19    0.08    0.13
   7   8 -19    0.12    0.16
   7   8 -17    6.09    0.57
   7   8 -17    4.98    0.48
   7   8 -15    2.99    0.46
   7   8 -15    3.93    0.47
   7   8 -15    2.83    0.39
   7   8 -15    3.85    0.54
   7   8 -13    0.02    0.22
   7   8 -13    0.09    0.16
   7   8 -13    0.15    0.28
   7  -8 -13    0.07    0.14
   7   8 -11   44.23    2.89
   7   8 -11   45.70    2.97
   7   8 -11   54.25    2.91
   7  -8 -11   53.19    2.93
   7   8  -9    0.08    0.14
   7   8  -9    0.10    0.14
   7   8  -9    0.15    0.21
   7  -8  -9   -0.06    0.13
   7   8  -7   14.56    1.00
   7  -8  -7   14.04    0.98
   7   8  -5    2.28    0.28
  -7   8   3    0.17    0.12
   7   8  -3    0.13    0.09
  -7  -8   3    0.21    0.28
  -7   8   1    0.55    0.14
  -7   8   1    0.49    0.14
  -7  -8   1    0.78    0.35
  -7   8  -1    8.86    0.71
  -7  -8  -1   12.68    1.27
  -7   8  -3    0.22    0.15
  -7  -8  -3    0.41    0.35
  -7   8  -5    0.11    0.17
  -7   8  -5    0.05    0.13
  -7  -8  -5   -0.15    0.38
  -7   8  -7    2.73    0.40
  -7   8  -7    2.69    0.35
  -7  -8  -7    2.66    0.42
  -7  -8  -7    2.07    0.67
  -7   8  -9   -0.09    0.16
  -7   8  -9   -0.10    0.15
  -7  -8  -9    0.16    0.42
  -7  -8  -9    0.16    0.19
  -7   8 -11    0.96    0.24
  -7   8 -11    1.18    0.20
  -7   8 -11    1.38    0.24
  -7   8 -13   -0.06    0.09
  -7   8 -13   -0.04    0.10
   7   9 -18    0.03    0.14
   7   9 -18    0.08    0.17
  -7   9  16    0.81    0.16
   7   9 -16    1.55    0.29
   7   9 -16    1.00    0.28
   7   9 -16    0.88    0.21
   7   9 -14    0.25    0.22
   7   9 -14    0.04    0.17
   7   9 -14    0.06    0.20
   7   9 -14    0.36    0.30
   7   9 -12   11.73    1.06
   7   9 -12   13.14    1.00
   7   9 -12   13.00    0.97
   7  -9 -12   13.68    1.01
   7   9 -10    2.28    0.33
   7  -9 -10    2.56    0.36
   7   9  -8   60.35    3.47
   7   9  -6    1.11    0.21
   7  -9  -6    0.80    0.19
  -7   9   4   29.68    1.69
   7   9  -4   28.76    1.71
   7  -9  -4   26.28    1.69
  -7   9   2   10.71    0.70
  -7  -9   2   12.07    1.20
  -7   9   0    3.82    0.37
  -7   9   0    3.91    0.40
  -7   9  -2    9.15    0.75
  -7  -9  -2   11.82    1.31
  -7   9  -4    6.55    0.64
  -7  -9  -4   11.09    1.31
  -7   9  -6    0.84    0.25
  -7   9  -6    0.62    0.18
  -7  -9  -6    0.69    0.25
  -7  -9  -6    0.73    0.49
  -7   9  -8    2.91    0.35
  -7  -9  -8    3.67    0.46
  -7   9 -10    1.55    0.29
  -7   9 -10    1.93    0.27
  -7  -9 -10    2.00    0.55
  -7  -9 -10    2.12    0.32
  -7   9 -12    0.77    0.17
  -7   9 -12    1.06    0.16
   7  10 -19    3.22    0.28
   7  10 -17    3.27    0.39
   7  10 -17    4.08    0.39
   7  10 -15   15.46    1.12
   7  10 -15   18.25    1.22
   7  10 -15   19.55    1.17
  -7  10  15   15.33    1.02
  -7  10  13    1.18    0.22
   7  10 -13    0.71    0.27
   7  10 -13    1.32    0.28
   7  10 -13    1.18    0.27
   7  10 -11   81.50    4.48
  -7  10  11   74.83    4.40
   7 -10 -11   86.54    4.56
  -7  10   9    1.90    0.28
   7  10  -9    1.98    0.33
   7  10  -7   27.78    1.77
   7 -10  -7   28.26    1.76
  -7  10   5   24.37    1.43
   7  10  -5   24.16    1.47
   7 -10  -5   20.04    1.43
   7  10  -3    2.34    0.29
  -7  10   3    2.42    0.30
  -7 -10   3    1.82    0.52
   7 -10  -3    2.00    0.28
  -7  10   1   13.88    0.94
  -7 -10   1   14.17    1.47
  -7  10  -1   15.42    1.00
  -7  10  -1   13.73    1.04
  -7  10  -3   17.72    1.25
  -7 -10  -3   20.86    1.93
  -7  10  -5   10.85    0.88
  -7 -10  -5   12.68    1.51
  -7  10  -7    2.11    0.35
  -7 -10  -7    2.71    0.40
  -7 -10  -7    1.35    0.62
  -7  10  -9    6.51    0.51
  -7 -10  -9    6.41    0.59
  -7  10 -11    0.41    0.14
  -7  10 -11    0.45    0.11
   7  11 -18    1.48    0.19
   7  11 -16    1.18    0.23
   7  11 -16    1.00    0.19
   7  11 -16    0.82    0.17
  -7  11  14    0.26    0.13
   7  11 -14    0.34    0.16
   7  11 -14    0.13    0.17
   7  11 -14    0.17    0.17
  -7  11  12    1.22    0.22
   7  11 -12    1.20    0.28
   7  11 -10    8.42    0.71
  -7  11  10    7.18    0.60
  -7  11   8   14.85    1.04
   7  11  -8   16.89    1.14
   7 -11  -8   15.38    1.12
  -7  11   6    0.82    0.23
   7  11  -6    0.68    0.20
   7 -11  -6    0.97    0.23
   7  11  -4   57.44    3.24
  -7  11   4   59.52    3.21
   7 -11  -4   52.27    3.22
   7  11  -2    0.79    0.18
  -7  11   2    0.36    0.17
  -7 -11   2    0.60    0.41
   7 -11  -2    0.47    0.16
  -7  11   0   50.78    3.18
  -7  11   0   61.22    3.19
  -7 -11   0   59.24    3.97
  -7  11  -2    0.02    0.14
  -7  11  -2    0.07    0.12
  -7 -11  -2    0.23    0.43
  -7  11  -4    9.12    0.75
  -7  11  -6    6.37    0.60
  -7 -11  -6    6.94    0.65
  -7 -11  -6    4.92    0.98
  -7  11  -8    0.53    0.20
  -7 -11  -8    0.54    0.48
  -7 -11  -8    0.51    0.20
  -7 -11 -10    1.75    0.43
   7  12 -15   15.21    0.90
   7  12 -15   16.53    0.96
   7  12 -13    8.91    0.68
   7  12 -13    8.25    0.69
  -7  12  13    7.76    0.57
  -7  12  11   14.33    0.94
   7  12  -9    3.52    0.44
  -7  12   9    3.51    0.37
   7  12  -7   24.25    1.58
   7  12  -5   12.38    0.92
  -7  12   5   13.42    0.88
   7 -12  -5   10.59    0.88
   7  12  -3    6.70    0.57
  -7  12   3    7.66    0.59
   7 -12  -3    6.29    0.56
  -7  12   1   22.19    1.33
  -7 -12   1   15.58    1.75
  -7  12  -1    0.62    0.18
  -7  12  -1    0.86    0.19
  -7 -12  -1    0.66    0.45
  -7  12  -3    3.24    0.39
  -7 -12  -3    3.57    0.80
  -7  12  -5    9.74    0.79
  -7 -12  -5   11.30    0.87
  -7  12  -7    1.99    0.29
  -7 -12  -7    2.08    0.62
  -7 -12  -7    2.14    0.31
  -7  12  -9    7.44    0.56
  -7 -12  -9    6.47    0.83
  -7  13  14    2.09    0.20
   7  13 -14    2.77    0.27
   7  13 -14    2.43    0.27
   7  13 -12    0.75    0.18
   7  13 -12    0.60    0.18
  -7  13  12    0.64    0.14
   7  13 -10    2.30    0.30
  -7  13  10    2.74    0.30
   7  13 -10    2.50    0.34
   7  13  -8    7.91    0.68
  -7  13   8    8.46    0.64
   7  13  -6    2.11    0.31
  -7  13   6    2.23    0.31
   7  13  -4    3.58    0.39
  -7  13   4    3.44    0.37
  -7  13   2    0.96    0.19
   7  13  -2    0.65    0.17
  -7 -13   2    0.39    0.35
  -7  13   0    2.16    0.28
  -7 -13   0    1.10    0.47
  -7  13  -2    6.35    0.49
  -7 -13  -2    4.08    0.80
  -7  13  -4    3.95    0.41
  -7 -13  -4    4.42    0.47
  -7 -13  -4    4.29    0.83
  -7  13  -6    0.03    0.11
  -7 -13  -6   -0.12    0.38
  -7 -13  -6    0.13    0.13
  -7  13  -8    1.74    0.22
  -7 -13  -8    1.86    0.21
  -7 -13  -8    1.67    0.42
  -7  14  13    2.88    0.23
   7  14 -13    3.90    0.31
  -7  14  11    7.68    0.53
  -7  14   9    0.02    0.10
   7  14  -9    0.02    0.13
   7  14  -7    0.02    0.13
   7  14  -5    1.49    0.25
  -7  14   5    1.54    0.24
  -7  14   3    2.21    0.27
   7  14  -3    1.94    0.26
  -7  14   1   11.61    0.77
  -7 -14   1    7.60    1.05
  -7  14  -1    5.67    0.45
  -7 -14  -1    4.52    0.79
  -7 -14  -3    1.24    0.49
  -7  14  -5    0.63    0.13
  -7 -14  -5    0.58    0.16
  -7 -14  -5    0.36    0.31
  -7 -14  -7    0.59    0.29
   7  15 -12    0.12    0.07
   7  15 -10   -0.01    0.08
  -7  15  10   -0.03    0.06
   7  15  -8    3.00    0.30
  -7  15   8    2.88    0.28
   7  15  -6    0.11    0.11
   7  15  -4    1.45    0.21
  -7  15   4    1.76    0.23
  -7  15   2    1.96    0.24
  -7  15   0    1.32    0.19
  -7 -15   0    0.67    0.34
  -7 -15  -2    5.12    0.76
  -7 -15  -2    8.07    0.57
  -7 -15  -4    0.52    0.29
  -7 -15  -4    0.96    0.15
   7  16  -9    0.11    0.06
  -7  16   9    0.11    0.06
   7  16  -7    0.36    0.10
  -7  16   7    0.29    0.09
   7  16  -5    0.67    0.12
  -7  16   5    0.79    0.14
  -7  16   3    0.89    0.15
  -7  16   1    0.20    0.09
  -7 -16  -1    2.18    0.22
   8   0 -20   14.79    1.02
   8   0 -18   72.63    4.19
   8   0 -18   73.91    4.18
   8   0 -16    0.88    0.27
   8   0 -16    0.70    0.27
   8   0 -14  227.09   12.34
   8   0 -14  230.91   12.30
   8   0 -12  194.22   10.75
   8   0 -12  204.62   10.71
  -8   0  10  647.93   34.42
  -8   0   8 1117.99   58.94
  -8   0   6  259.74   14.01
  -8   0   4 3741.23  199.64
   8   0  -4 3900.99  199.81
  -8   0   2  140.36    7.89
   8   0   0  568.36   29.60
  -8   0   0  540.21   29.56
   8   0   2  142.46    8.12
   8   0   4    2.39    0.49
  -8   0  -6   46.34    2.87
  -8   0  -6   52.18    2.87
  -8   0  -8    5.84    0.56
  -8   0 -10    6.31    0.60
  -8   0 -12    9.91    0.76
  -8   0 -14    0.01    0.11
   8   1 -21    2.56    0.30
   8   1 -19    2.04    0.36
   8   1 -19    2.41    0.37
   8  -1 -19    2.06    0.32
   8   1 -17    4.42    0.53
   8   1 -17    4.72    0.55
   8  -1 -17    4.90    0.53
   8   1 -15    0.63    0.24
   8   1 -15    0.69    0.24
   8   1 -15    0.48    0.24
   8  -1 -15    0.78    0.23
   8  -1 -15    0.71    0.22
   8   1 -13    2.91    0.36
   8   1 -13    3.00    0.39
   8   1 -13    3.10    0.38
   8  -1 -13    4.09    0.43
   8  -1 -13    2.81    0.35
  -8  -1  11  195.56   10.86
  -8   1   9   45.15    2.69
  -8  -1   9   42.39    2.77
  -8   1   7  154.82    8.92
  -8   1   7  156.95    8.73
  -8  -1   7  169.19    8.88
  -8   1   5  164.51    9.34
  -8   1   5  176.15    9.18
  -8  -1   5  173.48    9.29
   8  -1  -5  158.47    9.21
   8   1  -3  180.33    9.69
  -8  -1   3  176.55    9.66
  -8  -1   3  185.47    9.61
   8  -1  -3  155.40    9.50
   8  -1  -3  179.50    9.69
  -8   1   1  400.12   21.43
   8  -1  -1  402.74   21.45
  -8  -1   1  392.31   21.39
   8   1   1   72.25    4.35
   8  -1   1   71.72    4.34
  -8  -1  -1   70.10    4.29
   8   1   3  453.26   25.07
   8  -1   3  476.14   25.03
  -8   1  -5    3.44    0.37
  -8   1  -5    2.56    0.31
  -8   1  -5    3.19    0.36
  -8  -1  -5    3.01    0.37
  -8   1  -7    3.50    0.43
  -8   1  -7    4.37    0.46
  -8  -1  -7    3.48    0.40
  -8   1  -9   24.73    1.58
  -8   1  -9   22.63    1.55
  -8  -1  -9   25.18    1.59
  -8  -1  -9   21.72    1.51
  -8   1 -11   -0.04    0.17
  -8  -1 -11    0.17    0.14
  -8  -1 -11    0.14    0.18
  -8   1 -13    0.74    0.20
  -8   1 -13    0.35    0.15
  -8   1 -15    3.13    0.29
  -8   1 -15    3.58    0.31
  -8  -1 -15    3.30    0.30
  -8  -1 -15    3.38    0.30
   8   2 -20    3.21    0.40
   8   2 -20    4.04    0.46
   8   2 -18   13.10    1.05
   8   2 -18   12.80    1.05
   8   2 -18   14.75    1.07
   8  -2 -18   13.77    1.00
   8   2 -16    1.79    0.34
   8   2 -16    1.43    0.33
   8   2 -16    1.51    0.33
   8  -2 -16    1.59    0.31
   8   2 -14   48.37    2.77
   8   2 -14   46.05    2.81
   8   2 -14   43.59    2.74
   8  -2 -14   48.47    2.77
   8   2 -12   19.84    1.28
   8   2 -12   18.93    1.28
   8   2 -12   20.34    1.29
   8  -2 -12   19.64    1.29
  -8   2  10    2.99    0.48
  -8  -2  10    3.08    0.51
  -8   2   8  467.69   24.69
  -8  -2   8  454.03   24.66
  -8   2   6    4.67    0.59
  -8   2   6    4.26    0.43
   8   2  -6    4.19    0.55
  -8  -2   6    4.79    0.59
  -8   2   4  257.00   13.61
   8   2  -4  261.13   13.62
   8  -2  -4  224.52   13.37
  -8  -2   4  273.47   13.63
   8   2  -2    0.27    0.19
   8  -2  -2    0.51    0.20
  -8  -2   2    0.11    0.17
   8  -2  -2    0.28    0.18
  -8  -2   2    0.30    0.22
   8  -2   0   26.71    1.92
  -8  -2   0   26.41    1.88
   8   2   2    9.23    0.97
  -8  -2  -2    8.54    0.87
   8  -2   2    8.83    0.93
  -8   2  -4    0.13    0.10
  -8   2  -4    0.33    0.14
  -8   2  -4    0.14    0.12
  -8  -2  -4    0.17    0.14
  -8   2  -6   27.51    1.65
  -8   2  -6   24.70    1.59
  -8  -2  -6   25.80    1.68
  -8   2  -8    0.16    0.16
  -8   2  -8    0.02    0.17
  -8  -2  -8    0.06    0.12
  -8  -2  -8   -0.02    0.16
  -8   2 -10    9.82    0.80
  -8  -2 -10    9.42    0.80
  -8  -2 -10    9.00    0.73
  -8   2 -12    0.05    0.15
  -8   2 -12   -0.02    0.13
  -8   2 -14    0.50    0.15
  -8   2 -14    0.40    0.15
  -8   2 -14    0.56    0.14
   8   3 -21    9.04    0.66
   8   3 -21    8.19    0.67
   8   3 -19    4.92    0.55
   8   3 -19    4.92    0.55
   8   3 -19    4.92    0.56
   8  -3 -19    5.28    0.48
   8   3 -17   12.26    0.96
   8   3 -17   11.07    0.96
   8   3 -17   11.15    0.97
   8  -3 -17   12.35    0.91
   8   3 -15    2.15    0.38
   8   3 -15    2.43    0.37
   8   3 -15    1.89    0.36
   8  -3 -15    2.44    0.35
   8   3 -13   -0.08    0.15
   8   3 -13    0.02    0.12
   8   3 -13   -0.02    0.19
   8  -3 -13    0.19    0.17
   8   3 -11   21.09    1.27
   8   3 -11   18.19    1.28
   8   3 -11   18.64    1.27
   8  -3 -11   19.28    1.25
  -8   3   9   58.46    3.58
  -8  -3   9   57.71    3.66
  -8   3   7  127.24    7.28
  -8  -3   7  130.87    7.36
  -8   3   5   47.07    2.97
   8   3  -5   44.38    2.94
  -8  -3   5   49.06    3.02
  -8   3   3  116.21    6.67
   8   3  -3  117.79    6.67
  -8  -3   3  115.71    6.70
   8   3  -1  368.64   19.68
  -8  -3   1  360.54   19.69
  -8  -3   1  363.07   19.62
   8   3   1   73.55    4.31
   8  -3   1   66.92    4.17
  -8  -3  -1   66.49    4.10
  -8   3  -3    4.12    0.41
  -8   3  -5    4.29    0.42
  -8   3  -5    3.81    0.40
  -8  -3  -5    3.33    0.71
  -8  -3  -5    4.59    0.48
  -8   3  -7   13.82    1.05
  -8   3  -7   15.82    1.08
  -8  -3  -7   16.13    1.15
  -8   3  -9    3.36    0.41
  -8   3  -9    3.78    0.46
  -8  -3  -9    4.01    0.46
  -8   3 -11    0.46    0.21
  -8   3 -11    0.13    0.15
  -8  -3 -11    0.50    0.21
  -8   3 -13    0.45    0.17
  -8   3 -13    0.27    0.15
  -8   3 -13    0.43    0.17
  -8   3 -15    0.81    0.13
   8   4 -22    0.07    0.12
   8   4 -20    0.13    0.17
   8   4 -20    0.18    0.19
   8   4 -20    0.73    0.26
   8   4 -18   -0.22    0.25
   8   4 -18    0.16    0.23
   8   4 -18    0.14    0.25
   8  -4 -18    0.05    0.15
   8   4 -16    6.57    0.65
   8   4 -16    6.13    0.66
   8   4 -16    5.07    0.62
   8  -4 -16    5.88    0.57
   8   4 -14    0.37    0.21
   8   4 -14    0.41    0.18
   8   4 -14    0.46    0.25
   8  -4 -14    0.54    0.22
   8   4 -12   23.98    1.65
   8   4 -12   26.35    1.62
   8   4 -12   25.93    1.68
   8  -4 -12   25.42    1.57
   8  -4 -12   27.16    1.62
   8   4 -10    9.61    0.72
   8   4 -10    9.70    0.77
   8   4 -10    8.60    0.73
   8   4 -10   11.08    0.76
   8  -4 -10    9.60    0.71
  -8   4   8   48.00    2.94
  -8  -4   8   44.37    3.03
  -8   4   6   34.37    2.30
  -8  -4   6   34.05    2.39
  -8   4   4   45.23    2.92
   8   4  -4   43.38    2.89
  -8  -4   4   47.85    3.02
   8   4  -2   85.87    4.98
  -8  -4   2   81.11    4.93
   8   4   0   35.01    2.42
  -8  -4   0   33.08    2.27
   8   4   2    3.64    0.62
   8  -4   2    3.40    0.61
  -8   4  -4    1.47    0.24
  -8   4  -4    1.07    0.20
  -8  -4  -4    1.65    0.29
  -8  -4  -4    0.88    0.44
  -8   4  -6    0.02    0.14
  -8   4  -6    0.02    0.13
  -8   4  -6   -0.02    0.13
  -8  -4  -6   -0.05    0.19
  -8  -4  -6   -0.08    0.36
  -8   4  -8   -0.07    0.16
  -8  -4  -8    0.08    0.21
  -8  -4  -8   -0.02    0.14
  -8   4 -10    0.14    0.14
  -8   4 -10    0.28    0.21
  -8   4 -10    0.32    0.16
  -8  -4 -10    0.31    0.18
  -8   4 -12    0.06    0.13
  -8   4 -12    0.17    0.15
  -8   4 -14    0.05    0.10
  -8   4 -14    0.04    0.10
  -8   4 -14    0.08    0.10
   8   5 -21   12.55    0.87
   8   5 -21   14.54    0.93
   8   5 -19   -0.11    0.21
   8   5 -19   -0.09    0.21
   8   5 -19    0.33    0.25
   8   5 -17   37.69    2.19
   8   5 -17   32.54    2.18
   8   5 -17   30.24    2.17
   8  -5 -17   35.24    2.06
   8   5 -15   23.44    1.58
   8   5 -15   23.06    1.65
   8  -5 -15   25.48    1.56
   8   5 -13   58.06    3.54
   8   5 -13   60.52    3.49
   8   5 -13   64.62    3.53
   8   5 -13   57.40    3.55
   8  -5 -13   62.34    3.46
   8  -5 -13   60.27    3.45
   8   5 -11    6.96    0.59
   8   5 -11    6.70    0.62
   8   5 -11    5.85    0.61
   8  -5 -11    6.45    0.56
   8   5  -9    3.33    0.41
   8   5  -9    3.48    0.38
   8   5  -9    3.48    0.37
   8  -5  -9    3.50    0.36
  -8  -5   7   12.84    1.23
   8   5  -5    4.93    0.62
   8   5  -3   22.53    1.76
  -8  -5   3   26.32    1.94
   8   5  -1   32.74    2.24
  -8  -5   1   29.46    2.11
  -8  -5   1   30.12    2.28
   8   5   1    1.46    0.40
  -8   5  -1    1.06    0.18
  -8  -5  -1    0.68    0.34
  -8   5  -3  147.58    7.97
  -8  -5  -3  127.00    8.56
  -8  -5  -3  153.36    7.98
  -8   5  -5   19.48    1.29
  -8   5  -5   21.85    1.35
  -8   5  -5   21.70    1.35
  -8  -5  -5   19.42    1.40
  -8   5  -7    1.88    0.32
  -8   5  -7    2.34    0.35
  -8   5  -7    2.22    0.29
  -8  -5  -7    1.91    0.35
  -8   5  -9    0.16    0.17
  -8   5  -9    0.05    0.17
  -8   5  -9    0.16    0.15
  -8  -5  -9   -0.09    0.16
  -8   5 -11    2.37    0.32
  -8   5 -11    2.95    0.34
  -8  -5 -11    2.24    0.32
  -8   5 -13    0.72    0.16
  -8   5 -13    0.49    0.15
  -8   5 -13    0.62    0.17
   8   6 -20   -0.10    0.15
   8   6 -20    0.07    0.17
   8   6 -18    8.73    0.76
   8   6 -18    7.35    0.76
   8   6 -16    0.47    0.25
   8   6 -16    0.72    0.22
   8  -6 -16    0.62    0.21
   8   6 -14   20.41    1.51
   8   6 -14   21.92    1.61
   8   6 -14   22.02    1.61
   8   6 -14   24.91    1.59
   8  -6 -14   24.78    1.52
   8  -6 -14   25.24    1.53
   8   6 -12   15.23    1.20
   8   6 -12   16.07    1.16
   8   6 -12   15.25    1.19
   8   6 -12   18.15    1.19
   8  -6 -12   17.00    1.14
   8  -6 -12   17.23    1.13
   8   6 -10  131.11    7.07
   8   6 -10  126.78    7.07
   8  -6 -10  130.98    7.05
   8   6  -8   15.63    1.04
   8   6  -8   16.12    1.05
   8  -6  -8   14.99    1.02
  -8  -6   6    6.64    0.87
  -8  -6   4   55.81    3.69
   8   6  -2    0.54    0.24
  -8  -6   2    0.22    0.22
   8   6   0    1.11    0.36
  -8   6   0    0.81    0.17
  -8  -6   0    0.63    0.34
  -8   6  -2   13.81    0.95
  -8  -6  -2   13.89    1.43
  -8  -6  -2   13.54    0.96
  -8   6  -4    1.93    0.29
  -8   6  -4    2.07    0.31
  -8  -6  -4    1.86    0.59
  -8   6  -6    1.28    0.27
  -8   6  -6    1.12    0.25
  -8  -6  -6    1.25    0.55
  -8  -6  -6    1.31    0.30
  -8   6  -8    0.04    0.17
  -8   6  -8    0.29    0.18
  -8   6  -8    0.22    0.15
  -8  -6  -8    0.08    0.42
  -8  -6  -8    0.24    0.17
  -8   6 -10    0.50    0.19
  -8   6 -10    0.58    0.18
  -8   6 -10    0.51    0.17
  -8   6 -10    0.66    0.21
  -8  -6 -10    0.18    0.16
  -8   6 -12   -0.01    0.10
  -8   6 -12   -0.01    0.10
  -8   6 -12    0.09    0.13
   8   7 -21    0.83    0.14
   8   7 -19    0.15    0.16
   8   7 -19    0.26    0.21
   8   7 -17    0.70    0.29
   8   7 -17    0.51    0.32
   8   7 -15    2.00    0.34
   8   7 -15    3.05    0.42
   8   7 -15    2.72    0.44
   8   7 -15    2.27    0.47
   8  -7 -15    2.94    0.35
   8   7 -13   13.72    1.20
   8   7 -13   14.96    1.16
   8   7 -13   17.57    1.21
   8  -7 -13   17.32    1.18
   8  -7 -13   19.49    1.18
   8   7 -11   15.09    1.06
   8   7 -11   12.47    1.09
   8  -7 -11   15.48    1.03
   8  -7 -11   14.69    1.04
   8   7  -9    4.00    0.42
   8   7  -9    3.33    0.40
   8  -7  -9    3.71    0.41
   8  -7  -9    4.10    0.41
   8   7  -7  223.03   11.56
   8   7  -7  209.59   11.54
   8   7  -5   77.78    4.28
  -8  -7   3   76.57    4.81
  -8   7   1  251.69   13.27
  -8  -7   1  239.81   13.91
  -8   7  -1   50.51    2.89
  -8   7  -3   93.97    5.23
  -8   7  -3   94.87    5.19
  -8  -7  -3   91.90    5.97
  -8   7  -5   12.76    1.03
  -8   7  -5   15.48    1.03
  -8  -7  -5   14.21    1.60
  -8   7  -7   40.48    2.36
  -8   7  -7   38.62    2.39
  -8  -7  -7   34.09    3.00
  -8   7  -9    4.90    0.53
  -8   7  -9    5.58    0.53
  -8   7  -9    5.20    0.47
  -8  -7  -9    4.69    0.57
  -8  -7  -9    5.00    0.48
  -8  -7  -9    3.65    0.80
  -8   7 -11    0.02    0.13
  -8   7 -11    0.04    0.11
  -8   7 -11   -0.05    0.12
  -8   7 -13    2.07    0.23
   8   8 -20    1.44    0.21
   8   8 -20    1.91    0.26
   8   8 -18    0.71    0.25
   8   8 -16    3.67    0.44
   8   8 -16    3.94    0.51
   8   8 -16    4.38    0.50
   8   8 -14   30.38    1.90
   8   8 -14   27.89    1.95
   8   8 -14   27.11    1.98
   8   8 -14   32.82    1.92
   8   8 -12    4.00    0.56
   8   8 -12    3.66    0.45
   8  -8 -12    3.90    0.45
   8   8 -10   12.40    0.96
   8   8 -10   12.94    0.95
   8  -8 -10   13.35    0.97
   8   8  -8   33.51    1.99
   8   8  -8   31.65    1.96
   8   8  -6    8.42    0.66
  -8   8   4    0.30    0.14
   8   8  -4    0.16    0.11
  -8  -8   4    0.12    0.26
  -8   8   2    0.97    0.18
  -8   8   2    0.74    0.16
  -8  -8   2    0.93    0.41
  -8   8   0   11.60    0.82
  -8  -8   0    9.19    1.21
  -8   8  -2    0.31    0.16
  -8  -8  -2    0.04    0.15
  -8   8  -4    1.06    0.22
  -8   8  -4    1.50    0.28
  -8  -8  -4    0.73    0.51
  -8   8  -6    0.25    0.17
  -8  -8  -6    0.46    0.25
  -8  -8  -6    0.17    0.45
  -8   8  -8    0.58    0.22
  -8   8  -8    0.55    0.19
  -8  -8  -8    0.58    0.25
  -8  -8  -8   -0.08    0.42
  -8   8 -10    0.08    0.14
  -8   8 -10   -0.05    0.12
  -8   8 -12    0.16    0.10
  -8   8 -12    0.13    0.10
   8   9 -19    0.75    0.18
  -8   9  17    0.01    0.08
   8   9 -17   -0.04    0.18
   8   9 -17   -0.09    0.13
   8   9 -17    0.02    0.18
   8   9 -15    5.76    0.57
   8   9 -15    5.99    0.63
   8   9 -15    6.52    0.61
   8   9 -13   -0.03    0.21
   8   9 -13    0.04    0.20
   8   9 -13    0.35    0.20
   8  -9 -13    0.02    0.17
   8   9 -11    0.95    0.27
   8   9 -11    1.04    0.27
   8  -9 -11    1.40    0.27
   8   9  -9    5.17    0.53
   8   9  -7    2.35    0.33
   8  -9  -7    2.81    0.35
   8   9  -5    0.12    0.11
  -8   9   5    0.22    0.14
   8  -9  -5    0.07    0.11
  -8   9   3    0.10    0.12
   8  -9  -3    0.14    0.11
  -8  -9   3    0.06    0.29
  -8   9   1    1.07    0.20
  -8   9   1    0.49    0.16
  -8  -9   1    1.10    0.47
  -8   9  -1    1.49    0.27
  -8  -9  -1    1.95    0.62
  -8   9  -3    8.00    0.70
  -8   9  -5    3.86    0.42
  -8   9  -5    4.24    0.49
  -8  -9  -5    3.88    0.87
  -8  -9  -5    5.37    0.59
  -8   9  -7    1.07    0.22
  -8  -9  -7    1.14    0.30
  -8  -9  -7    1.16    0.62
  -8   9  -9    0.31    0.18
  -8   9  -9    0.39    0.15
  -8  -9  -9    0.54    0.21
  -8  -9  -9    0.39    0.38
  -8   9 -11    0.23    0.12
  -8   9 -11    0.03    0.09
   8  10 -18    5.72    0.48
   8  10 -18    6.51    0.51
  -8  10  16    0.14    0.10
   8  10 -16    0.44    0.20
   8  10 -16    0.40    0.17
   8  10 -16    0.39    0.19
   8  10 -14   41.64    2.49
   8  10 -14   40.88    2.54
   8  10 -14   45.81    2.50
  -8  10  14   39.65    2.37
   8  10 -12   42.78    2.79
   8  10 -12   49.71    2.77
  -8  10  12   46.94    2.67
   8  10 -10   66.98    3.81
   8 -10 -10   65.13    3.81
   8  10  -8   82.31    4.17
   8 -10  -8   81.70    4.17
   8  10  -6    0.29    0.16
  -8  10   6    0.38    0.17
   8 -10  -6    0.08    0.12
   8  10  -4   74.85    4.06
  -8  10   4   80.49    4.04
   8 -10  -4   69.82    4.05
  -8  10   2   11.74    0.78
   8 -10  -2   10.12    0.76
  -8  10   0    4.80    0.42
  -8  10   0    3.87    0.43
  -8 -10   0    3.80    0.79
  -8  10  -2   23.64    1.56
  -8 -10  -2   26.70    2.30
  -8  10  -4    1.01    0.24
  -8 -10  -4    0.59    0.56
  -8  10  -6    5.98    0.58
  -8 -10  -6    6.51    0.65
  -8  10  -8    3.59    0.34
  -8 -10  -8    3.62    0.43
  -8  10 -10    0.03    0.11
  -8  10 -10    0.06    0.08
   8  11 -17    1.87    0.24
   8  11 -17    1.78    0.22
   8  11 -15    3.07    0.34
   8  11 -15    2.79    0.35
  -8  11  15    2.68    0.26
  -8  11  13    0.28    0.13
   8  11 -13    0.09    0.17
   8  11 -13    0.22    0.18
   8  11 -11   42.56    2.39
   8  11 -11   36.46    2.35
  -8  11  11   38.31    2.26
   8  11  -9    2.87    0.39
  -8  11   9    2.64    0.34
   8 -11  -9    3.10    0.40
  -8  11   7   61.60    3.43
   8  11  -7   60.03    3.49
   8 -11  -7   60.17    3.50
   8  11  -5   63.14    3.64
  -8  11   5   67.48    3.61
   8 -11  -5   61.47    3.64
  -8  11   3   48.26    2.53
   8  11  -3   44.52    2.53
   8 -11  -3   42.16    2.53
  -8  11   1   87.37    4.63
  -8 -11   1   69.57    5.29
  -8  11  -1    0.75    0.20
  -8 -11  -1    0.08    0.45
  -8  11  -3  105.73    5.76
  -8 -11  -3   97.21    6.56
  -8  11  -5    6.40    0.59
  -8 -11  -5    7.22    0.67
  -8  11  -7   14.61    1.04
  -8 -11  -7   16.48    1.09
  -8 -11  -9   20.93    1.68
   8  12 -16    3.41    0.30
   8  12 -16    3.16    0.31
   8  12 -14    5.57    0.48
   8  12 -14    5.53    0.49
  -8  12  14    5.18    0.40
   8  12 -12    0.25    0.16
  -8  12  12    0.22    0.13
  -8  12  10    1.48    0.25
   8  12 -10    1.42    0.27
   8  12  -8    3.38    0.40
  -8  12   6    0.14    0.16
   8  12  -6    0.08    0.15
   8 -12  -6   -0.06    0.16
  -8  12   4    1.25    0.24
   8  12  -4    1.35    0.23
   8 -12  -4    1.13    0.24
  -8  12   2    6.57    0.53
  -8 -12   2    4.83    0.91
  -8  12   0    1.34    0.22
  -8 -12   0    0.98    0.52
  -8  12  -2    0.14    0.14
  -8 -12  -2    0.15    0.38
  -8  12  -4    5.76    0.54
  -8 -12  -4    6.69    0.62
  -8  12  -6    2.07    0.29
  -8 -12  -6    2.34    0.32
  -8  12  -8    0.93    0.18
  -8 -12  -8    0.60    0.33
  -8 -12  -8    0.97    0.18
   8  13 -15    0.03    0.08
   8  13 -13   -0.01    0.13
   8  13 -13    0.02    0.09
  -8  13  13    0.07    0.09
   8  13 -11    1.77    0.27
  -8  13  11    1.48    0.22
   8  13  -9    1.92    0.30
  -8  13   9    2.14    0.28
   8  13  -7   14.54    1.03
  -8  13   7   15.35    1.00
  -8  13   5    6.52    0.52
   8  13  -5    5.60    0.52
   8  13  -3    8.92    0.68
  -8  13   3    9.91    0.71
  -8  13   1   18.84    1.11
  -8 -13   1   11.02    1.45
  -8  13  -1    8.31    0.58
  -8 -13  -1    4.99    0.93
  -8  13  -3   13.71    0.91
  -8 -13  -3   11.47    1.37
  -8  13  -5    0.35    0.13
  -8 -13  -5    0.28    0.15
  -8  13  -7   12.65    0.83
  -8 -13  -7   14.07    0.85
  -8 -13  -7   11.10    1.15
   8  14 -12    0.03    0.10
  -8  14  12    0.14    0.08
   8  14 -10    0.66    0.16
  -8  14  10    0.62    0.14
   8  14  -8    1.60    0.25
   8  14  -6    0.64    0.17
  -8  14   6    0.85    0.18
   8  14  -4    0.12    0.11
  -8  14   4    0.07    0.11
  -8  14   2    0.58    0.16
  -8 -14   2    0.37    0.32
  -8  14   0    0.03    0.10
  -8 -14   0   -0.17    0.37
  -8 -14  -2    0.91    0.47
  -8 -14  -4   -0.05    0.28
  -8 -14  -4    0.11    0.11
   8  15 -11    0.15    0.08
  -8  15  11    0.13    0.07
   8  15  -9    0.57    0.13
  -8  15   9    0.57    0.12
   8  15  -7    2.53    0.27
  -8  15   7    2.71    0.26
   8  15  -5    4.54    0.38
  -8  15   5    5.04    0.40
  -8  15   3    9.80    0.67
  -8  15   1    6.82    0.49
  -8 -15  -1    0.45    0.26
  -8 -15  -3    5.35    0.39
  -8 -15  -3    3.80    0.57
  -8  16   6    3.05    0.26
  -8  16   4   20.09    1.16
  -8  16   2    0.44    0.09
   9   0 -21    0.19    0.15
   9   0 -19    0.02    0.18
   9   0 -19    0.17    0.23
   9   0 -17    0.08    0.20
   9   0 -17    0.23    0.22
   9   0 -15   -0.18    0.22
   9   0 -15    0.07    0.20
   9   0 -13   -0.02    0.16
   9   0 -13    0.15    0.18
   9   0 -11   -0.04    0.14
  -9   0   9    0.03    0.15
  -9   0   7    0.16    0.17
  -9   0   5    0.04    0.18
  -9   0   5    0.16    0.17
  -9   0   3    0.08    0.17
  -9   0   3   -0.03    0.17
  -9   0   1    0.04    0.16
   9   0  -1   -0.05    0.17
   9   0   1    0.05    0.14
  -9   0  -3    0.05    0.11
  -9   0  -5   -0.06    0.13
  -9   0  -7   -0.04    0.13
  -9   0  -7    0.02    0.14
  -9   0  -9    0.07    0.15
  -9   0  -9    0.12    0.21
  -9   0 -11    0.11    0.15
  -9   0 -13   -0.12    0.13
  -9   0 -13    0.02    0.08
   9   1 -22    0.31    0.12
   9   1 -20    1.27    0.29
   9   1 -20    1.58    0.29
   9  -1 -20    1.45    0.27
   9   1 -18    1.34    0.34
   9   1 -18    1.26    0.32
   9  -1 -18    1.41    0.30
   9   1 -16   13.12    1.09
   9   1 -16   15.16    1.10
   9  -1 -16   14.51    1.09
   9  -1 -16   14.08    1.05
   9   1 -14    1.49    0.30
   9   1 -14    1.53    0.31
   9  -1 -14    0.86    0.25
   9  -1 -14    1.00    0.26
   9   1 -12    4.69    0.46
   9   1 -12    4.60    0.46
   9  -1 -12    3.67    0.42
   9  -1 -12    3.85    0.42
  -9  -1  10    0.28    0.18
  -9   1   8   60.75    3.81
  -9  -1   8   61.01    3.73
  -9   1   6  101.33    6.04
  -9   1   6  104.30    5.83
  -9  -1   6  105.23    5.98
  -9   1   4  719.84   39.33
   9   1  -4  742.13   39.39
  -9  -1   4  747.38   39.36
  -9  -1   4  749.20   39.27
   9   1  -2   35.74    2.53
  -9   1   2   33.42    2.47
  -9  -1   2   37.91    2.52
   9  -1  -2   40.23    2.58
   9   1   0  634.77   32.53
  -9   1   0  597.59   32.49
   9  -1   0  603.19   32.51
  -9  -1   0  596.28   32.44
   9   1   2   36.52    2.65
   9  -1   2   37.78    2.64
  -9   1  -4   97.31    5.76
  -9   1  -4  114.50    5.87
  -9  -1  -4   99.64    5.83
  -9  -1  -4  119.31    5.87
  -9   1  -6   72.84    4.22
  -9  -1  -6   76.52    4.22
  -9   1  -8    9.78    0.80
  -9   1  -8    9.40    0.79
  -9  -1  -8    9.19    0.77
  -9   1 -10   52.53    2.95
  -9   1 -10   47.73    2.89
  -9  -1 -10   47.07    2.85
  -9  -1 -10   50.45    2.94
  -9   1 -12    2.24    0.29
  -9   1 -12    1.90    0.28
  -9   1 -14   11.59    0.74
  -9  -1 -14   11.86    0.76
  -9  -1 -14   11.49    0.75
   9   2 -21    3.47    0.40
   9   2 -21    4.03    0.40
   9   2 -19    3.44    0.45
   9   2 -19    3.69    0.47
   9   2 -19    3.07    0.43
   9  -2 -19    3.34    0.41
   9   2 -17    0.57    0.29
   9   2 -17    0.81    0.32
   9   2 -17    1.40    0.33
   9  -2 -17    0.74    0.25
   9   2 -15   14.30    1.10
   9   2 -15   14.71    1.14
   9   2 -15   14.45    1.11
   9  -2 -15   15.71    1.11
   9   2 -13    0.21    0.18
   9   2 -13    0.41    0.22
   9   2 -13    0.31    0.15
   9  -2 -13    0.45    0.21
   9   2 -11   24.20    1.54
   9   2 -11   25.90    1.53
   9   2 -11   24.53    1.56
   9  -2 -11   23.90    1.53
  -9  -2  11   24.46    1.88
   9  -2 -11   24.23    1.51
  -9   2   9   46.17    3.08
  -9  -2   9   48.58    3.09
  -9   2   7  335.87   18.32
  -9  -2   7  339.51   18.29
   9   2  -5   19.89    1.57
  -9   2   5   18.87    1.53
  -9  -2   5   19.19    1.53
   9   2  -3  192.55   10.87
  -9   2   3  194.91   10.85
  -9  -2   3  197.43   10.83
  -9  -2   3  194.24   10.85
   9   2  -1  153.09    8.25
  -9   2   1  136.99    8.18
   9  -2  -1  138.70    8.19
  -9  -2   1  145.49    8.16
   9   2   1    5.01    0.72
  -9  -2  -1    5.01    0.68
   9  -2   1    5.64    0.74
  -9   2  -3    1.66    0.24
  -9   2  -3    1.81    0.27
  -9  -2  -3    2.01    0.29
  -9  -2  -3    1.40    0.48
  -9  -2  -3    2.02    0.28
  -9   2  -5   22.81    1.46
  -9   2  -5   21.47    1.42
  -9  -2  -5   21.56    1.49
  -9  -2  -5   24.79    1.48
  -9   2  -7    0.69    0.23
  -9   2  -7    0.61    0.21
  -9   2  -7    0.73    0.20
  -9  -2  -7    0.90    0.21
  -9  -2  -7    1.21    0.27
  -9   2  -9    4.46    0.49
  -9   2  -9    4.15    0.48
  -9  -2  -9    4.20    0.49
  -9  -2  -9    4.12    0.44
  -9   2 -11    2.62    0.34
  -9   2 -11    2.14    0.31
  -9  -2 -11    2.40    0.35
  -9   2 -13    0.14    0.11
  -9   2 -13    0.02    0.10
   9   3 -22    0.41    0.13
   9   3 -22    0.36    0.16
   9   3 -20    1.25    0.30
   9   3 -20    0.52    0.22
   9  -3 -20    0.91    0.20
   9   3 -18    0.22    0.26
   9   3 -18    0.07    0.24
   9   3 -18    0.03    0.24
   9  -3 -18    0.14    0.18
   9   3 -16    0.98    0.30
   9   3 -16    1.11    0.31
   9   3 -16    1.15    0.32
   9  -3 -16    1.37    0.28
   9   3 -14   12.99    0.95
   9   3 -14   12.29    0.97
   9   3 -14   11.44    0.98
   9   3 -14   11.51    0.97
   9  -3 -14   13.88    0.97
   9   3 -12    2.10    0.33
   9   3 -12    1.73    0.33
   9   3 -12    1.76    0.30
   9  -3 -12    2.01    0.30
   9   3 -10   11.15    0.80
   9   3 -10   11.11    0.82
   9  -3 -10   11.43    0.80
  -9  -3  10   10.64    1.11
  -9   3   8    2.91    0.49
  -9  -3   8    2.55    0.49
  -9   3   6    0.17    0.18
  -9  -3   6   -0.09    0.20
  -9   3   4   18.36    1.49
   9   3  -4   18.17    1.50
  -9  -3   4   17.46    1.48
   9   3  -2   81.08    4.82
  -9   3   2   78.04    4.80
  -9  -3   2   75.61    4.75
  -9  -3   2   81.65    4.84
   9   3   0   62.11    3.85
   9  -3   0   55.77    3.76
  -9  -3   0   60.09    3.71
  -9   3  -2    8.71    0.65
  -9   3  -2    9.34    0.70
   9  -3   2    8.71    0.98
  -9  -3  -2    6.46    0.98
  -9  -3  -2    9.17    0.69
  -9   3  -4   20.24    1.27
  -9   3  -4   20.53    1.28
  -9  -3  -4   18.56    1.32
  -9  -3  -4   21.37    1.31
  -9   3  -6    1.58    0.27
  -9   3  -6    1.69    0.29
  -9  -3  -6    1.59    0.31
  -9   3  -8    0.43    0.17
  -9   3  -8    0.79    0.25
  -9   3  -8    1.00    0.25
  -9  -3  -8    0.70    0.24
  -9   3 -10    2.58    0.37
  -9   3 -10    2.74    0.34
  -9  -3 -10    2.80    0.38
  -9   3 -12    0.22    0.13
  -9   3 -12    0.27    0.15
  -9   3 -14    1.14    0.15
  -9   3 -14    1.10    0.15
  -9  -3 -14    0.84    0.14
  -9  -3 -14    0.92    0.13
   9   4 -21    8.15    0.65
   9   4 -21    9.40    0.71
   9   4 -19    0.60    0.28
   9   4 -19    0.43    0.25
   9   4 -19    0.66    0.27
   9  -4 -19    0.42    0.18
   9   4 -17   57.53    3.21
   9   4 -17   52.85    3.22
   9   4 -17   49.03    3.19
   9  -4 -17   54.08    3.11
   9   4 -15   33.07    2.06
   9   4 -15   28.98    2.08
   9   4 -15   36.71    2.12
   9  -4 -15   33.25    2.05
   9   4 -13  119.22    6.52
   9   4 -13  121.08    6.59
   9   4 -13  108.43    6.55
   9  -4 -13  121.55    6.51
   9  -4 -13  120.31    6.46
   9   4 -11  473.33   24.16
   9   4 -11  472.83   24.17
   9   4 -11  446.82   24.19
   9   4 -11  402.76   24.18
   9  -4 -11  480.76   24.15
   9   4  -9   43.89    2.54
   9   4  -9   42.72    2.50
   9  -4  -9   44.26    2.52
  -9   4   7 1853.12   96.73
  -9  -4   7 1816.74   96.85
  -9   4   5  200.20   10.94
   9   4  -5  185.43   10.89
  -9  -4   5  203.79   11.04
   9   4  -3 1612.16   84.62
  -9  -4   3 1628.44   84.60
  -9  -4   3 1567.59   84.65
   9   4  -1  799.76   39.66
  -9  -4   1  697.76   39.48
  -9   4  -1  213.45   10.93
  -9   4  -1  209.97   10.98
  -9  -4  -1  208.29   10.97
  -9   4  -3  315.12   16.47
  -9  -4  -3  331.46   16.51
  -9   4  -5    3.44    0.39
  -9   4  -5    4.20    0.45
  -9   4  -5    3.70    0.42
  -9  -4  -5    3.60    0.46
  -9  -4  -5    2.67    0.72
  -9   4  -7   75.67    4.19
  -9   4  -7   66.49    4.17
  -9   4  -7   79.31    4.24
  -9  -4  -7   75.85    4.29
  -9   4  -9   13.99    1.04
  -9   4  -9   14.46    1.01
  -9  -4  -9   15.86    1.10
  -9   4 -11    3.80    0.41
  -9   4 -11    2.88    0.34
  -9  -4 -11    3.19    0.38
  -9   4 -13    5.56    0.44
  -9   4 -13    6.58    0.49
  -9   4 -13    6.49    0.48
   9   5 -22    1.24    0.19
   9   5 -20    1.56    0.28
   9   5 -20    1.70    0.32
   9   5 -18    0.60    0.25
   9   5 -18    0.31    0.29
   9   5 -18    0.27    0.27
   9  -5 -18    0.15    0.15
   9   5 -16    0.33    0.30
   9   5 -16    0.53    0.20
   9  -5 -16    0.97    0.26
   9   5 -14   17.05    1.22
   9   5 -14   16.43    1.29
   9   5 -14   16.30    1.27
   9   5 -14   17.54    1.26
   9  -5 -14   18.18    1.21
   9  -5 -14   18.16    1.19
   9   5 -12    6.38    0.60
   9   5 -12    5.72    0.60
   9   5 -12    6.26    0.66
   9  -5 -12    6.77    0.57
   9  -5 -12    6.26    0.58
   9   5 -10   23.97    1.57
   9   5 -10   24.52    1.54
   9   5 -10   21.62    1.59
   9   5 -10   24.97    1.57
   9  -5 -10   27.28    1.56
   9   5  -8    0.23    0.13
   9   5  -8    0.40    0.18
  -9   5   6    0.35    0.25
  -9  -5   6    0.33    0.24
   9   5  -4    9.99    1.03
   9   5  -2   80.64    4.76
  -9  -5   2   74.41    4.63
  -9  -5   2   74.14    4.80
  -9   5   0    1.76    0.24
  -9  -5   0    2.16    0.29
  -9   5  -2   65.97    3.71
  -9  -5  -2   70.67    3.75
  -9   5  -4    0.40    0.18
  -9   5  -4    0.24    0.17
  -9  -5  -4    0.16    0.42
  -9  -5  -4    0.55    0.23
  -9  -5  -4    0.06    0.12
  -9   5  -6    0.94    0.25
  -9   5  -6    0.92    0.26
  -9  -5  -6    0.68    0.51
  -9  -5  -6    1.12    0.29
  -9   5  -8    2.20    0.34
  -9   5  -8    2.30    0.30
  -9   5  -8    2.68    0.38
  -9  -5  -8    2.94    0.44
  -9  -5  -8    2.65    0.38
  -9   5 -10    0.51    0.18
  -9   5 -10    0.60    0.21
  -9   5 -10    0.26    0.14
  -9  -5 -10    0.30    0.17
  -9   5 -12    0.43    0.13
  -9   5 -12    0.46    0.14
   9   6 -21    0.77    0.16
   9   6 -21    0.63    0.19
   9   6 -19    1.19    0.28
   9   6 -19    1.51    0.34
   9   6 -17   14.09    1.22
   9  -6 -17   17.53    1.11
   9   6 -15   16.18    1.18
   9   6 -15   15.22    1.26
   9   6 -15   15.71    1.24
   9   6 -15   16.63    1.22
   9  -6 -15   16.81    1.15
   9  -6 -15   17.06    1.14
   9   6 -13   31.68    2.30
   9   6 -13   35.10    2.30
   9   6 -13   35.94    2.27
   9  -6 -13   41.20    2.26
   9  -6 -13   38.76    2.24
   9   6 -11  302.19   15.79
   9   6 -11  278.96   15.79
   9   6 -11  307.28   15.78
   9  -6 -11  322.80   15.76
   9  -6 -11  310.88   15.76
   9   6  -9    0.26    0.14
   9   6  -9    0.24    0.19
   9   6  -9    0.09    0.11
   9  -6  -9    0.17    0.15
   9   6  -7  319.66   17.18
   9   6  -7  327.21   17.16
   9  -6  -7  323.02   17.17
   9  -6  -5   39.78    2.30
  -9   6   3  223.56   11.19
   9   6  -3  237.85   11.84
  -9   6   1  136.01    7.06
  -9  -6   1  110.47    7.66
  -9   6  -1   97.70    5.30
  -9  -6  -1  101.44    5.34
  -9   6  -3  134.68    7.27
  -9  -6  -3  141.74    7.29
  -9   6  -5    3.84    0.44
  -9   6  -5    4.10    0.46
  -9  -6  -5    3.92    0.89
  -9  -6  -5    3.75    0.49
  -9   6  -7    5.02    0.53
  -9   6  -7    4.95    0.54
  -9  -6  -7    3.59    0.84
  -9  -6  -7    5.74    0.61
  -9   6  -9    0.77    0.22
  -9   6  -9    0.90    0.24
  -9  -6  -9    0.59    0.19
  -9   6 -11    0.03    0.12
  -9   6 -11    0.21    0.12
  -9   6 -11    0.02    0.12
   9   7 -20    0.71    0.19
   9   7 -18   10.57    0.86
   9   7 -16    0.62    0.22
   9   7 -16    0.85    0.27
   9   7 -16    0.95    0.37
   9   7 -16    0.92    0.30
   9  -7 -16    0.49    0.20
   9   7 -14   29.67    2.22
   9   7 -14   34.04    2.21
   9   7 -14   33.55    2.15
   9   7 -14   35.85    2.18
   9  -7 -14   37.10    2.13
   9  -7 -14   35.74    2.14
   9   7 -12    3.34    0.43
   9   7 -12    2.92    0.43
   9   7 -12    3.13    0.41
   9  -7 -12    3.61    0.41
   9  -7 -12    3.05    0.39
   9   7 -10   24.33    1.75
   9   7 -10   29.50    1.78
   9   7 -10   28.56    1.78
   9  -7 -10   28.68    1.75
   9  -7 -10   29.97    1.77
   9   7  -8    7.74    0.68
   9   7  -8    9.18    0.69
   9  -7  -8    8.49    0.68
   9   7  -6    1.76    0.25
  -9   7   4    0.95    0.16
   9  -7  -4    1.07    0.19
  -9  -7   4    0.70    0.36
  -9   7   2    0.04    0.09
  -9  -7   2   -0.13    0.33
  -9   7   0   54.52    2.98
  -9  -7   0   42.61    3.55
  -9   7  -2   15.17    1.03
  -9   7  -2   15.22    1.06
  -9  -7  -2   13.39    1.59
  -9  -7  -2   15.11    1.06
  -9   7  -4   36.98    2.11
  -9  -7  -4   25.64    2.66
  -9   7  -6   19.74    1.35
  -9   7  -6   20.56    1.32
  -9  -7  -6   18.68    1.38
  -9   7  -8    8.51    0.73
  -9   7  -8    9.16    0.73
  -9  -7  -8    8.53    0.69
  -9  -7  -8    6.93    1.09
  -9   7 -10    2.02    0.31
  -9   7 -10    2.51    0.28
  -9   7 -10    2.94    0.34
  -9  -7 -10    2.89    0.30
  -9   7 -12   -0.01    0.09
   9   8 -19    0.28    0.19
   9   8 -17    2.55    0.38
   9   8 -17    1.66    0.28
   9   8 -17    2.28    0.38
   9   8 -15    1.85    0.34
   9   8 -15    1.50    0.33
   9   8 -15    1.35    0.29
   9   8 -13    1.47    0.32
   9   8 -13    1.24    0.30
   9  -8 -13    1.83    0.30
   9   8 -11   -0.09    0.16
   9   8 -11    0.24    0.19
   9   8 -11    0.11    0.20
   9  -8 -11    0.20    0.16
   9   8  -9   15.71    1.02
   9   8  -9   11.99    0.95
   9   8  -9   13.72    0.99
   9  -8  -9   12.83    0.97
   9   8  -7    1.80    0.28
   9   8  -5    0.16    0.11
  -9  -8   5    0.26    0.31
  -9   8   3   17.64    1.06
  -9   8   3   16.62    1.07
  -9   8   1   11.78    0.83
  -9  -8   1    8.83    1.23
  -9   8  -1   23.41    1.56
  -9  -8  -1   26.72    1.61
  -9  -8  -1   21.92    2.16
  -9   8  -3    7.33    0.62
  -9   8  -3    8.58    0.70
  -9   8  -5    0.25    0.16
  -9  -8  -5    0.09    0.45
  -9   8  -7    0.02    0.16
  -9   8  -7    0.04    0.13
  -9  -8  -7    0.11    0.13
  -9   8  -9    2.51    0.33
  -9   8  -9    2.41    0.30
  -9  -8  -9    2.57    0.58
  -9  -8  -9    2.27    0.35
  -9   8 -11    0.18    0.11
  -9   8 -11    0.38    0.13
   9   9 -18   15.34    0.90
   9   9 -18   13.24    0.87
   9   9 -16   12.18    0.93
   9   9 -16   12.89    0.98
   9   9 -16   13.42    0.97
   9   9 -14   43.96    2.64
   9   9 -14   43.42    2.69
   9   9 -14   44.99    2.66
   9   9 -12    0.53    0.23
   9   9 -12    0.46    0.21
   9  -9 -12    0.37    0.22
   9   9 -10   19.09    1.32
   9   9 -10   17.31    1.29
   9   9 -10   20.15    1.32
   9  -9 -10   20.07    1.33
   9   9  -8   30.93    1.88
   9  -9  -8   29.28    1.87
  -9   9   6   24.00    1.48
   9   9  -6   25.78    1.54
   9  -9  -6   22.71    1.52
  -9   9   4    9.41    0.66
  -9  -9   4    7.02    1.05
   9  -9  -4    8.01    0.66
  -9   9   2    1.58    0.24
  -9   9   2    1.70    0.23
  -9  -9   2    0.98    0.48
   9  -9  -2    1.09    0.20
  -9   9   0    5.65    0.52
  -9  -9   0    4.02    0.87
  -9   9  -2    8.57    0.74
  -9  -9  -2    9.06    0.72
  -9   9  -4   47.52    2.76
  -9  -9  -4   40.67    3.50
  -9   9  -6   21.26    1.30
  -9  -9  -6   19.76    1.42
  -9   9  -8    4.35    0.40
  -9   9  -8    4.05    0.44
  -9  -9  -8    3.82    0.76
  -9  -9  -8    4.66    0.49
  -9   9 -10    4.46    0.37
  -9   9 -10    4.36    0.40
   9  10 -19   -0.01    0.09
  -9  10  17    0.85    0.13
   9  10 -17    0.97    0.20
   9  10 -17    0.96    0.22
  -9  10  15    0.37    0.14
   9  10 -15    0.21    0.17
   9  10 -15    0.39    0.18
   9  10 -15    0.36    0.21
  -9  10  13    0.42    0.18
   9  10 -13    0.19    0.20
   9  10 -13    0.12    0.19
   9  10 -11    2.96    0.40
   9  10 -11    3.14    0.41
   9 -10 -11    3.70    0.45
   9  10  -9   12.17    0.91
  -9  10   9   10.64    0.83
   9 -10  -9   12.17    0.92
   9  10  -7   18.21    1.24
  -9  10   7   19.45    1.21
   9 -10  -7   17.32    1.24
   9  10  -5    3.64    0.39
  -9  10   5    3.73    0.39
   9 -10  -5    3.51    0.41
  -9  10   3    7.55    0.57
   9 -10  -3    6.64    0.57
  -9  10   1   42.32    2.33
  -9  10   1   40.67    2.39
  -9  10  -1    0.90    0.23
  -9 -10  -1    0.60    0.50
  -9 -10  -1    1.08    0.23
  -9  10  -3   16.42    1.16
  -9  10  -5    0.13    0.18
  -9 -10  -5   -0.05    0.19
  -9 -10  -5   -0.08    0.48
  -9 -10  -7    0.14    0.37
  -9 -10  -7    0.46    0.21
  -9  10  -9    2.15    0.28
  -9 -10  -9    2.35    0.47
   9  11 -16    4.96    0.41
   9  11 -16    4.18    0.40
   9  11 -16    4.47    0.38
  -9  11  16    3.68    0.31
  -9  11  14    0.65    0.16
   9  11 -14    0.80    0.21
   9  11 -14    0.66    0.21
   9  11 -12    4.04    0.44
   9  11 -12    3.45    0.42
  -9  11  12    3.66    0.38
   9  11 -10    0.26    0.19
   9  11  -8    8.35    0.71
  -9  11   8    8.51    0.66
   9 -11  -8    7.99    0.71
  -9  11   6    1.01    0.22
   9  11  -6    0.96    0.22
   9 -11  -6    0.68    0.21
  -9  11   4   16.21    0.98
   9 -11  -4   13.39    0.98
  -9  11   2   10.13    0.71
  -9 -11   2    6.95    1.12
  -9  11   0   26.54    1.60
  -9 -11   0   19.92    2.14
  -9  11  -2   16.60    1.13
  -9 -11  -2   13.82    1.67
  -9  11  -4   11.15    0.84
  -9 -11  -4    9.31    1.32
  -9 -11  -4   11.87    0.92
  -9  11  -6   22.78    1.42
  -9 -11  -6   23.03    1.45
  -9  11  -8    0.67    0.18
  -9 -11  -8    1.00    0.19
  -9 -11  -8    0.37    0.30
   9  12 -15    1.54    0.21
   9  12 -15    1.58    0.22
  -9  12  15    0.98    0.14
   9  12 -13    5.03    0.46
  -9  12  13    4.99    0.41
   9  12 -11   27.69    1.68
  -9  12  11   25.88    1.58
   9  12  -9    1.08    0.24
   9  12  -7    8.43    0.68
  -9  12   7    8.78    0.65
   9 -12  -7    7.56    0.68
  -9  12   5    0.61    0.18
   9  12  -5    0.69    0.18
   9 -12  -5    0.69    0.19
  -9  12   3    2.89    0.32
  -9 -12   3    1.56    0.55
  -9  12   1    8.45    0.60
  -9 -12   1    4.79    0.96
  -9  12  -1    2.70    0.32
  -9 -12  -1    1.46    0.60
  -9  12  -3   11.22    0.79
  -9 -12  -3    7.22    1.16
  -9  12  -5    2.82    0.33
  -9 -12  -5    3.10    0.37
  -9  12  -7    1.03    0.18
  -9 -12  -7    1.29    0.40
  -9 -12  -7    1.14    0.20
  -9  13  14    0.69    0.12
   9  13 -12   -0.01    0.11
  -9  13  12   -0.04    0.10
   9  13 -10    0.19    0.14
  -9  13  10    0.08    0.14
   9  13  -8   15.43    1.04
  -9  13   8   15.28    1.00
   9  13  -6    1.16    0.21
  -9  13   6    1.44    0.23
  -9  13   4    6.89    0.55
  -9  13   2    0.82    0.17
  -9 -13   2    0.58    0.42
  -9 -13   0    1.56    0.56
  -9  13  -2    1.43    0.22
  -9 -13  -2    1.24    0.52
  -9  13  -4    0.16    0.11
  -9 -13  -4    0.45    0.17
  -9 -13  -4    0.29    0.36
  -9  13  -6    0.77    0.14
  -9 -13  -6    0.78    0.15
  -9  14  13    1.70    0.16
   9  14 -13    1.98    0.20
   9  14 -11    6.50    0.49
  -9  14  11    6.25    0.45
   9  14  -9    0.53    0.15
  -9  14   7   42.39    2.33
   9  14  -7   39.88    2.34
   9  14  -5    4.79    0.41
  -9  14   5    5.57    0.44
  -9  14   3   33.55    1.93
  -9  14   1   17.93    1.02
  -9 -14   1   11.00    1.31
  -9 -14  -1    1.26    0.45
  -9 -14  -3    3.16    0.61
  -9 -14  -3    5.61    0.44
  -9  15  10    4.51    0.34
   9  15 -10    5.00    0.36
  -9  15   8    3.25    0.27
   9  15  -8    2.80    0.26
   9  15  -6    0.12    0.08
  -9  15   6    0.05    0.09
  -9  15   4    4.76    0.38
  -9  15   2    0.04    0.07
  -9 -15   0    0.57    0.27
  -9 -15  -2    0.06    0.19
  -9 -15  -2   -0.01    0.08
  -9  16   7    5.06    0.34
  -9  16   5    2.70    0.22
  10   0 -22    1.56    0.20
  10   0 -20    2.75    0.36
  10   0 -18   13.21    1.01
  10   0 -18   12.06    0.98
  10   0 -16   41.53    2.56
  10   0 -16   42.72    2.60
  10   0 -14  242.92   13.05
  10   0 -12   32.61    2.06
  10   0 -12   34.79    2.07
  10   0 -10   41.13    2.40
 -10   0   8   43.24    2.96
 -10   0   8   43.54    2.79
 -10   0   6  429.09   23.43
 -10   0   6  436.99   23.24
 -10   0   4  479.39   25.63
 -10   0   4  467.68   25.45
  10   0  -4  484.18   25.73
  10   0  -2  143.94    8.03
 -10   0   2  132.18    7.92
  10   0   0    8.93    1.04
 -10   0   0    9.48    1.03
 -10   0  -2   18.09    1.17
 -10   0  -2   16.22    1.07
 -10   0  -4    1.08    0.24
 -10   0  -6   23.41    1.55
 -10   0  -8    4.82    0.53
 -10   0  -8    5.09    0.53
 -10   0 -10    8.46    0.73
 -10   0 -10    8.75    0.70
 -10   0 -12    2.75    0.27
 -10   0 -12    2.29    0.28
  10   1 -21    0.08    0.15
  10  -1 -21    0.11    0.15
  10   1 -19    4.14    0.51
  10   1 -19    4.02    0.49
  10  -1 -19    4.49    0.50
  10   1 -17    0.23    0.25
  10   1 -17    0.16    0.23
  10  -1 -17    0.53    0.25
  10   1 -15    0.26    0.24
  10   1 -15   -0.10    0.26
  10  -1 -15    0.32    0.21
  10  -1 -15    0.22    0.20
  10   1 -13    0.73    0.25
  10   1 -13    1.20    0.30
  10  -1 -13    1.23    0.28
  10   1 -11    6.46    0.58
  10   1 -11    6.32    0.57
  10  -1 -11    6.05    0.56
  10  -1 -11    6.30    0.53
  10  -1 -11    6.55    0.56
 -10   1   9    7.67    0.90
 -10  -1   9    7.61    0.85
 -10   1   7   32.87    2.42
 -10  -1   7   35.75    2.38
 -10   1   5    0.77    0.29
 -10   1   5    0.56    0.23
  10   1  -5    0.63    0.29
 -10  -1   5    0.73    0.27
 -10  -1   5    0.49    0.24
 -10   1   3    8.15    0.93
  10   1  -3    8.48    0.97
 -10  -1   3    8.14    0.93
 -10  -1   3    8.11    0.88
  10  -1  -3    8.94    1.00
 -10   1   1    7.30    0.91
  10   1  -1    8.29    0.97
  10  -1  -1    8.42    0.97
 -10  -1   1    8.89    0.97
 -10   1  -1   43.10    2.48
 -10   1  -1   44.76    2.56
 -10  -1  -1   42.02    3.13
 -10  -1  -1   44.04    2.55
 -10   1  -3   17.73    1.14
 -10   1  -3   18.29    1.21
 -10  -1  -3   16.22    1.16
 -10  -1  -3   18.25    1.21
 -10   1  -5    1.16    0.25
 -10   1  -5    1.08    0.21
 -10   1  -5    0.99    0.25
 -10  -1  -5    1.10    0.25
 -10  -1  -5    1.21    0.25
 -10   1  -7    0.07    0.15
 -10   1  -7    0.39    0.20
 -10  -1  -7    0.24    0.16
 -10  -1  -7    0.14    0.20
 -10   1  -9    5.41    0.55
 -10   1  -9    5.09    0.53
 -10  -1  -9    5.44    0.52
 -10   1 -11    5.40    0.50
 -10  -1 -11    5.99    0.48
 -10   1 -13    0.09    0.08
 -10   1 -13    0.17    0.08
 -10   1 -13    0.26    0.11
 -10  -1 -13    0.06    0.09
  10   2 -22    3.20    0.31
  10   2 -20    0.31    0.25
  10   2 -20    0.19    0.19
  10  -2 -20    0.32    0.18
  10   2 -18   36.39    2.24
  10   2 -18   38.10    2.27
  10   2 -18   29.99    2.17
  10  -2 -18   38.05    2.21
  10   2 -16   21.61    1.45
  10   2 -16   19.82    1.45
  10  -2 -16   23.27    1.44
  10   2 -14   29.18    1.80
  10   2 -14   29.74    1.83
  10  -2 -14   29.21    1.78
  10   2 -12    7.86    0.68
  10   2 -12    8.15    0.65
  10   2 -12    6.61    0.66
  10   2 -12    8.09    0.68
  10  -2 -12    7.78    0.63
 -10   2  10    0.35    0.22
  10   2 -10    0.61    0.18
  10   2 -10    1.19    0.20
  10   2 -10    0.75    0.23
  10  -2 -10    0.88    0.20
 -10  -2  10    1.23    0.35
  10  -2 -10    1.29    0.21
 -10   2   8   32.41    2.37
 -10  -2   8   33.43    2.35
 -10   2   6  102.05    6.06
 -10  -2   6  102.42    6.03
  10   2  -4  125.96    7.42
 -10   2   4  122.81    7.35
 -10  -2   4  129.19    7.34
 -10  -2   4  130.07    7.39
 -10   2   2   58.00    3.76
  10   2  -2   60.16    3.81
 -10  -2   2   55.71    3.69
 -10   2   0  190.51   10.56
 -10   2   0  198.81   10.63
  10  -2   0  209.04   11.26
 -10  -2   0  199.10   10.62
 -10  -2   0  213.65   11.17
 -10   2  -2    7.91    0.62
 -10   2  -2    8.09    0.67
 -10  -2  -2    7.57    0.64
 -10  -2  -2    8.49    0.68
 -10  -2  -2    7.71    1.07
 -10   2  -4   45.50    2.79
 -10   2  -4   48.68    2.83
 -10   2  -4   52.13    2.89
 -10  -2  -4   44.64    2.84
 -10  -2  -4   52.36    2.87
 -10  -2  -4   51.55    3.58
 -10   2  -6    0.28    0.18
 -10   2  -6    0.17    0.16
 -10   2  -6    0.15    0.17
 -10  -2  -6    0.20    0.17
 -10  -2  -6    0.29    0.16
 -10   2  -8    2.72    0.39
 -10   2  -8    3.03    0.41
 -10  -2  -8    3.09    0.43
 -10  -2  -8    3.31    0.39
 -10   2 -10    0.31    0.18
 -10   2 -10    0.13    0.13
 -10  -2 -10    0.18    0.19
 -10   2 -12   -0.02    0.10
 -10   2 -12    0.11    0.12
  10   3 -21    0.21    0.17
  10   3 -21    0.12    0.19
  10   3 -19    8.87    0.77
  10   3 -19    7.71    0.74
  10  -3 -19    9.02    0.71
  10   3 -17    0.18    0.23
  10   3 -17    0.53    0.29
  10   3 -17    0.54    0.30
  10  -3 -17    0.34    0.23
  10   3 -15   14.60    1.11
  10   3 -15   14.81    1.13
  10   3 -15   12.53    1.10
  10  -3 -15   15.49    1.09
  10   3 -13   12.53    0.95
  10   3 -13   12.53    0.97
  10   3 -13   10.01    0.93
  10  -3 -13   13.29    0.94
  10   3 -11   49.44    2.92
  10   3 -11   50.84    2.89
  10  -3 -11   49.83    2.88
 -10   3   9   10.81    1.07
  10   3  -9   10.59    0.74
  10   3  -9   10.19    0.78
 -10  -3   9   10.09    1.09
  10  -3  -9   10.05    0.74
  10  -3  -9    9.81    0.74
 -10   3   7  102.80    5.92
 -10  -3   7   96.45    5.92
 -10   3   5   -0.15    0.20
  10   3  -5    0.05    0.22
 -10  -3   5    0.10    0.18
  10   3  -3   13.93    1.31
 -10   3   3   14.29    1.31
 -10  -3   3   12.45    1.23
 -10  -3   3   11.88    1.22
 -10   3   1   59.34    3.23
  10   3  -1   68.04    3.94
 -10  -3   1   55.51    3.26
 -10  -3   1   65.74    3.79
 -10   3  -1    0.63    0.16
 -10  -3  -1    0.51    0.39
 -10  -3  -1    0.91    0.20
 -10   3  -3    9.30    0.69
 -10   3  -3    8.31    0.66
 -10  -3  -3    7.64    0.70
 -10  -3  -3    9.38    0.72
 -10   3  -5    1.71    0.29
 -10   3  -5    2.16    0.31
 -10  -3  -5    2.08    0.62
 -10  -3  -5    1.72    0.32
 -10  -3  -5    2.50    0.33
 -10   3  -7   14.55    1.05
 -10   3  -7   13.78    1.02
 -10   3  -7   13.73    1.06
 -10  -3  -7   14.56    1.08
 -10   3  -9    0.04    0.17
 -10   3  -9   -0.05    0.14
 -10  -3  -9    0.24    0.19
 -10   3 -11   13.59    0.92
 -10   3 -11   14.91    0.98
 -10   3 -13    9.40    0.61
 -10   3 -13    9.41    0.62
  10   4 -22    2.20    0.25
  10   4 -22    2.79    0.29
  10   4 -20    1.63    0.32
  10   4 -20    1.72    0.31
  10  -4 -20    1.45    0.23
  10   4 -18   15.78    1.17
  10   4 -18   13.98    1.16
  10  -4 -18   16.27    1.10
  10   4 -16   14.84    1.15
  10   4 -16   15.51    1.18
  10   4 -16   13.09    1.14
  10  -4 -16   16.28    1.12
  10   4 -14    4.34    0.54
  10   4 -14    4.09    0.51
  10   4 -14    3.92    0.54
  10  -4 -14    3.76    0.46
  10   4 -12   52.23    2.91
  10   4 -12   48.14    2.92
  10  -4 -12   54.64    2.91
  10   4 -10    0.26    0.14
  10   4 -10    0.14    0.12
  10   4 -10    0.12    0.17
  10  -4 -10    0.25    0.13
 -10   4   8  198.73   10.18
  10   4  -8  172.98    9.67
  10  -4  -8  179.27    9.62
 -10   4   6    0.25    0.19
  10   4  -6    0.52    0.25
 -10  -4   6    0.33    0.28
 -10   4   4    4.59    0.69
  10   4  -4    5.32    0.75
 -10  -4   4    3.97    0.67
 -10  -4   4    4.47    0.68
 -10   4   2  114.73    5.85
  10   4  -2  119.79    6.55
 -10  -4   2  105.32    5.89
 -10  -4   2  123.91    6.47
 -10   4   0    1.46    0.25
 -10  -4   0    1.66    0.52
 -10  -4   0    1.64    0.25
 -10   4  -2    0.78    0.20
 -10  -4  -2    0.88    0.52
 -10  -4  -2    1.11    0.23
 -10   4  -4    1.90    0.29
 -10   4  -4    1.49    0.25
 -10  -4  -4    1.29    0.29
 -10  -4  -4    1.89    0.30
 -10   4  -6    9.25    0.74
 -10   4  -6    9.79    0.79
 -10   4  -6    8.42    0.74
 -10  -4  -6    8.15    1.21
 -10  -4  -6    8.65    0.79
 -10   4  -8    1.45    0.27
 -10   4  -8    1.99    0.28
 -10  -4  -8    2.04    0.34
 -10   4 -10    0.22    0.17
 -10   4 -10    0.31    0.13
 -10  -4 -10    0.24    0.16
 -10   4 -12    0.90    0.16
 -10   4 -12    1.08    0.18
  10   5 -21    1.46    0.24
  10   5 -21    1.85    0.29
  10   5 -19    8.85    0.77
  10   5 -19    8.64    0.76
  10  -5 -19    8.56    0.66
  10   5 -17    1.14    0.34
  10   5 -17    1.62    0.35
  10  -5 -17    1.45    0.28
  10   5 -15    6.54    0.63
  10   5 -15    5.29    0.67
  10   5 -15    6.81    0.68
  10  -5 -15    7.22    0.63
  10   5 -13    0.44    0.30
  10   5 -13    0.18    0.19
  10   5 -13    0.31    0.23
  10   5 -13    0.33    0.17
  10  -5 -13    0.47    0.18
  10  -5 -13    1.05    0.26
  10   5 -11   18.14    1.22
  10   5 -11   16.99    1.24
  10   5 -11   17.76    1.25
  10  -5 -11   19.68    1.24
  10   5  -9    0.26    0.14
  10   5  -9    0.22    0.14
  10   5  -9    0.31    0.19
  10   5  -7    4.57    0.47
 -10   5   7    4.56    0.66
  10   5  -7    4.65    0.41
  10  -5  -7    4.37    0.43
  10  -5  -7    4.45    0.42
 -10   5   5    0.25    0.11
  10  -5  -5    0.08    0.10
 -10  -5   5    0.06    0.25
 -10   5   3   22.00    1.28
  10  -5  -3   21.06    1.28
 -10  -5   3   23.49    1.78
 -10   5   1   10.18    0.73
 -10  -5   1   10.09    0.78
 -10  -5  -1   13.93    1.69
 -10  -5  -1   20.83    1.29
 -10   5  -3  110.30    5.96
 -10  -5  -3  107.14    6.02
 -10  -5  -3  116.05    5.98
 -10   5  -5    0.69    0.22
 -10   5  -5    0.84    0.22
 -10  -5  -5    0.62    0.52
 -10  -5  -5    0.64    0.25
 -10   5  -7   53.64    3.27
 -10   5  -7   60.38    3.33
 -10  -5  -7   52.41    3.94
 -10  -5  -7   58.77    3.38
 -10  -5  -7   55.61    3.30
 -10   5  -9   10.93    0.85
 -10   5  -9   12.40    0.91
 -10  -5  -9   12.18    0.89
 -10   5 -11    8.73    0.63
  10   6 -20    0.85    0.21
  10   6 -20    1.16    0.28
  10   6 -18   10.81    0.97
  10  -6 -18   14.32    0.92
  10   6 -16    0.19    0.22
  10   6 -16    0.23    0.26
  10   6 -16    0.12    0.18
  10  -6 -16    0.14    0.18
  10   6 -14    0.36    0.22
  10   6 -14    0.35    0.26
  10  -6 -14    0.23    0.17
  10  -6 -14    0.52    0.22
  10   6 -12    5.67    0.55
  10   6 -12    5.24    0.57
  10   6 -12    5.13    0.57
  10  -6 -12    6.43    0.58
  10  -6 -12    5.38    0.53
  10   6 -10    0.45    0.16
  10   6 -10    0.68    0.20
  10   6 -10    0.25    0.21
  10  -6 -10    0.30    0.17
  10   6  -8   12.49    0.98
  10   6  -8   14.28    0.95
  10  -6  -8   13.98    0.97
 -10   6   6    0.22    0.10
  10   6  -6    0.16    0.14
  10  -6  -6    0.23    0.13
 -10  -6   6    0.25    0.29
 -10   6   4    3.31    0.32
  10  -6  -4    2.98    0.32
 -10   6   2    0.01    0.10
 -10  -6   2   -0.15    0.33
 -10   6   0    0.14    0.14
 -10  -6   0    0.04    0.14
 -10  -6  -2   -0.09    0.44
 -10  -6  -2    0.47    0.18
 -10   6  -4    2.88    0.38
 -10   6  -4    3.05    0.40
 -10  -6  -4    1.99    0.68
 -10  -6  -4    3.50    0.45
 -10   6  -6    4.19    0.46
 -10   6  -6    3.76    0.45
 -10  -6  -6    3.21    0.46
 -10  -6  -6    3.15    0.82
 -10   6  -8    6.56    0.60
 -10   6  -8    6.48    0.60
 -10  -6  -8    6.97    0.67
 -10  -6  -8    6.11    0.59
 -10   6 -10    0.38    0.16
 -10   6 -10    0.48    0.16
 -10   6 -10    0.53    0.14
 -10  -6 -10    0.47    0.16
 -10   6 -12    1.40    0.18
  10   7 -21    0.08    0.09
  10   7 -19    0.86    0.26
  10   7 -17   16.41    1.22
  10   7 -17   17.01    1.22
  10   7 -15   14.20    1.11
  10   7 -15   15.13    1.16
  10   7 -15   14.87    1.15
  10  -7 -15   15.26    1.08
  10  -7 -15   16.69    1.11
  10   7 -13   54.36    3.28
  10   7 -13   54.47    3.33
  10   7 -13   54.68    3.31
  10  -7 -13   62.45    3.29
  10  -7 -13   55.13    3.28
  10   7 -11   84.73    4.88
  10   7 -11   83.64    4.85
  10   7 -11   84.03    4.87
  10  -7 -11   90.69    4.87
  10  -7 -11   89.94    4.86
  10   7  -9   33.92    2.17
  10   7  -9   35.12    2.14
  10  -7  -9   37.85    2.16
  10   7  -7  216.37   11.21
  10   7  -7  200.90   11.25
 -10   7   5    0.01    0.10
  10  -7  -5   -0.02    0.10
 -10  -7   5   -0.07    0.29
 -10   7   3  184.56    9.40
  10  -7  -3  178.29    9.38
 -10   7   1   43.75    2.38
 -10  -7   1   28.54    2.89
 -10   7  -1    0.54    0.17
 -10   7  -1    0.58    0.19
 -10  -7  -1    0.08    0.43
 -10  -7  -1    0.73    0.21
 -10   7  -3   12.72    0.89
 -10  -7  -3   11.95    0.88
 -10   7  -5    0.66    0.20
 -10   7  -5    0.56    0.22
 -10  -7  -5    0.27    0.42
 -10  -7  -5    0.30    0.23
 -10   7  -7    0.22    0.17
 -10   7  -7    0.12    0.16
 -10  -7  -7    0.16    0.40
 -10  -7  -7    0.29    0.16
 -10  -7  -7    0.13    0.22
 -10   7  -9    0.58    0.18
 -10   7  -9    0.36    0.16
 -10  -7  -9    0.34    0.15
 -10   7 -11    0.41    0.11
 -10   7 -11    0.41    0.12
  10   8 -20    6.20    0.51
  10   8 -18    1.59    0.29
  10   8 -18    1.65    0.31
  10   8 -16   33.47    2.12
  10   8 -16   35.63    2.19
  10   8 -16   35.30    2.17
  10   8 -14  128.65    7.40
  10   8 -14  132.90    7.39
  10  -8 -14  140.21    7.38
  10   8 -12   13.36    0.99
  10   8 -12   12.76    0.99
  10   8 -12   11.77    0.97
  10  -8 -12   12.82    0.98
  10   8 -10  189.42   10.42
  10   8 -10  177.45   10.38
  10   8 -10  199.58   10.41
  10  -8 -10  206.91   10.43
  10   8  -8   29.18    1.77
  10   8  -8   27.37    1.78
  10   8  -6   69.25    3.61
 -10  -8   6   47.91    4.06
 -10   8   4  110.57    5.75
 -10   8   4  110.85    5.72
 -10   8   2   19.83    1.24
 -10  -8   2   14.46    1.74
 -10   8   0  368.00   18.82
 -10  -8   0  379.63   18.87
 -10   8  -2    3.04    0.40
 -10  -8  -2    3.04    0.38
 -10  -8  -2    2.10    0.70
 -10   8  -4  144.62    7.49
 -10  -8  -4  142.76    7.63
 -10   8  -6   28.31    1.78
 -10   8  -6   28.66    1.72
 -10  -8  -6   28.00    1.83
 -10   8  -8    8.87    0.68
 -10   8  -8    9.00    0.72
 -10  -8  -8    9.16    1.09
 -10  -8  -8    8.79    0.65
 -10   8 -10    5.19    0.41
 -10   8 -10    4.80    0.42
  10   9 -19    0.13    0.12
  10   9 -19    0.35    0.15
 -10   9  17    1.00    0.18
  10   9 -17    1.24    0.25
  10   9 -15    1.89    0.33
  10   9 -15    1.50    0.30
  10   9 -15    1.62    0.33
  10   9 -13    0.37    0.24
  10   9 -13    0.40    0.19
  10   9 -13    0.31    0.17
  10  -9 -13    0.28    0.18
  10   9 -11    3.47    0.42
  10   9 -11    3.09    0.43
  10   9 -11    2.80    0.39
  10  -9 -11    3.44    0.44
  10   9  -9    0.94    0.24
  10  -9  -9    1.86    0.31
  10   9  -7    0.80    0.21
  10  -9  -7    0.73    0.21
 -10   9   5    1.52    0.24
 -10  -9   5    0.44    0.37
 -10   9   3    0.18    0.12
 -10  -9   3   -0.08    0.44
 -10   9   1    9.29    0.72
 -10  -9   1    6.35    1.10
 -10   9  -1   -0.06    0.17
 -10  -9  -1   -0.09    0.48
 -10  -9  -1   -0.02    0.14
 -10   9  -3    2.21    0.34
 -10  -9  -3    1.37    0.70
 -10   9  -5    4.35    0.49
 -10   9  -5    4.19    0.41
 -10  -9  -5    4.52    0.91
 -10   9  -7    0.26    0.17
 -10   9  -7    0.01    0.11
 -10  -9  -7    0.13    0.38
 -10   9  -9    0.53    0.15
 -10   9  -9    0.91    0.14
  10  10 -18    1.84    0.23
  10  10 -18    1.84    0.23
 -10  10  18    1.21    0.14
 -10  10  16    1.12    0.18
  10  10 -16    1.27    0.24
  10  10 -16    0.94    0.21
  10  10 -16    1.45    0.27
  10  10 -14    5.23    0.52
  10  10 -14    5.09    0.52
 -10  10  14    4.83    0.44
  10  10 -12    0.40    0.21
  10  10 -12    0.31    0.17
  10  10 -12    0.49    0.21
  10 -10 -12    0.73    0.24
 -10  10  10    1.90    0.28
  10  10 -10    1.69    0.30
 -10  10   8    0.24    0.16
  10  10  -8    0.12    0.17
  10 -10  -8   -0.02    0.15
 -10  10   6    0.46    0.17
  10  10  -6    0.27    0.15
  10 -10  -6    0.74    0.21
 -10  10   4    3.15    0.33
 -10 -10   4    1.94    0.62
  10 -10  -4    2.74    0.34
 -10  10   2   24.77    1.44
 -10  10   2   23.54    1.49
 -10  10   0   25.93    1.65
 -10 -10   0   27.62    1.68
 -10  10  -2    2.24    0.34
 -10  10  -4   34.88    2.01
 -10 -10  -4   23.57    2.51
 -10  10  -6    0.16    0.15
 -10 -10  -6   -0.07    0.34
 -10  10  -8    7.56    0.57
 -10 -10  -8    6.26    0.79
 -10  11  17    2.57    0.21
  10  11 -17    3.29    0.29
 -10  11  15    1.44    0.20
  10  11 -15    2.18    0.27
 -10  11  13    1.25    0.22
  10  11 -13    0.75    0.20
  10  11 -13    1.36    0.25
  10  11 -11   12.32    0.92
 -10  11   9    0.06    0.16
  10  11  -9    0.12    0.17
  10 -11  -9   -0.04    0.17
  10  11  -7   21.02    1.38
 -10  11   7   22.02    1.35
  10 -11  -7   20.71    1.41
 -10  11   5    1.14    0.22
  10 -11  -5    1.22    0.24
 -10  11   3   18.50    1.09
  10 -11  -3   15.96    1.09
 -10  11   1   11.02    0.83
 -10 -11   1   13.20    0.91
 -10  11  -1    0.21    0.14
 -10 -11  -1   -0.33    0.48
 -10 -11  -1    0.05    0.12
 -10  11  -3    0.82    0.20
 -10  11  -5    0.61    0.18
 -10 -11  -5    0.20    0.43
 -10 -11  -5    0.42    0.20
 -10  11  -7    0.29    0.14
 -10 -11  -7    0.26    0.13
 -10 -11  -7    0.27    0.32
 -10  12  16    4.14    0.29
  10  12 -14    1.23    0.21
 -10  12  14    1.21    0.17
 -10  12  12    2.39    0.27
  10  12 -12    2.19    0.30
  10  12 -10    0.65    0.19
 -10  12  10    0.44    0.17
  10  12  -8    5.48    0.50
 -10  12   8    5.24    0.47
  10 -12  -8    5.31    0.53
 -10  12   6    2.32    0.29
  10  12  -6    2.10    0.28
  10 -12  -6    2.26    0.32
 -10  12   4    4.01    0.36
  10 -12  -4    3.16    0.36
 -10  12   2    3.10    0.31
 -10 -12   2    1.62    0.56
 -10  12   0   13.58    0.95
 -10 -12   0   15.85    0.99
 -10  12  -2    0.66    0.18
 -10 -12  -2    0.29    0.39
 -10  12  -4    2.17    0.28
 -10 -12  -4    2.33    0.31
 -10  12  -6   -0.05    0.10
 -10 -12  -6   -0.09    0.27
 -10 -12  -6    0.07    0.10
  10  13 -13    2.05    0.24
 -10  13  13    1.70    0.20
  10  13 -11    6.21    0.51
  10  13  -9    2.74    0.32
 -10  13   9    2.85    0.31
  10  13  -7    9.52    0.70
 -10  13   7    9.69    0.69
 -10  13   5    3.84    0.37
 -10  13   3   15.67    0.94
 -10 -13   3    9.91    1.27
 -10 -13   1    0.19    0.38
 -10 -13   1    0.14    0.11
 -10 -13  -1    1.47    0.51
 -10  13  -3    0.08    0.10
 -10 -13  -3    0.20    0.14
 -10 -13  -3    0.11    0.33
 -10  13  -5    0.58    0.12
 -10 -13  -5    0.74    0.30
 -10 -13  -5    0.67    0.14
  10  14 -12    6.61    0.44
 -10  14  12    5.56    0.40
  10  14 -10    1.57    0.20
 -10  14   8    7.38    0.53
  10  14  -8    7.35    0.53
 -10  14   6    0.96    0.16
 -10  14   4    3.64    0.32
 -10 -14   2    2.61    0.27
 -10 -14   2    2.39    0.50
 -10 -14   0    0.32    0.32
 -10 -14  -2    3.78    0.34
 -10 -14  -2    2.51    0.51
 -10 -14  -4    0.55    0.21
 -10  15   9    0.03    0.06
 -10  15   7    3.58    0.29
 -10  15   5    0.42    0.10
 -10 -15   5    0.53    0.13
 -10  15   3    3.92    0.29
 -10 -15  -1    5.81    0.42
  11   0 -21    0.19    0.16
  11   0 -19    0.27    0.23
  11   0 -19    0.23    0.21
  11   0 -17    0.18    0.22
  11   0 -17    0.23    0.25
  11   0 -15    0.84    0.31
  11   0 -13    0.25    0.21
  11   0 -13    0.28    0.23
  11   0 -11    0.20    0.12
  11   0 -11    0.02    0.13
  11   0 -11    0.06    0.20
  11   0  -9    0.11    0.13
  11   0  -9    0.14    0.15
 -11   0   7   -0.06    0.17
 -11   0   5    0.04    0.16
 -11   0   3    0.06    0.16
 -11   0   1    0.15    0.13
 -11   0   1    0.05    0.12
 -11   0  -1   -0.01    0.09
 -11   0  -1   -0.02    0.13
 -11   0  -3   -0.02    0.14
 -11   0  -3   -0.04    0.15
 -11   0  -5    0.11    0.16
 -11   0  -5    0.25    0.19
 -11   0  -7    0.04    0.16
 -11   0  -7   -0.02    0.16
 -11   0  -9    0.04    0.17
 -11   0  -9    0.02    0.14
 -11   0 -11   -0.06    0.11
 -11   0 -11   -0.01    0.10
  11   1 -22    0.23    0.13
  11  -1 -22    0.19    0.11
  11   1 -20    0.47    0.25
  11   1 -20    0.33    0.19
  11  -1 -20    0.15    0.19
  11   1 -18    6.01    0.66
  11   1 -18    6.98    0.68
  11  -1 -18    7.55    0.70
  11   1 -16    1.29    0.35
  11  -1 -16    1.32    0.34
  11  -1 -16    2.26    0.39
  11   1 -14   37.61    2.34
  11   1 -14   38.72    2.35
  11  -1 -14   37.05    2.32
  11   1 -12   45.47    2.73
  11   1 -12   49.99    2.77
  11  -1 -12   45.61    2.73
  11  -1 -12   45.45    2.73
  11  -1 -12   45.05    2.67
  11   1 -10  281.92   14.67
  11   1 -10  264.34   14.57
  11   1 -10  283.45   14.62
  11  -1 -10  274.64   14.61
  11  -1 -10  267.50   14.65
  11  -1 -10  275.58   14.61
 -11   1   8    0.34    0.23
  11   1  -8    0.73    0.22
 -11  -1   8    0.69    0.28
 -11   1   6  353.17   19.20
 -11  -1   6  343.63   19.20
 -11  -1   6  356.10   19.07
  11   1  -4  123.73    7.13
 -11  -1   4  111.89    6.85
 -11  -1   4  121.55    7.02
 -11   1   2  215.90   12.60
 -11  -1   2  212.35   12.59
 -11  -1   2  234.10   13.21
 -11   1   0  473.48   24.87
 -11  -1   0  475.97   24.87
 -11  -1   0  462.01   24.94
 -11   1  -2   38.66    2.38
 -11   1  -2   43.05    2.48
 -11  -1  -2   43.43    2.48
 -11   1  -4  352.97   17.65
 -11   1  -4  319.19   17.60
 -11   1  -4  320.25   17.54
 -11  -1  -4  356.66   17.65
 -11  -1  -4  312.34   17.60
 -11   1  -6    2.35    0.37
 -11   1  -6    2.32    0.36
 -11  -1  -6    2.50    0.35
 -11  -1  -6    2.53    0.36
 -11  -1  -6    2.41    0.36
 -11   1  -8   25.80    1.66
 -11   1  -8   27.23    1.67
 -11  -1  -8   24.13    1.66
 -11  -1  -8   25.34    1.63
 -11   1 -10    0.18    0.13
 -11  -1 -10    0.21    0.12
 -11   1 -12    0.05    0.07
 -11   1 -12    0.03    0.07
 -11  -1 -12   -0.04    0.08
  11   2 -21    0.62    0.22
  11   2 -21    0.71    0.20
  11  -2 -21    0.40    0.16
  11   2 -19   13.88    1.07
  11   2 -19   12.98    1.03
  11  -2 -19   14.17    1.02
  11   2 -17   49.91    2.94
  11  -2 -17   46.79    2.88
  11   2 -15    2.37    0.42
  11   2 -15    2.94    0.46
  11  -2 -15    3.18    0.44
  11   2 -13  190.24   10.34
  11   2 -13  191.20   10.35
  11   2 -11  128.28    7.15
  11   2 -11  132.37    7.10
  11   2 -11  132.68    7.13
  11  -2 -11  132.02    7.11
  11  -2 -11  124.21    7.13
  11  -2 -11  131.85    7.10
  11   2  -9    1.54    0.23
  11   2  -9    1.84    0.31
  11   2  -9    1.38    0.22
  11  -2  -9    1.76    0.25
  11  -2  -9    1.19    0.25
 -11  -2   9    1.02    0.34
  11  -2  -9    1.27    0.23
 -11   2   7   14.89    1.34
  11   2  -7   11.74    0.93
 -11  -2   7   14.64    1.29
 -11   2   5    2.11    0.47
  11   2  -5    1.90    0.48
 -11  -2   5    2.09    0.47
 -11  -2   5    1.64    0.44
  11   2  -3    3.40    0.42
 -11  -2   3    4.48    0.69
 -11  -2   3    3.55    0.39
 -11   2   1   32.67    1.89
 -11   2   1   31.16    1.92
 -11  -2   1   31.67    2.55
 -11  -2   1   31.24    1.92
 -11   2  -1   10.41    0.76
 -11  -2  -1    9.12    1.23
 -11  -2  -1   10.76    0.82
 -11   2  -3    0.53    0.18
 -11   2  -3    0.76    0.23
 -11   2  -3    1.10    0.22
 -11  -2  -3    0.51    0.19
 -11  -2  -3    0.48    0.21
 -11   2  -5    0.73    0.19
 -11   2  -5    0.76    0.22
 -11  -2  -5    0.62    0.21
 -11  -2  -5    0.74    0.22
 -11   2  -7    0.18    0.20
 -11   2  -7   -0.02    0.18
 -11  -2  -7    0.04    0.14
 -11   2  -9    0.73    0.18
 -11   2  -9    0.76    0.22
 -11  -2  -9    0.68    0.22
 -11  -2  -9    0.68    0.18
 -11   2 -11    0.06    0.10
 -11   2 -11   -0.04    0.11
  11   3 -22    0.55    0.15
  11   3 -22    0.53    0.15
  11   3 -20    1.23    0.31
  11   3 -20    0.85    0.26
  11  -3 -20    1.15    0.24
  11   3 -18    1.50    0.36
  11  -3 -18    1.53    0.31
  11   3 -16    0.78    0.29
  11   3 -16    1.03    0.33
  11  -3 -16    0.68    0.26
  11   3 -14   34.41    2.25
  11   3 -14   35.40    2.24
  11  -3 -14   37.53    2.23
  11   3 -12   25.26    1.69
  11   3 -12   28.23    1.68
  11   3 -12   26.97    1.73
  11  -3 -12   25.49    1.66
  11   3 -10   74.72    4.12
  11   3 -10   71.38    4.13
  11  -3 -10   76.63    4.15
  11  -3 -10   73.03    4.13
 -11   3   8   22.69    1.31
  11   3  -8   18.95    1.37
  11  -3  -8   21.13    1.32
  11  -3  -8   20.92    1.34
 -11   3   6   78.58    3.93
  11   3  -6   61.43    3.96
 -11   3   4  114.91    4.79
  11   3  -4   66.27    4.66
 -11  -3   4   77.10    5.28
 -11  -3   4   98.15    5.36
 -11  -3   4   81.22    4.67
 -11   3   2    2.26    0.29
 -11  -3   2    2.01    0.29
 -11   3   0  189.44    9.93
 -11   3   0  188.68    9.98
 -11  -3   0  155.19   10.65
 -11  -3   0  185.19    9.99
 -11   3  -2    4.17    0.42
 -11   3  -2    3.62    0.39
 -11   3  -2    4.11    0.46
 -11  -3  -2    3.78    0.81
 -11  -3  -2    3.89    0.44
 -11  -3  -2    3.27    0.42
 -11   3  -4   64.52    3.62
 -11   3  -4   60.34    3.59
 -11  -3  -4   58.60    3.65
 -11  -3  -4   69.24    3.67
 -11  -3  -4   68.60    4.51
 -11   3  -6   24.51    1.59
 -11   3  -6   23.49    1.58
 -11  -3  -6   25.00    1.64
 -11  -3  -6   25.81    1.58
 -11  -3  -6   25.26    1.66
 -11   3  -8   25.13    1.67
 -11  -3  -8   26.90    1.69
 -11   3 -10    5.84    0.52
 -11   3 -10    5.60    0.46
 -11  -3 -10    6.53    0.54
 -11   3 -12    2.39    0.23
 -11   3 -12    2.16    0.22
  11   4 -21    3.77    0.40
  11   4 -21    4.17    0.44
  11   4 -19    3.28    0.44
  11   4 -19    2.16    0.40
  11  -4 -19    2.82    0.35
  11   4 -17   67.49    3.92
  11   4 -17   63.59    3.90
  11  -4 -17   69.06    3.85
  11   4 -15    0.05    0.21
  11   4 -15    0.19    0.29
  11  -4 -15    0.07    0.20
  11   4 -13  227.87   12.54
  11   4 -13  236.85   12.59
  11  -4 -13  235.71   12.54
  11   4 -11   53.15    3.19
  11   4 -11   55.72    3.18
  11   4 -11   55.98    3.24
  11  -4 -11   56.16    3.19
 -11   4   9  125.14    6.30
  11   4  -9  117.43    6.34
  11   4  -9  105.74    6.39
  11  -4  -9  116.48    6.37
  11  -4  -9  113.45    6.34
  11   4  -7   86.65    5.55
  11  -4  -7   95.11    5.49
  11  -4  -7  103.12    5.54
  11   4  -5   10.72    0.91
  11  -4  -5   12.85    0.89
 -11  -4   5   12.08    1.35
  11  -4  -5   11.95    0.85
 -11   4   3   67.67    3.34
 -11   4   3   61.76    3.35
  11   4  -3   51.71    3.37
 -11  -4   3   44.01    3.85
 -11   4   1    1.48    0.25
 -11  -4   1    1.24    0.54
 -11  -4   1    1.72    0.28
 -11   4  -1   11.31    0.82
 -11  -4  -1   11.52    0.86
 -11   4  -3   20.58    1.34
 -11  -4  -3   17.97    1.36
 -11  -4  -3   22.80    1.39
 -11  -4  -3   16.61    1.89
 -11   4  -5    1.88    0.33
 -11   4  -5    1.77    0.31
 -11   4  -5    2.17    0.31
 -11  -4  -5    1.26    0.56
 -11  -4  -5    1.86    0.30
 -11  -4  -5    1.66    0.33
 -11   4  -7    5.57    0.55
 -11   4  -7    5.55    0.59
 -11  -4  -7    6.62    0.61
 -11  -4  -9    5.74    0.53
 -11   4 -11    2.04    0.24
 -11   4 -11    1.71    0.21
  11   5 -22    0.27    0.11
  11   5 -22    0.19    0.11
  11   5 -20    1.37    0.31
  11   5 -20    1.33    0.27
  11  -5 -20    1.37    0.21
  11   5 -18    0.28    0.27
  11   5 -18   -0.02    0.25
  11  -5 -18    0.07    0.17
  11   5 -16    0.08    0.21
  11  -5 -16    0.11    0.19
  11   5 -14    1.03    0.28
  11   5 -14    1.28    0.28
  11   5 -14    1.57    0.36
  11  -5 -14    1.10    0.28
  11  -5 -14    0.88    0.22
  11   5 -12    0.85    0.23
  11   5 -12    1.27    0.27
  11   5 -12    1.65    0.33
  11  -5 -12    1.11    0.26
  11   5 -10   33.33    2.06
  11   5 -10   34.42    2.06
  11   5 -10   33.64    2.11
  11  -5 -10   35.06    2.09
  11   5  -8   21.51    1.43
  11   5  -8   23.13    1.53
  11  -5  -8   22.56    1.48
  11  -5  -8   22.36    1.46
  11   5  -6   24.01    1.76
  11  -5  -6   29.12    1.75
 -11  -5   6   25.48    2.23
  11  -5  -6   28.07    1.72
 -11   5   4    5.98    0.49
  11   5  -4    5.17    0.53
 -11  -5   4    4.92    0.87
  11  -5  -4    6.29    0.51
 -11   5   2   41.66    2.34
  11  -5  -2   39.49    2.32
 -11  -5   2   42.91    2.41
 -11  -5   0    1.44    0.55
 -11  -5   0    2.92    0.36
 -11   5  -2   11.38    0.82
 -11  -5  -2    8.28    1.29
 -11  -5  -2   11.04    0.83
 -11  -5  -2    8.32    0.81
 -11   5  -4    2.34    0.34
 -11   5  -4    1.82    0.32
 -11  -5  -4    1.18    0.58
 -11  -5  -4    1.94    0.34
 -11  -5  -4    1.77    0.30
 -11   5  -6   30.22    1.82
 -11   5  -6   27.02    1.77
 -11  -5  -6   27.22    1.83
 -11  -5  -6   28.27    2.45
 -11   5  -8   12.15    0.89
 -11   5  -8   10.79    0.84
 -11  -5  -8   12.19    0.88
 -11   5 -10    8.20    0.58
 -11  -5 -10    8.17    0.61
  11   6 -21    6.48    0.51
  11   6 -21    6.64    0.54
  11   6 -19    1.40    0.29
  11   6 -17   28.91    1.90
  11   6 -17   27.59    1.88
  11  -6 -17   30.71    1.82
  11   6 -15    0.11    0.19
  11   6 -15    0.16    0.25
  11  -6 -15    0.13    0.18
  11  -6 -15    0.08    0.15
  11   6 -13   54.06    3.19
  11   6 -13   50.87    3.21
  11   6 -13   54.41    3.24
  11  -6 -13   56.59    3.19
  11  -6 -13   56.10    3.18
  11   6 -11    0.22    0.22
  11   6 -11    0.06    0.15
  11  -6 -11   -0.02    0.17
  11   6  -9  179.53    9.88
  11   6  -9  184.87    9.82
  11  -6  -9  181.71    9.82
 -11   6   7  123.84    6.38
  11   6  -7  107.38    6.47
  11   6  -7  116.81    6.40
  11  -6  -7  124.91    6.46
 -11  -6   7  105.13    7.02
 -11   6   5   14.49    0.91
  11   6  -5   11.78    0.95
 -11  -6   5   10.25    1.34
  11  -6  -5   13.72    0.93
 -11   6   3   78.12    3.90
  11  -6  -3   68.12    3.88
 -11   6   1   40.40    2.28
 -11  -6   1   41.47    2.34
 -11  -6  -1    2.28    0.69
 -11  -6  -1    3.59    0.42
 -11   6  -3    0.21    0.15
 -11   6  -3    0.18    0.18
 -11  -6  -3   -0.19    0.46
 -11  -6  -3    0.16    0.19
 -11  -6  -3    0.30    0.17
 -11   6  -5    4.35    0.48
 -11   6  -5    4.46    0.49
 -11  -6  -5    4.20    0.52
 -11  -6  -5    4.41    0.94
 -11   6  -7    1.74    0.29
 -11   6  -7    1.86    0.30
 -11  -6  -7    1.09    0.49
 -11  -6  -7    1.77    0.29
 -11  -6  -7    1.78    0.33
 -11   6  -9    1.04    0.20
 -11   6  -9    1.78    0.26
 -11  -6  -9    1.51    0.23
 -11   6 -11    0.42    0.11
  11   7 -20   20.98    1.02
 -11   7  20   12.61    0.82
  11   7 -18    0.04    0.18
  11   7 -18    0.48    0.26
  11   7 -16   20.50    1.49
  11   7 -16   21.76    1.53
  11   7 -16   22.57    1.56
  11  -7 -16   25.80    1.51
  11  -7 -16   22.45    1.46
  11   7 -14   19.46    1.33
  11   7 -14   18.17    1.35
  11   7 -14   17.65    1.34
  11  -7 -14   20.72    1.32
  11  -7 -14   18.89    1.31
  11   7 -12   36.18    2.29
  11   7 -12   36.09    2.28
  11   7 -12   35.63    2.31
  11  -7 -12   39.42    2.30
  11  -7 -12   39.44    2.29
  11   7 -10    0.92    0.28
  11   7 -10    0.47    0.18
  11  -7 -10    0.61    0.23
  11   7  -8   24.77    1.55
  11   7  -8   24.68    1.63
 -11   7   6   54.60    2.87
  11   7  -6   47.12    2.95
  11  -7  -6   53.47    2.94
 -11   7   4    2.39    0.29
  11  -7  -4    2.25    0.29
 -11  -7   4    1.74    0.57
 -11   7   2   53.96    2.85
 -11  -7   2   33.75    3.37
 -11   7   0   34.57    2.13
 -11  -7   0   35.81    2.17
 -11   7  -2   11.13    0.88
 -11   7  -2   11.85    0.86
 -11  -7  -2   11.45    0.88
 -11   7  -4   24.56    1.58
 -11   7  -4   24.75    1.54
 -11  -7  -4   23.26    1.61
 -11   7  -6    2.04    0.32
 -11   7  -6    1.77    0.29
 -11  -7  -6    1.72    0.63
 -11  -7  -6    1.96    0.31
 -11  -7  -6    2.05    0.36
 -11   7  -8    0.94    0.21
 -11   7  -8    1.43    0.23
 -11  -7  -8    1.34    0.22
 -11   7 -10   -0.01    0.08
 -11   7 -10   -0.01    0.09
 -11   8  19    0.68    0.12
  11   8 -19    0.92    0.20
  11   8 -19    0.77    0.23
  11   8 -17    0.33    0.19
  11   8 -17    0.71    0.27
  11   8 -15    0.09    0.19
  11   8 -15   -0.02    0.21
  11  -8 -15    0.13    0.16
  11   8 -13    0.40    0.19
  11   8 -13    0.33    0.25
  11   8 -13    0.48    0.20
  11  -8 -13    0.51    0.21
  11   8 -11   16.90    1.20
  11   8 -11   16.23    1.18
  11   8 -11   16.76    1.24
  11  -8 -11   19.33    1.25
  11   8  -9   12.75    0.94
  11   8  -9   13.03    1.00
  11   8  -7    3.84    0.40
 -11   8   5    2.09    0.27
 -11   8   5    2.31    0.29
 -11   8   3    3.42    0.38
 -11  -8   3    2.12    0.69
 -11   8   1    6.43    0.58
 -11  -8   1    6.65    0.62
 -11   8  -1   13.95    1.03
 -11  -8  -1   14.19    1.03
 -11   8  -3   21.78    1.37
 -11   8  -3   20.72    1.42
 -11  -8  -3   16.85    2.01
 -11  -8  -3   22.18    1.50
 -11   8  -5    3.44    0.38
 -11   8  -5    3.43    0.43
 -11  -8  -5    2.99    0.79
 -11  -8  -5    3.18    0.44
 -11   8  -7    5.83    0.56
 -11   8  -7    6.56    0.53
 -11  -8  -7    7.27    0.62
 -11  -8  -7    6.58    0.94
 -11  -8  -7    6.81    0.54
 -11   8  -9    3.33    0.30
 -11   8  -9    3.55    0.33
  11   9 -18    0.72    0.19
 -11   9  18    0.65    0.13
  11   9 -18    1.13    0.22
  11   9 -16   24.98    1.57
  11   9 -16   24.33    1.59
  11   9 -14    0.11    0.16
  11   9 -14   -0.02    0.22
  11   9 -14    0.21    0.18
  11  -9 -14    0.04    0.17
  11   9 -12   16.02    1.11
  11   9 -12   14.96    1.08
  11   9 -12   13.73    1.10
  11  -9 -12   16.65    1.14
  11   9 -10    1.87    0.31
  11   9 -10    1.40    0.30
  11   9  -8    2.02    0.31
  11  -9  -8    2.11    0.32
 -11   9   6   20.63    1.24
 -11  -9   6   14.99    1.70
 -11   9   4    6.47    0.51
 -11   9   4    6.18    0.53
 -11   9   2   10.17    0.76
 -11  -9   2    7.58    1.23
 -11   9   0    0.29    0.17
 -11  -9   0    0.18    0.46
 -11  -9   0    0.41    0.20
 -11   9  -2    6.18    0.60
 -11  -9  -2    7.17    0.60
 -11  -9  -2    5.66    1.08
 -11   9  -4   30.48    1.90
 -11   9  -4   29.77    1.80
 -11  -9  -4   33.13    1.97
 -11   9  -6   14.53    1.04
 -11   9  -6   15.14    0.97
 -11  -9  -6   13.57    1.48
 -11  -9  -6   15.29    1.07
 -11  -9  -6   15.18    0.98
 -11   9  -8    1.61    0.23
 -11   9  -8    1.83    0.20
 -11  10  17    0.19    0.09
  11  10 -17    0.14    0.13
  11  10 -17    0.16    0.14
 -11  10  15    0.88    0.18
  11  10 -15    0.72    0.20
  11  10 -15    0.88    0.23
  11  10 -15    0.98    0.24
  11  10 -13    1.97    0.28
  11  10 -13    1.34    0.26
  11  10 -13    1.66    0.29
  11 -10 -13    1.68    0.31
  11  10 -11    5.87    0.55
 -11  10  11    5.73    0.51
  11  10  -9    8.35    0.72
 -11  10   9    9.59    0.71
  11 -10  -9    9.60    0.78
 -11  10   7    0.32    0.17
  11  10  -7    0.23    0.15
  11 -10  -7    0.35    0.19
 -11  10   5    1.15    0.22
  11 -10  -5    1.12    0.23
 -11 -10   5    0.45    0.40
 -11  10   3    0.71    0.19
  11 -10  -3    0.76    0.18
 -11 -10   3    0.67    0.50
 -11  10   1    0.17    0.17
 -11 -10   1    0.35    0.44
 -11 -10   1    0.21    0.15
 -11  10  -1   16.14    1.11
 -11 -10  -1   17.15    1.11
 -11  10  -3    0.02    0.15
 -11 -10  -3   -0.08    0.39
 -11 -10  -3    0.09    0.18
 -11  10  -5    2.94    0.35
 -11 -10  -5    2.57    0.35
 -11 -10  -5    1.94    0.60
  11  11 -16    6.58    0.48
 -11  11  16    6.15    0.44
 -11  11  14    0.27    0.13
  11  11 -14    0.35    0.14
  11  11 -14    0.09    0.12
  11  11 -12    0.23    0.15
  11 -11 -12   -0.08    0.16
  11  11 -10   44.50    2.66
 -11  11  10   44.65    2.61
  11 -11 -10   49.22    2.74
 -11  11   8    2.26    0.30
  11  11  -8    2.56    0.32
  11 -11  -8    2.23    0.34
 -11  11   6  192.83   10.11
  11 -11  -6  183.76   10.18
 -11  11   4   27.39    1.50
  11 -11  -4   23.99    1.53
 -11  11   2  139.94    7.52
 -11 -11   2  154.73    7.62
 -11  11   0   29.12    1.79
 -11 -11   0   32.34    1.82
 -11  11  -2    1.39    0.24
 -11 -11  -2    1.07    0.57
 -11 -11  -2    1.42    0.30
 -11  11  -4    9.10    0.68
 -11 -11  -4    7.65    1.07
 -11  11  -6    9.21    0.66
 -11 -11  -6   10.59    1.03
  11  12 -15    0.23    0.10
 -11  12  15    0.17    0.08
  11  12 -13    0.50    0.16
 -11  12  13    0.46    0.14
  11  12 -11    0.47    0.15
 -11  12  11    0.42    0.16
  11  12  -9   19.68    1.28
 -11  12   9   21.21    1.26
  11 -12  -9   19.90    1.34
  11  12  -7   11.59    0.82
 -11  12   7   12.05    0.82
  11 -12  -7   12.16    0.88
 -11  12   5    9.77    0.68
  11 -12  -5    9.25    0.72
 -11  12   3    2.51    0.27
 -11 -12   3    2.58    0.34
 -11  12   1   -0.01    0.11
 -11 -12   1   -0.21    0.38
 -11 -12   1    0.14    0.13
 -11  12  -1    0.83    0.18
 -11 -12  -1    0.94    0.46
 -11  12  -3    3.88    0.37
 -11  12  -5    0.48    0.13
 -11 -12  -5    0.53    0.29
 -11 -12  -5    0.52    0.14
  11  13 -14    1.54    0.18
 -11  13  14    1.41    0.15
  11  13 -12    0.10    0.10
  11  13 -10    3.39    0.33
 -11  13  10    3.23    0.31
 -11  13   8    2.09    0.25
  11  13  -8    1.76    0.23
 -11  13   6    2.68    0.28
 -11  13   4    0.05    0.09
 -11 -13   4    0.02    0.13
 -11 -13   2    6.46    0.92
 -11 -13   2    8.46    0.61
 -11 -13   0    0.49    0.35
 -11  13  -2    9.26    0.62
 -11 -13  -2    9.96    0.70
 -11 -13  -2    8.19    0.98
 -11 -13  -4    0.49    0.12
  11  14 -11    7.34    0.53
 -11  14  11    8.83    0.53
  11  14  -9    0.78    0.13
 -11  14   9    0.78    0.13
 -11  14   7    1.09    0.16
 -11  14   5    0.02    0.08
 -11 -14   5    0.01    0.10
 -11 -14   3    0.54    0.13
 -11 -14   1    2.01    0.42
 -11 -14  -1    2.63    0.45
 -11 -14  -1    2.53    0.26
 -11  15   8    0.70    0.10
 -11 -15   8    0.73    0.12
 -11  15   6    0.02    0.06
 -11 -15   6    0.01    0.06
 -11 -15   2    0.37    0.11
  12   0 -22    3.36    0.33
  12   0 -20    0.74    0.24
  12   0 -18    2.94    0.43
  12   0 -18    2.71    0.43
  12   0 -16  250.22   13.52
  12   0 -14   78.65    4.50
  12   0 -14   79.36    4.53
  12   0 -12  101.03    5.90
  12   0 -12  111.70    5.97
  12   0 -12  113.10    6.03
  12   0 -10  299.05   15.86
  12   0 -10  301.13   15.86
  12   0 -10  291.91   15.94
  12   0  -8    4.56    0.40
  12   0  -8    3.65    0.45
  12   0  -6   51.32    3.25
 -12   0   6   60.39    3.20
 -12   0   4    0.19    0.12
  12   0  -4    0.18    0.14
 -12   0   4    0.29    0.13
 -12   0   2  258.08   11.57
 -12   0   2  182.86   11.48
 -12   0   0    2.37    0.29
 -12   0   0    2.36    0.34
 -12   0  -2    6.72    0.56
 -12   0  -2    7.22    0.65
 -12   0  -4   15.31    1.13
 -12   0  -4   15.99    1.15
 -12   0  -6    0.31    0.17
 -12   0  -6    0.18    0.18
 -12   0  -8    4.03    0.45
 -12   0  -8    3.95    0.42
 -12   0 -10    0.25    0.11
 -12   0 -10    0.38    0.13
  12   1 -21    0.10    0.16
  12   1 -21   -0.03    0.14
  12  -1 -21    0.06    0.15
  12   1 -19    0.19    0.26
  12   1 -19    0.16    0.21
  12  -1 -19    0.41    0.24
  12   1 -17    0.41    0.26
  12  -1 -17    0.61    0.27
  12  -1 -17    0.35    0.26
  12   1 -15    2.59    0.42
  12   1 -15    2.12    0.42
  12  -1 -15    3.06    0.44
  12   1 -13   32.56    2.05
  12   1 -13   33.62    2.11
  12  -1 -13   33.78    2.06
  12  -1 -13   33.51    2.09
  12  -1 -13   30.94    1.99
  12   1 -11    3.93    0.47
  12   1 -11    3.00    0.35
  12   1 -11    3.12    0.39
  12  -1 -11    3.38    0.40
  12  -1 -11    3.59    0.45
  12  -1 -11    3.59    0.39
  12   1  -9   31.06    1.87
  12   1  -9   30.52    1.97
  12  -1  -9   31.99    1.89
  12  -1  -9   29.15    1.95
  12  -1  -9   34.15    1.93
  12   1  -7    4.36    0.48
  12  -1  -7    4.26    0.48
 -12  -1   7    4.59    0.42
 -12   1   5    9.55    0.68
  12  -1  -5    7.69    0.72
 -12  -1   5    8.77    0.67
 -12   1   3   65.53    3.94
 -12  -1   3   72.69    3.92
 -12  -1   3   63.87    3.94
 -12   1   1   27.98    1.75
 -12   1   1   28.24    1.82
 -12  -1   1   32.02    1.80
 -12   1  -1  142.88    7.73
 -12   1  -1  145.99    7.83
 -12  -1  -1  140.57    7.70
 -12  -1  -1  144.04    7.83
 -12   1  -3   15.97    1.10
 -12   1  -3   15.54    1.15
 -12   1  -3   17.91    1.21
 -12  -1  -3   16.75    1.19
 -12   1  -5   34.48    2.12
 -12  -1  -5   35.40    2.14
 -12  -1  -5   33.46    2.14
 -12   1  -7   10.28    0.83
 -12   1  -7   11.98    0.87
 -12  -1  -7   10.93    0.85
 -12  -1  -7    9.68    0.80
 -12   1  -9    0.30    0.12
 -12   1  -9    0.40    0.16
 -12  -1  -9    0.31    0.16
 -12  -1  -9    0.34    0.14
 -12   1 -11    0.10    0.08
 -12  -1 -11    0.08    0.07
  12   2 -22    3.46    0.34
  12  -2 -22    3.50    0.31
  12   2 -20    4.65    0.52
  12   2 -20    4.81    0.51
  12  -2 -20    5.53    0.51
  12   2 -18    0.59    0.29
  12  -2 -18    0.34    0.23
  12   2 -16   60.43    3.67
  12   2 -16   61.41    3.65
  12  -2 -16   63.91    3.63
  12   2 -14   32.57    2.07
  12   2 -14   32.65    2.11
  12   2 -12  200.69   10.92
  12   2 -12  207.82   10.99
  12  -2 -12  208.03   10.92
  12  -2 -12  196.30   10.95
  12  -2 -12  200.23   10.90
  12   2 -10   26.69    1.63
  12   2 -10   27.07    1.72
  12  -2 -10   25.78    1.62
  12  -2 -10   24.12    1.67
  12  -2 -10   26.87    1.65
 -12   2   8   12.04    0.80
  12  -2  -8   11.69    0.84
  12  -2  -8   11.25    0.80
  12  -2  -8   10.25    0.86
 -12  -2   8   11.48    0.81
 -12   2   6   67.57    3.41
  12   2  -6   53.22    3.46
 -12   2   6   65.25    3.41
  12  -2  -6   58.87    3.36
  12  -2  -6   56.12    3.47
 -12  -2   6   60.20    3.42
  12   2  -4    9.92    0.86
 -12   2   4   12.24    0.84
 -12  -2   4   12.30    0.85
 -12   2   2   30.33    1.79
 -12  -2   2   33.30    1.81
 -12   2   0  102.53    5.62
 -12   2   0  101.15    5.69
 -12  -2   0  104.40    5.70
 -12   2  -2   24.14    1.48
 -12   2  -2   23.59    1.54
 -12   2  -2   22.83    1.47
 -12  -2  -2   20.43    1.46
 -12  -2  -2   24.82    1.56
 -12   2  -4    0.56    0.20
 -12   2  -4    0.51    0.20
 -12  -2  -4    0.40    0.18
 -12  -2  -4    0.55    0.21
 -12   2  -6    2.35    0.36
 -12   2  -6    2.12    0.33
 -12   2  -6    1.82    0.28
 -12  -2  -6    1.95    0.30
 -12  -2  -6    2.47    0.38
 -12   2  -8    2.25    0.33
 -12  -2  -8    2.16    0.28
 -12   2 -10    0.71    0.16
  12   3 -21    1.14    0.25
  12   3 -21    0.61    0.19
  12  -3 -21    0.87    0.19
  12   3 -19   17.27    1.28
  12  -3 -19   18.35    1.22
  12   3 -17   18.33    1.35
  12   3 -17   17.47    1.31
  12  -3 -17   18.50    1.29
  12   3 -15    2.90    0.48
  12   3 -15    3.47    0.47
  12  -3 -15    3.09    0.43
  12   3 -13   32.66    2.01
  12   3 -13   30.34    2.03
  12   3 -11    4.93    0.48
 -12   3  11    4.71    0.43
  12   3 -11    5.43    0.52
  12  -3 -11    5.39    0.52
  12  -3 -11    5.06    0.51
  12   3  -9    0.17    0.11
 -12   3   9    0.28    0.13
  12  -3  -9    0.19    0.13
  12  -3  -9    0.02    0.16
  12  -3  -9    0.37    0.17
 -12   3   7   18.34    1.09
  12   3  -7   14.79    1.14
  12  -3  -7   16.62    1.11
  12  -3  -7   15.40    1.12
  12  -3  -7   16.04    1.06
 -12  -3   7   15.25    1.08
  12   3  -5   26.57    1.94
 -12   3   5   30.32    1.88
  12  -3  -5   29.80    1.84
 -12  -3   5   31.84    1.92
 -12   3   3   29.07    1.74
  12   3  -3   24.16    1.76
 -12  -3   3   32.04    1.70
 -12  -3   3   26.20    1.73
 -12   3   1   50.27    2.82
 -12   3   1   47.40    2.87
 -12  -3   1   48.61    3.63
 -12  -3   1   49.48    2.88
 -12   3  -1  219.41   11.45
 -12  -3  -1  215.41   12.47
 -12  -3  -1  190.43   11.45
 -12  -3  -1  235.89   11.54
 -12   3  -3    5.36    0.52
 -12   3  -3    6.35    0.56
 -12  -3  -3    5.36    0.56
 -12  -3  -3    6.28    0.60
 -12   3  -5   49.22    2.86
 -12   3  -5   46.59    2.85
 -12  -3  -5   48.00    2.91
 -12  -3  -5   52.44    2.90
 -12   3  -7   28.96    1.83
 -12   3  -7   31.68    1.92
 -12  -3  -7   31.37    1.92
 -12   3  -9    0.70    0.19
 -12  -3  -9    0.69    0.19
 -12   3 -11    0.78    0.13
 -12   3 -11    0.69    0.13
  12   4 -22    0.43    0.12
  12   4 -22    0.18    0.13
  12   4 -20    4.97    0.54
  12  -4 -20    4.96    0.46
  12   4 -18   16.34    1.26
  12   4 -18   16.22    1.22
  12  -4 -18   17.79    1.19
  12   4 -16   20.00    1.43
  12   4 -16   18.61    1.37
  12  -4 -16   19.54    1.35
  12   4 -14   18.25    1.35
  12  -4 -14   20.80    1.37
  12   4 -12   68.49    3.81
  12   4 -12   63.05    3.87
  12   4 -12   67.83    3.83
  12  -4 -12   66.51    3.81
  12   4 -10    2.02    0.36
 -12   4  10    1.57    0.24
  12   4 -10    1.68    0.27
  12   4 -10    1.81    0.28
  12  -4 -10    1.52    0.27
  12  -4 -10    2.57    0.34
  12   4  -8   99.07    6.24
  12  -4  -8  110.03    6.17
  12  -4  -8  105.48    6.20
  12   4  -6   71.83    4.73
  12  -4  -6   80.48    4.65
  12  -4  -6   83.33    4.69
 -12   4   4   90.24    4.51
 -12   4   4   81.82    4.51
  12   4  -4   69.49    4.55
 -12  -4   4   79.48    5.30
 -12  -4   4   81.63    4.55
 -12   4   2    4.32    0.45
 -12  -4   2    4.65    0.48
 -12   4   0   17.88    1.16
 -12  -4   0   14.42    1.72
 -12  -4   0   17.09    1.20
 -12   4  -2   26.72    1.65
 -12  -4  -2   24.54    2.37
 -12  -4  -2   27.30    1.71
 -12  -4  -2   23.85    1.66
 -12   4  -4    3.67    0.43
 -12   4  -4    3.12    0.37
 -12   4  -4    3.84    0.45
 -12  -4  -4    3.24    0.44
 -12  -4  -4    3.95    0.44
 -12   4  -6    0.02    0.17
 -12   4  -6    0.12    0.16
 -12  -4  -6    0.20    0.21
 -12   4  -8    0.17    0.12
 -12  -4  -8    0.14    0.16
 -12   4 -10    1.12    0.17
 -12   4 -10    1.59    0.21
  12   5 -21    4.68    0.45
  12   5 -19    4.22    0.52
  12   5 -19    4.23    0.49
  12  -5 -19    4.71    0.45
  12   5 -17    7.33    0.73
  12  -5 -17    8.48    0.70
  12   5 -15    0.10    0.21
  12  -5 -15   -0.02    0.20
  12  -5 -15    0.32    0.17
  12   5 -13    1.63    0.31
  12   5 -13    1.84    0.39
  12   5 -13    1.81    0.32
  12  -5 -13    2.03    0.35
  12   5 -11    5.11    0.50
  12   5 -11    5.11    0.58
  12   5 -11    4.55    0.48
  12  -5 -11    4.75    0.51
  12   5  -9   42.23    2.50
  12   5  -9   38.15    2.58
  12  -5  -9   38.36    2.53
  12  -5  -9   45.09    2.54
 -12   5   7   34.37    1.86
  12   5  -7   27.26    1.93
  12  -5  -7   30.14    1.86
  12  -5  -7   30.47    1.89
 -12   5   5   43.19    2.24
  12   5  -5   31.91    2.27
  12  -5  -5   39.01    2.26
 -12  -5   5   33.92    2.87
 -12   5   3  271.23   13.66
  12  -5  -3  249.16   13.65
 -12  -5   3  261.11   13.72
 -12   5   1    0.02    0.13
 -12  -5   1    0.09    0.45
 -12  -5   1    0.33    0.18
 -12   5  -1  193.55    9.84
 -12  -5  -1  193.10    9.89
 -12  -5  -1  168.58    9.85
 -12   5  -3   13.28    1.04
 -12   5  -3   15.40    1.08
 -12  -5  -3   12.31    1.63
 -12  -5  -3   13.98    1.08
 -12  -5  -3   16.03    1.08
 -12   5  -5   82.81    4.76
 -12   5  -5   88.87    4.80
 -12  -5  -5   83.46    4.81
 -12   5  -7   13.07    0.99
 -12   5  -7   16.41    1.06
 -12  -5  -7   15.06    1.04
 -12   5  -9    6.27    0.49
 -12   5  -9    7.60    0.56
 -12  -5  -9    7.67    0.56
  12   6 -20    2.11    0.30
  12   6 -20    2.69    0.35
  12   6 -18    4.71    0.52
  12  -6 -18    5.27    0.49
  12   6 -16   23.89    1.60
  12   6 -16   23.80    1.63
  12  -6 -16   25.00    1.57
  12  -6 -16   22.36    1.50
  12   6 -14   15.09    1.08
  12   6 -14   14.03    1.07
  12   6 -14   13.64    1.12
  12  -6 -14   14.37    1.07
  12  -6 -14   14.52    1.06
  12   6 -12    0.13    0.16
  12   6 -12    0.13    0.16
  12   6 -12    0.19    0.24
  12  -6 -12    0.11    0.18
  12   6 -10  185.36   10.38
  12   6 -10  191.58   10.30
  12  -6 -10  195.25   10.32
 -12   6   8    2.21    0.26
  12   6  -8    1.90    0.36
  12   6  -8    1.58    0.25
  12  -6  -8    2.18    0.32
 -12   6   6  114.89    5.92
  12   6  -6   97.02    6.00
 -12  -6   6  101.47    6.69
  12  -6  -6  113.46    5.99
 -12   6   4    8.55    0.64
  12   6  -4    7.33    0.69
  12  -6  -4    7.77    0.64
 -12  -6   4    7.41    1.14
 -12   6   2  114.26    5.90
  12  -6  -2  101.68    5.84
 -12  -6   2  116.97    5.97
 -12   6   0    4.00    0.44
 -12  -6   0    3.52    0.44
 -12  -6   0    3.46    0.88
 -12   6  -2    1.26    0.26
 -12   6  -2    1.21    0.27
 -12  -6  -2    1.04    0.64
 -12  -6  -2    0.81    0.27
 -12  -6  -2    1.08    0.24
 -12   6  -4    8.47    0.72
 -12   6  -4    8.21    0.69
 -12  -6  -4    7.86    1.19
 -12  -6  -4    7.47    0.72
 -12  -6  -4    8.44    0.68
 -12   6  -6    0.68    0.21
 -12   6  -6    0.36    0.18
 -12  -6  -6    0.87    0.22
 -12  -6  -6    0.75    0.23
 -12   6  -8    0.19    0.13
 -12   6  -8    0.20    0.13
 -12  -6  -8    0.39    0.15
 -12   6 -10    0.42    0.10
  12   7 -21    6.22    0.45
  12   7 -19    0.02    0.15
  12   7 -19    0.34    0.21
  12   7 -17    5.56    0.57
  12   7 -17    6.20    0.63
  12   7 -15    1.66    0.38
  12   7 -15    1.10    0.28
  12   7 -15    1.53    0.29
  12  -7 -15    1.58    0.30
  12  -7 -15    1.36    0.26
  12   7 -13   15.72    1.11
  12   7 -13   14.28    1.09
  12   7 -13   13.60    1.13
  12  -7 -13   17.01    1.14
  12  -7 -13   14.97    1.10
  12   7 -11    8.60    0.74
  12   7 -11    9.22    0.81
  12   7  -9    2.44    0.33
  12   7  -9    2.26    0.38
  12   7  -7    1.26    0.30
 -12   7   7    1.34    0.22
  12  -7  -7    1.14    0.24
 -12   7   5   38.45    2.19
  12  -7  -5   38.06    2.22
 -12   7   3   28.01    1.74
  12  -7  -3   27.65    1.71
 -12  -7   3   24.00    2.40
 -12  -7   3   30.07    1.82
 -12   7   1    0.18    0.17
 -12  -7   1    0.28    0.49
 -12  -7   1    0.29    0.20
 -12   7  -1   11.45    0.87
 -12   7  -1   12.66    0.93
 -12  -7  -1    9.13    1.40
 -12  -7  -1   12.20    0.92
 -12   7  -3    6.34    0.57
 -12   7  -3    7.11    0.63
 -12  -7  -3    5.46    0.61
 -12  -7  -3    6.92    0.59
 -12   7  -5   14.42    1.03
 -12   7  -5   15.11    1.07
 -12  -7  -5   16.65    1.68
 -12  -7  -5   15.02    1.10
 -12   7  -7    0.86    0.19
 -12   7  -7    0.89    0.19
 -12  -7  -7    1.00    0.20
 -12   7  -9   16.85    0.93
 -12   7  -9   13.41    0.90
  12   8 -20   36.42    2.04
  12   8 -20   36.05    2.08
  12   8 -18    4.29    0.43
  12   8 -18    4.29    0.46
  12   8 -16   42.46    2.52
  12   8 -16   41.92    2.52
  12   8 -16   41.04    2.56
  12  -8 -16   43.85    2.50
  12   8 -14   33.47    2.08
  12   8 -14   32.54    2.06
  12   8 -14   31.66    2.11
  12  -8 -14   36.95    2.12
  12   8 -12  187.60   10.21
  12   8 -12  177.25   10.25
  12  -8 -12  201.86   10.26
  12   8 -10  389.43   19.94
  12   8 -10  357.53   20.00
  12   8  -8   79.86    4.15
  12   8  -8   66.55    4.20
 -12   8   6 1057.73   54.32
 -12   8   6 1043.94   54.30
 -12  -8   6  885.05   55.10
 -12   8   4   43.24    2.44
 -12  -8   4   33.84    3.09
 -12   8   2  336.95   17.64
 -12  -8   2  351.15   17.70
 -12   8   0  186.04   10.32
 -12  -8   0  196.85   10.35
 -12   8  -2   36.30    2.12
 -12   8  -2   35.64    2.19
 -12  -8  -2   34.14    2.22
 -12  -8  -2   38.94    2.18
 -12   8  -4   57.12    3.15
 -12  -8  -4   54.98    3.25
 -12  -8  -4   49.70    3.92
 -12   8  -6    5.12    0.44
 -12   8  -6    4.93    0.47
 -12  -8  -6    5.15    0.50
 -12  -8  -6    5.21    0.46
 -12   8  -8   17.18    1.05
 -12   8  -8   18.37    1.10
 -12   9  19    0.16    0.06
  12   9 -19    0.18    0.10
  12   9 -19    0.24    0.13
 -12   9  17    0.47    0.13
  12   9 -17    0.52    0.18
  12   9 -17    0.87    0.22
  12   9 -15    0.34    0.17
  12   9 -15    0.48    0.21
  12   9 -15    0.35    0.18
  12  -9 -15    0.27    0.18
  12   9 -13    0.13    0.14
  12   9 -13    0.12    0.19
  12   9 -13    0.10    0.16
  12  -9 -13    0.02    0.15
  12   9 -11   12.89    0.93
  12   9 -11   11.65    0.95
  12  -9 -11   12.38    0.96
  12   9  -9   -0.02    0.13
  12  -9  -9    0.13    0.17
 -12   9   7   34.94    2.01
  12  -9  -7   32.67    2.08
 -12   9   5    7.14    0.58
 -12   9   5    7.39    0.56
 -12  -9   5    5.67    1.01
 -12   9   3    0.40    0.17
 -12  -9   3    0.26    0.46
 -12  -9   3    0.44    0.23
 -12   9   1   12.03    0.91
 -12  -9   1   14.11    0.97
 -12   9  -1   10.17    0.82
 -12  -9  -1   10.86    0.82
 -12   9  -3    0.57    0.20
 -12  -9  -3    0.40    0.45
 -12  -9  -3    0.65    0.24
 -12   9  -5    8.58    0.61
 -12  -9  -5    9.93    1.16
 -12  -9  -5    8.94    0.65
 -12  -9  -5    8.70    0.71
 -12   9  -7    0.81    0.17
 -12   9  -7    0.81    0.13
  12  10 -18    1.91    0.19
 -12  10  18    1.37    0.15
  12  10 -16    4.61    0.40
  12  10 -16    4.74    0.44
 -12  10  16    4.03    0.35
  12  10 -14   12.93    0.92
  12  10 -14   11.91    0.93
  12 -10 -14   13.82    0.95
  12  10 -12    7.44    0.62
 -12  10  12    6.76    0.57
  12  10 -12    6.54    0.62
  12 -10 -12    8.15    0.68
  12  10 -10  136.51    7.50
 -12  10  10  135.63    7.44
  12 -10 -10  143.52    7.58
  12  10  -8   17.40    1.20
 -12  10   8   19.26    1.20
  12 -10  -8   20.06    1.30
 -12  10   6  236.18   12.25
 -12 -10   6  208.43   12.99
  12 -10  -6  228.28   12.34
 -12  10   4    7.28    0.60
 -12 -10   4    6.97    1.08
  12 -10  -4    7.45    0.61
 -12  10   2   62.93    3.60
 -12 -10   2   69.01    3.67
 -12  10   0    0.06    0.12
 -12 -10   0    0.25    0.46
 -12 -10   0    0.04    0.13
 -12  10  -2    4.69    0.47
 -12 -10  -2    4.94    0.52
 -12  10  -4    1.96    0.28
 -12 -10  -4    1.58    0.55
 -12 -10  -4    1.74    0.28
 -12 -10  -4    2.19    0.24
 -12 -10  -6    6.49    0.51
 -12  11  17    0.50    0.09
 -12  11  15    0.08    0.10
  12  11 -15    0.05    0.11
  12  11 -13   -0.02    0.12
 -12  11  11    0.09    0.14
  12  11 -11    0.03    0.12
  12 -11 -11    0.04    0.18
  12  11  -9    7.44    0.60
 -12  11   9    7.74    0.59
  12 -11  -9    7.75    0.67
 -12  11   7    4.87    0.42
  12 -11  -7    4.29    0.46
 -12  11   5   13.96    0.89
 -12 -11   5   12.19    1.38
  12 -11  -5   13.54    0.95
 -12  11   3   35.31    2.11
 -12 -11   3   40.36    2.22
 -12  11   1   -0.05    0.12
 -12 -11   1    0.23    0.38
 -12 -11   1   -0.05    0.13
 -12  11  -1    4.16    0.42
 -12 -11  -1    4.33    0.46
 -12 -11  -1    3.12    0.76
 -12  11  -3    0.23    0.13
 -12 -11  -3    0.18    0.35
 -12 -11  -3    0.40    0.17
 -12  11  -5    4.12    0.36
 -12 -11  -5    4.37    0.38
  12  12 -14    4.15    0.35
 -12  12  14    3.68    0.31
  12  12 -12    6.78    0.52
 -12  12  12    6.43    0.48
  12  12 -10   10.54    0.73
 -12  12  10   10.09    0.70
  12 -12 -10   10.33    0.78
 -12  12   8   10.68    0.73
  12 -12  -8   10.56    0.79
 -12  12   6    3.48    0.33
  12 -12  -6    3.88    0.38
 -12 -12   4    3.56    0.68
 -12 -12   4    4.09    0.42
 -12 -12   2    1.49    0.50
 -12 -12   2    2.66    0.31
 -12  12   0    3.27    0.33
 -12 -12   0    4.00    0.74
 -12  12  -2    2.63    0.28
 -12 -12  -2    2.83    0.32
 -12 -12  -2    3.27    0.62
 -12  12  -4    1.94    0.21
  12  13 -13   12.54    0.68
 -12 -13  13    8.76    0.64
  12  13 -11    0.41    0.12
 -12  13  11    0.36    0.12
  12  13  -9    8.17    0.57
 -12  13   9    8.64    0.58
 -12  13   7    0.34    0.11
 -12  13   5    4.00    0.33
 -12 -13   5    4.04    0.39
 -12 -13   3    2.50    0.28
 -12 -13   1    1.94    0.51
 -12 -13  -1    5.67    0.72
 -12 -13  -1    4.83    0.42
 -12  14  10    2.57    0.22
 -12 -14  10    2.45    0.24
 -12  14   8    1.01    0.13
 -12 -14   8    0.81    0.15
 -12  14   6    0.10    0.07
 -12 -14   6    0.08    0.09
 -12 -14   4    2.39    0.24
  13   0 -21    0.06    0.14
  13   0 -19   -0.04    0.20
  13   0 -19    0.02    0.20
  13   0 -17    0.14    0.23
  13   0 -15    0.15    0.24
  13   0 -15    0.31    0.27
  13   0 -13    0.02    0.11
  13   0 -13    0.16    0.18
  13   0 -13    0.08    0.21
  13   0 -11    0.12    0.15
  13   0 -11    0.19    0.17
  13   0 -11    0.11    0.23
  13   0  -9    0.11    0.12
  13   0  -9    0.03    0.18
  13   0  -7   -0.02    0.20
 -13   0   7    0.02    0.09
 -13   0   5    0.02    0.11
  13   0  -5    0.07    0.15
 -13   0   5    0.07    0.11
 -13   0   3    0.33    0.18
 -13   0   3    0.26    0.16
 -13   0   1   -0.05    0.13
 -13   0  -1    0.07    0.13
 -13   0  -1   -0.14    0.18
 -13   0  -3    0.07    0.16
 -13   0  -5    0.06    0.17
 -13   0  -5   -0.02    0.16
 -13   0  -7   -0.02    0.13
 -13   0  -7    0.15    0.17
 -13   0  -9    0.03    0.10
  13   1 -22    6.15    0.48
  13  -1 -22    6.19    0.47
  13   1 -20   11.71    0.97
  13   1 -20   13.91    0.98
  13  -1 -20   14.70    0.98
  13   1 -18    6.02    0.66
  13  -1 -18    6.75    0.66
  13   1 -16   67.29    3.76
  13   1 -16   68.62    3.80
  13  -1 -16   55.55    3.68
  13  -1 -16   66.36    3.77
  13   1 -14   28.35    1.85
  13   1 -14   30.67    1.94
  13  -1 -14   28.74    1.85
  13  -1 -14   27.73    1.90
  13   1 -12   76.67    4.36
  13   1 -12   67.81    4.18
  13   1 -12   76.77    4.26
  13  -1 -12   77.28    4.25
  13  -1 -12   76.73    4.33
  13  -1 -12   77.46    4.25
  13   1 -10  166.09    8.92
  13   1 -10  163.95    9.05
  13  -1 -10  162.87    8.93
  13  -1 -10  160.97    9.04
  13  -1 -10  172.10    8.98
  13   1  -8   95.70    5.32
  13  -1  -8   90.18    5.30
  13  -1  -8   97.71    5.18
 -13  -1   8   92.96    5.19
 -13   1   6  297.62   15.34
  13  -1  -6  273.69   15.42
 -13  -1   6  288.94   15.34
 -13   1   4   19.09    1.35
 -13  -1   4   21.79    1.34
 -13  -1   4   18.76    1.35
 -13   1   2   13.66    0.94
 -13   1   2   12.44    0.97
 -13  -1   2   14.83    0.97
 -13  -1   2   12.98    0.99
 -13   1   0   35.08    2.16
 -13  -1   0   37.43    2.15
 -13  -1   0   37.60    2.27
 -13   1  -2   60.05    3.54
 -13   1  -2   63.90    3.65
 -13  -1  -2   65.00    3.65
 -13   1  -4   64.69    3.89
 -13   1  -4   67.05    3.84
 -13  -1  -4   74.11    3.96
 -13  -1  -4   69.48    3.93
 -13   1  -6    5.66    0.54
 -13   1  -6    5.76    0.56
 -13  -1  -6    5.39    0.55
 -13  -1  -6    5.68    0.53
 -13   1  -8    0.87    0.20
 -13  -1  -8    0.84    0.18
 -13  -1  -8    0.99    0.22
 -13   1 -10    0.45    0.11
  13   2 -21    2.72    0.36
  13   2 -21    2.96    0.35
  13  -2 -21    3.29    0.34
  13   2 -19    4.09    0.52
  13  -2 -19    4.42    0.49
  13   2 -17    1.81    0.39
  13   2 -17    0.97    0.31
  13  -2 -17    1.09    0.29
  13   2 -15   15.97    1.26
  13   2 -15   17.16    1.21
  13  -2 -15   15.45    1.18
  13   2 -13   82.87    4.53
  13   2 -13   80.52    4.60
  13  -2 -13   80.64    4.52
  13  -2 -13   74.81    4.54
  13  -2 -13   79.46    4.50
  13   2 -11   19.55    1.45
  13   2 -11   18.99    1.33
  13   2 -11   21.96    1.38
  13  -2 -11   20.88    1.37
  13  -2 -11   20.22    1.43
  13  -2 -11   22.90    1.41
 -13   2   9    2.70    0.31
  13  -2  -9    3.27    0.38
  13  -2  -9    2.60    0.33
  13  -2  -9    2.54    0.39
 -13  -2   9    2.57    0.31
 -13   2   7    3.47    0.36
  13   2  -7    2.74    0.41
  13  -2  -7    2.99    0.41
  13  -2  -7    2.90    0.32
 -13  -2   7    2.84    0.34
 -13   2   5   16.98    1.14
  13   2  -5   14.70    1.20
 -13  -2   5   19.05    1.14
 -13  -2   5   16.95    1.15
 -13   2   3    2.62    0.33
 -13   2   3    2.85    0.36
 -13  -2   3    2.86    0.33
 -13  -2   3    2.70    0.35
 -13   2   1   83.22    4.62
 -13   2   1   79.14    4.68
 -13  -2   1   87.42    4.60
 -13  -2   1   81.78    4.69
 -13   2  -1   56.65    3.17
 -13   2  -1   51.13    3.14
 -13  -2  -1   58.84    3.26
 -13   2  -3    3.59    0.42
 -13   2  -3    3.97    0.43
 -13  -2  -3    4.88    0.51
 -13   2  -5    6.42    0.60
 -13   2  -5    7.98    0.67
 -13   2  -5    6.66    0.59
 -13  -2  -5    7.20    0.63
 -13  -2  -5    7.40    0.62
 -13  -2  -5    6.83    0.65
 -13   2  -7    0.15    0.16
 -13  -2  -7    0.07    0.12
 -13  -2  -7    0.41    0.19
 -13   2  -9    0.11    0.11
  13   3 -22    0.32    0.13
  13   3 -22    0.49    0.14
  13  -3 -22    0.42    0.11
  13   3 -20    6.38    0.60
  13  -3 -20    6.21    0.55
  13   3 -18    4.30    0.55
  13   3 -18    3.81    0.50
  13  -3 -18    4.38    0.48
  13   3 -16    0.26    0.32
  13   3 -16    0.41    0.22
  13  -3 -16    0.42    0.26
  13   3 -14   29.75    1.94
  13   3 -14   27.59    1.84
  13  -3 -14   29.52    1.86
  13   3 -12    1.04    0.34
 -13   3  12    0.40    0.15
  13   3 -12    0.23    0.17
  13  -3 -12    0.45    0.19
  13  -3 -12    0.49    0.22
 -13   3  10   94.65    4.89
  13   3 -10   74.81    4.98
  13  -3 -10  100.49    4.99
  13  -3 -10   86.96    4.99
  13  -3 -10   93.12    4.93
 -13  -3  10   81.49    4.87
 -13   3   8    0.72    0.19
  13   3  -8    0.52    0.23
  13  -3  -8    0.35    0.19
  13  -3  -8    0.65    0.18
 -13  -3   8    0.94    0.20
 -13   3   6   34.93    2.08
  13   3  -6   29.46    2.16
  13  -3  -6   33.83    2.06
 -13  -3   6   33.56    2.11
 -13   3   4   55.22    3.14
 -13   3   4   56.75    3.17
 -13  -3   4   62.50    3.13
 -13  -3   4   53.06    3.18
 -13   3   2    5.71    0.53
 -13   3   2    5.90    0.57
 -13  -3   2    7.65    0.60
 -13  -3   2    5.68    0.58
 -13   3   0   66.77    3.78
 -13   3   0   66.06    3.85
 -13  -3   0   67.90    3.86
 -13   3  -2    0.99    0.23
 -13   3  -2    0.99    0.21
 -13  -3  -2    0.91    0.24
 -13  -3  -2    0.95    0.26
 -13   3  -4   11.69    0.87
 -13   3  -4   12.45    0.90
 -13   3  -4   11.06    0.92
 -13  -3  -4   12.96    0.93
 -13   3  -6   20.75    1.34
 -13  -3  -6   21.46    1.33
 -13   3  -8    3.28    0.36
 -13  -3  -8    3.07    0.35
 -13   3 -10    0.08    0.08
  13   4 -21    3.22    0.37
  13  -4 -21    2.78    0.29
  13   4 -19   26.70    1.83
  13   4 -19   27.99    1.80
  13  -4 -19   30.66    1.78
  13   4 -17    1.10    0.38
  13   4 -17    1.00    0.28
  13  -4 -17    1.49    0.32
  13   4 -15   65.59    3.85
  13   4 -15   66.60    3.93
  13  -4 -15   70.49    3.85
  13  -4 -15   63.84    3.77
  13   4 -13  122.38    7.05
  13  -4 -13  134.47    7.07
  13   4 -11    4.24    0.52
 -13   4  11    3.30    0.37
  13   4 -11    4.00    0.42
  13   4 -11    3.72    0.42
  13  -4 -11    3.39    0.42
  13  -4 -11    3.46    0.43
 -13  -4  11    2.91    0.36
  13   4  -9  385.95   20.02
  13   4  -9  350.19   20.15
  13  -4  -9  374.97   20.06
 -13  -4   9  324.35   20.02
  13   4  -7   28.47    2.03
  13  -4  -7   31.48    1.93
  13  -4  -7   32.67    1.99
 -13  -4   7   29.29    1.96
 -13   4   5  467.72   22.05
 -13   4   5  407.17   22.03
  13   4  -5  366.41   22.12
  13  -4  -5  415.29   22.07
 -13  -4   5  415.88   22.08
 -13   4   3  185.09   10.04
 -13   4   3  177.92   10.09
 -13  -4   3  161.59   10.87
 -13  -4   3  201.13   10.03
 -13   4   1  135.87    7.47
 -13  -4   1  130.12    8.42
 -13  -4   1  141.24    7.55
 -13   4  -1  189.94   10.06
 -13  -4  -1  208.46   11.23
 -13  -4  -1  204.02   10.14
 -13   4  -3    0.19    0.17
 -13  -4  -3    0.25    0.17
 -13  -4  -3    0.16    0.16
 -13   4  -5   33.36    1.99
 -13   4  -5   30.66    1.93
 -13  -4  -5   31.04    1.98
 -13  -4  -5   32.00    1.93
 -13   4  -7    0.61    0.16
 -13  -4  -7    0.41    0.18
 -13   4  -9    0.80    0.13
 -13   4  -9    1.36    0.19
  13   5 -20    0.33    0.17
  13   5 -20    0.54    0.24
  13   5 -18    3.29    0.49
  13   5 -18    2.87    0.41
  13  -5 -18    2.85    0.38
  13   5 -16    5.77    0.61
  13  -5 -16    7.41    0.64
  13  -5 -16    6.14    0.56
  13   5 -14    1.48    0.39
  13   5 -14    1.41    0.30
  13  -5 -14    1.16    0.30
  13   5 -12    7.23    0.64
  13   5 -12    7.77    0.75
  13   5 -12    7.10    0.64
  13  -5 -12    7.37    0.67
 -13   5  10   36.53    2.03
  13   5 -10   33.70    2.04
  13   5 -10   31.51    2.16
  13  -5 -10   32.66    2.07
 -13   5   8    8.11    0.62
  13   5  -8    6.03    0.68
  13  -5  -8    7.78    0.64
  13  -5  -8    7.28    0.65
 -13   5   6    3.37    0.37
  13   5  -6    2.84    0.43
  13  -5  -6    3.66    0.41
 -13  -5   6    3.48    0.41
 -13   5   4   40.58    2.29
  13   5  -4   34.36    2.35
 -13  -5   4   36.15    3.05
  13  -5  -4   40.86    2.32
 -13   5   2    3.29    0.38
  13  -5  -2    3.20    0.36
 -13  -5   2    3.19    0.41
 -13   5   0   56.88    3.19
 -13  -5   0   51.84    4.06
 -13  -5   0   50.69    3.19
 -13  -5   0   58.82    3.25
 -13   5  -2    0.08    0.15
 -13  -5  -2    0.27    0.44
 -13  -5  -2   -0.05    0.15
 -13  -5  -2    0.09    0.15
 -13   5  -4    2.10    0.34
 -13   5  -4    2.84    0.38
 -13  -5  -4    2.77    0.35
 -13  -5  -4    3.34    0.40
 -13   5  -6   12.38    0.90
 -13   5  -6   13.01    0.93
 -13  -5  -6   13.48    0.94
 -13   5  -8    0.18    0.13
 -13  -5  -8    0.08    0.11
  13   6 -21    3.39    0.31
  13   6 -21    3.28    0.34
  13   6 -19   -0.05    0.16
  13   6 -17    9.34    0.83
  13   6 -17    8.06    0.73
  13  -6 -17    9.38    0.75
  13   6 -15   -0.07    0.20
  13   6 -15    0.31    0.30
  13  -6 -15    0.39    0.21
  13  -6 -15   -0.02    0.14
  13   6 -13    4.22    0.48
  13   6 -13    4.49    0.49
  13   6 -13    4.88    0.58
  13   6 -11   40.26    2.46
  13   6 -11   38.37    2.56
  13  -6 -11   45.21    2.51
 -13   6   9  110.91    6.04
  13   6  -9  100.32    6.21
  13   6  -9  111.48    6.09
  13  -6  -9  122.17    6.20
 -13   6   7   24.59    1.44
  13  -6  -7   23.63    1.50
 -13   6   5  105.43    5.37
  13   6  -5   90.57    5.45
 -13  -6   5   95.81    6.27
  13  -6  -5  101.24    5.41
 -13  -6   5   90.45    5.42
 -13   6   3  174.90    8.96
  13  -6  -3  159.53    8.92
 -13  -6   3  171.20    9.03
 -13   6   1    4.92    0.50
 -13  -6   1    4.89    0.53
 -13   6  -1   39.99    2.63
 -13  -6  -1   42.34    2.67
 -13  -6  -1   44.13    3.54
 -13   6  -3    4.44    0.48
 -13   6  -3    4.86    0.49
 -13  -6  -3    4.18    0.92
 -13  -6  -3    3.93    0.48
 -13  -6  -3    5.05    0.49
 -13   6  -5    6.69    0.57
 -13   6  -5    5.90    0.56
 -13  -6  -5    6.29    0.58
 -13  -6  -5    6.57    0.58
 -13   6  -7    0.81    0.17
 -13   6  -7    0.93    0.18
 -13  -6  -7    0.78    0.18
 -13   6  -9    0.26    0.08
  13   7 -20    1.17    0.19
  13   7 -20    0.87    0.21
  13   7 -18   19.08    1.21
  13   7 -18   17.30    1.26
  13   7 -16    2.91    0.38
  13   7 -16    3.14    0.44
  13  -7 -16    3.13    0.37
  13   7 -14    1.04    0.25
  13   7 -14    1.88    0.38
  13   7 -14    1.28    0.27
  13  -7 -14    1.21    0.28
  13   7 -12   22.54    1.47
  13   7 -12   20.74    1.52
  13  -7 -12   22.60    1.49
  13   7 -10   43.59    2.51
  13   7 -10   40.66    2.61
 -13   7   8   26.26    1.54
  13   7  -8   23.34    1.67
 -13   7   6  199.81   10.34
  13   7  -6  174.55   10.43
  13  -7  -6  200.69   10.41
 -13   7   4    1.36    0.25
  13  -7  -4    1.30    0.23
 -13  -7   4    0.87    0.55
 -13  -7   4    1.39    0.28
 -13   7   2  123.93    6.67
 -13  -7   2  127.93    6.74
 -13   7   0   10.70    0.84
 -13   7   0   10.40    0.80
 -13  -7   0   11.87    0.88
 -13   7  -2   25.78    1.64
 -13  -7  -2   28.40    2.48
 -13  -7  -2   28.37    1.69
 -13  -7  -2   24.53    1.69
 -13   7  -4   24.19    1.55
 -13   7  -4   23.91    1.51
 -13  -7  -4   24.25    1.56
 -13   7  -6    0.87    0.19
 -13   7  -6    0.65    0.16
 -13  -7  -6    0.68    0.17
 -13   7  -8   35.81    2.17
 -13   7  -8   41.94    2.19
 -13  -7  -8   40.63    2.18
 -13   8  19    0.16    0.08
  13   8 -19    0.23    0.12
  13   8 -19    0.12    0.14
  13   8 -17    1.27    0.24
  13   8 -17    1.06    0.28
  13   8 -15    4.60    0.47
  13   8 -15    4.40    0.45
  13   8 -15    4.30    0.52
  13  -8 -15    4.37    0.47
  13   8 -13    1.70    0.34
  13   8 -13    1.25    0.26
  13  -8 -13    1.14    0.27
  13   8 -11    1.57    0.35
  13   8 -11    1.51    0.27
  13  -8 -11    1.90    0.32
  13   8  -9   27.99    1.66
  13   8  -9   24.80    1.74
 -13   8   7   28.19    1.71
 -13   8   7   28.79    1.70
 -13   8   5   10.50    0.78
 -13  -8   5    8.75    1.29
 -13  -8   5   10.82    0.86
 -13   8   3   44.29    2.53
 -13  -8   3   44.89    2.60
 -13   8   1    5.34    0.53
 -13  -8   1    5.50    0.55
 -13  -8   1    4.66    0.98
 -13   8  -1    3.04    0.40
 -13   8  -1    3.72    0.37
 -13  -8  -1    2.64    0.79
 -13  -8  -1    2.74    0.41
 -13  -8  -1    3.33    0.39
 -13   8  -3    3.83    0.38
 -13  -8  -3    3.95    0.45
 -13  -8  -3    4.58    0.89
 -13   8  -5    0.73    0.18
 -13   8  -5    0.82    0.17
 -13  -8  -5    0.65    0.17
 -13  -8  -5    0.70    0.20
 -13   8  -7    2.90    0.28
 -13   8  -7    3.03    0.26
 -13  -8  -7    2.85    0.25
  13   9 -18    3.57    0.31
  13   9 -18    3.69    0.37
 -13   9  18    3.31    0.28
  13   9 -16    0.07    0.13
  13   9 -16    0.48    0.21
  13   9 -14    0.53    0.23
  13   9 -14    0.38    0.16
  13  -9 -14    0.36    0.19
  13   9 -12    1.73    0.33
  13   9 -12    1.61    0.28
  13  -9 -12    1.76    0.32
  13   9 -10    4.00    0.42
  13   9 -10    4.31    0.49
  13  -9 -10    4.65    0.50
 -13   9   8   16.34    1.08
  13  -9  -8   17.12    1.17
 -13   9   6   87.33    4.71
 -13   9   6   84.93    4.74
 -13   9   4    3.25    0.37
 -13  -9   4    3.09    0.40
 -13  -9   4    2.88    0.75
 -13   9   2   65.53    3.72
 -13  -9   2   70.59    3.78
 -13   9   0    2.07    0.30
 -13  -9   0    1.61    0.72
 -13  -9   0    1.79    0.28
 -13   9  -2    2.83    0.36
 -13  -9  -2    2.50    0.35
 -13  -9  -2    2.42    0.67
 -13  -9  -4   19.64    1.33
 -13  -9  -4   21.94    1.29
 -13   9  -6    4.31    0.37
 -13  10  17    0.45    0.10
  13  10 -17    0.37    0.13
  13  10 -15    0.18    0.16
  13  10 -13    2.61    0.32
  13  10 -13    2.21    0.33
 -13  10  13    2.78    0.31
  13 -10 -13    3.29    0.39
  13  10 -11    2.41    0.31
 -13  10  11    2.46    0.29
  13  10  -9   32.90    1.98
 -13  10   9   34.02    1.96
  13 -10  -9   33.64    2.07
 -13  10   7    0.09    0.12
  13 -10  -7    0.10    0.16
  13 -10  -5   29.34    1.81
 -13 -10   5   27.52    2.41
 -13 -10   5   31.12    1.89
 -13  10   3    1.54    0.24
 -13 -10   3    1.70    0.60
 -13 -10   3    1.06    0.25
 -13  10   1    0.41    0.17
 -13 -10   1    0.46    0.45
 -13 -10   1    0.34    0.16
 -13  10  -1    1.45    0.25
 -13 -10  -1    1.11    0.24
 -13 -10  -1    1.48    0.22
 -13  10  -3   -0.01    0.13
 -13 -10  -3   -0.06    0.32
 -13 -10  -3    0.02    0.12
 -13  11  16    9.87    0.61
 -13  11  14    0.65    0.15
  13  11 -14    0.71    0.17
 -13 -11  14    0.53    0.13
  13  11 -12   38.28    2.19
 -13  11  12   37.34    2.14
  13  11 -10    5.77    0.46
 -13  11  10    5.07    0.43
  13 -11 -10    4.76    0.50
 -13  11   8    8.68    0.62
  13 -11  -8    8.84    0.70
 -13  11   6    6.76    0.52
  13 -11  -6    7.96    0.61
 -13 -11   6    7.08    0.62
 -13 -11   4    9.97    1.21
 -13 -11   4   10.55    0.80
 -13  11   2    0.40    0.15
 -13 -11   2    0.07    0.39
 -13 -11   2    0.41    0.15
 -13  11   0    7.42    0.59
 -13 -11   0    6.78    0.99
 -13 -11   0    7.98    0.58
 -13 -11   0    7.20    0.62
 -13  11  -2    0.06    0.09
 -13 -11  -2   -0.01    0.12
 -13  11  -4    4.70    0.36
 -13 -11  -4    4.21    0.36
  13  12 -13   14.60    0.83
 -13  12  13   13.14    0.79
  13  12 -11    8.70    0.58
 -13  12  11    7.50    0.55
 -13  12   9   54.09    3.08
  13 -12  -9   58.97    3.18
 -13  12   7   11.21    0.72
  13 -12  -7   11.00    0.78
 -13 -12   7   10.80    0.80
  13 -12  -5   21.30    1.32
 -13 -12   5   23.02    1.39
 -13 -12   3   37.01    2.15
 -13  12   1    0.32    0.11
 -13 -12   1    0.36    0.32
 -13 -12   1    0.17    0.13
 -13 -12   1    0.22    0.11
 -13  12  -1    6.64    0.49
 -13 -12  -1    7.26    0.54
 -13 -12  -3    0.79    0.13
 -13  13  12    7.06    0.43
 -13 -13  12    5.81    0.45
 -13  13  10    3.40    0.27
 -13 -13  10    2.76    0.29
 -13  13   8    0.28    0.09
 -13 -13   8    0.27    0.11
 -13 -13   6   10.56    0.73
 -13 -13   4   23.53    1.40
 -13 -13   2    0.34    0.13
 -13 -13   2    0.54    0.11
 -13 -13   0   17.91    1.08
 -13 -14   7    3.91    0.32
 -13 -14   5   28.33    1.60
 -13 -14   3    3.76    0.31
  14   0 -22    4.04    0.36
  14   0 -20    0.27    0.20
  14   0 -18   76.71    4.09
  14   0 -18   65.54    4.09
  14   0 -16   50.89    3.02
  14   0 -16   50.10    3.08
  14   0 -14   10.07    0.82
  14   0 -14   11.28    0.90
  14   0 -14   12.25    1.00
  14   0 -12   14.40    1.06
  14   0 -12   15.40    1.08
  14   0 -12   14.59    1.16
  14   0 -10    6.70    0.60
  14   0 -10    6.02    0.54
  14   0 -10    5.44    0.63
  14   0  -8    0.68    0.27
 -14   0   8    0.82    0.18
 -14   0   6    2.15    0.30
  14   0  -6    2.22    0.38
 -14   0   6    2.54    0.32
 -14   0   4   36.07    1.94
 -14   0   4   25.59    1.83
 -14   0   2  193.48   10.17
 -14   0   2  183.81   10.24
 -14   0   0    2.56    0.32
 -14   0   0    2.53    0.37
 -14   0  -2  126.14    6.89
 -14   0  -2  127.67    7.01
 -14   0  -4   17.82    1.23
 -14   0  -6   10.01    0.78
 -14   0  -6   10.80    0.79
 -14   0  -8    9.59    0.66
  14   1 -21    3.41    0.38
  14  -1 -21    4.18    0.40
  14   1 -19    0.84    0.27
  14   1 -19    0.98    0.28
  14  -1 -19    1.59    0.31
  14   1 -17    1.27    0.30
  14   1 -17    1.64    0.39
  14  -1 -17    1.45    0.33
  14  -1 -17    0.87    0.28
  14   1 -15   21.48    1.46
  14   1 -15   21.71    1.55
  14  -1 -15   21.94    1.46
  14  -1 -15   19.24    1.48
  14   1 -13    7.89    0.75
  14   1 -13    5.71    0.56
  14   1 -13    6.47    0.62
  14  -1 -13    7.20    0.63
  14  -1 -13    6.08    0.67
  14  -1 -13    6.60    0.61
  14   1 -11   34.39    2.34
  14   1 -11   36.71    2.24
  14   1 -11   37.20    2.22
  14  -1 -11   38.47    2.24
  14  -1 -11   37.36    2.35
  14  -1 -11   36.93    2.26
 -14   1   9   59.29    3.11
  14   1  -9   49.43    3.21
  14  -1  -9   60.12    3.19
  14  -1  -9   53.74    3.23
  14  -1  -9   52.37    3.07
 -14  -1   9   50.27    3.07
  14   1  -7   -0.19    0.23
 -14   1   7    0.29    0.14
 -14  -1   7    0.42    0.16
  14  -1  -7    0.16    0.18
 -14  -1   7    0.19    0.13
 -14   1   5   79.27    4.80
 -14  -1   5   88.38    4.78
 -14  -1   5   77.45    4.79
 -14   1   3   86.19    4.72
 -14   1   3   76.89    4.75
 -14  -1   3   76.82    4.75
 -14   1   1    8.84    0.71
 -14   1   1    8.96    0.77
 -14  -1   1    9.91    0.71
 -14   1  -1    7.08    0.60
 -14   1  -1    6.92    0.66
 -14  -1  -1    7.01    0.66
 -14   1  -3    5.15    0.52
 -14   1  -3    5.02    0.48
 -14  -1  -3    5.04    0.53
 -14  -1  -3    5.29    0.53
 -14   1  -5    0.08    0.16
 -14   1  -5    0.07    0.15
 -14  -1  -5    0.11    0.14
 -14  -1  -5    0.06    0.16
 -14   1  -7    0.38    0.15
 -14  -1  -7    0.24    0.14
 -14  -1  -7    0.39    0.14
 -14   1  -9    1.65    0.18
  14   2 -22    0.05    0.11
  14  -2 -22   -0.02    0.10
  14   2 -20    7.07    0.66
  14  -2 -20    8.33    0.65
  14   2 -18    2.06    0.39
  14   2 -18    1.56    0.32
  14  -2 -18    1.68    0.33
  14   2 -16   21.07    1.56
  14   2 -16   21.50    1.48
  14  -2 -16   22.50    1.49
 -14   2  14   12.77    0.90
  14   2 -14   13.33    1.01
  14   2 -14   13.63    1.12
  14  -2 -14   13.84    1.02
  14  -2 -14   13.04    1.05
  14   2 -12    5.78    0.56
 -14   2  12    6.87    0.57
  14   2 -12    7.08    0.62
  14   2 -12    6.51    0.72
  14  -2 -12    7.07    0.63
  14  -2 -12    5.93    0.65
  14  -2 -12    7.49    0.64
 -14   2  10   16.64    1.07
  14   2 -10   14.92    1.20
  14  -2 -10   15.53    1.13
  14  -2 -10   15.07    1.18
  14  -2 -10   16.09    1.10
 -14   2   8    1.36    0.23
  14  -2  -8    0.99    0.24
  14  -2  -8    0.95    0.21
  14  -2  -8    0.74    0.24
 -14  -2   8    0.81    0.19
 -14   2   6    7.04    0.58
 -14   2   6    4.86    0.49
  14   2  -6    4.16    0.55
 -14  -2   6    5.81    0.51
 -14  -2   6    5.70    0.53
 -14   2   4    6.55    0.56
 -14   2   4    5.49    0.55
 -14  -2   4    7.14    0.57
 -14  -2   4    5.54    0.57
 -14   2   2   67.32    3.88
 -14   2   2   66.28    3.94
 -14  -2   2   73.20    3.89
 -14   2   0    0.33    0.17
 -14   2   0    0.19    0.14
 -14  -2   0    0.32    0.19
 -14   2  -2   55.79    3.33
 -14   2  -2   58.08    3.35
 -14  -2  -2   63.21    3.45
 -14   2  -4    1.27    0.26
 -14   2  -4    0.80    0.20
 -14   2  -4    0.95    0.21
 -14  -2  -4    1.19    0.25
 -14  -2  -4    1.10    0.24
 -14   2  -6    8.63    0.69
 -14  -2  -6    8.48    0.69
 -14  -2  -6    8.85    0.65
 -14   2  -8    1.26    0.19
 -14  -2  -8    1.39    0.21
  14   3 -21    1.68    0.28
  14  -3 -21    1.92    0.25
  14   3 -19    1.08    0.30
  14   3 -19    1.23    0.28
  14  -3 -19    1.15    0.27
  14   3 -17    2.25    0.43
  14   3 -17    1.98    0.34
  14  -3 -17    1.58    0.35
  14   3 -15   22.33    1.59
  14   3 -15   21.62    1.49
  14  -3 -15   22.58    1.50
  14   3 -13    1.72    0.39
 -14   3  13    1.15    0.22
  14   3 -13    1.63    0.30
  14  -3 -13    1.89    0.32
  14  -3 -13    1.29    0.29
 -14   3  11    6.86    0.56
  14  -3 -11    6.38    0.62
  14  -3 -11    6.31    0.59
  14  -3 -11    5.51    0.61
 -14   3   9   23.33    1.37
  14   3  -9   18.55    1.44
  14  -3  -9   21.24    1.40
  14  -3  -9   20.42    1.43
  14  -3  -9   21.09    1.35
 -14  -3   9   18.78    1.33
  14   3  -7    0.14    0.22
 -14   3   7    0.46    0.21
  14  -3  -7    0.13    0.14
 -14   3   5   36.49    1.98
 -14   3   5   30.15    1.94
  14   3  -5   27.01    2.02
 -14  -3   5   35.34    1.94
 -14  -3   5   29.83    1.97
 -14   3   3    3.10    0.37
 -14   3   3    2.76    0.37
 -14  -3   3    3.82    0.40
 -14   3   1   18.53    1.21
 -14   3   1   17.05    1.24
 -14  -3   1   17.29    1.25
 -14   3  -1   61.45    3.60
 -14  -3  -1   65.58    3.68
 -14   3  -3    0.59    0.19
 -14   3  -3    0.40    0.16
 -14  -3  -3    0.52    0.20
 -14   3  -5   19.85    1.29
 -14  -3  -5   21.34    1.30
 -14  -3  -5   20.04    1.35
 -14   3  -7   21.73    1.35
 -14   3  -9    0.08    0.07
  14   4 -20   19.94    1.37
  14   4 -20   19.40    1.30
  14  -4 -20   22.48    1.31
  14   4 -18   30.23    2.06
  14   4 -18   31.12    1.99
  14  -4 -18   35.60    2.02
  14   4 -16   16.74    1.20
  14   4 -16   16.95    1.30
  14   4 -14    3.46    0.42
  14  -4 -14    3.04    0.42
  14   4 -12   45.89    2.92
 -14   4  12   53.17    2.79
  14   4 -12   44.31    2.76
  14  -4 -12   48.25    2.85
  14  -4 -12   45.70    2.80
  14   4 -10   26.51    1.94
  14  -4 -10   29.51    1.85
  14  -4 -10   30.37    1.90
 -14  -4  10   26.18    1.80
 -14   4   8    5.22    0.49
  14   4  -8    3.26    0.49
  14  -4  -8    4.38    0.45
  14  -4  -8    4.45    0.49
 -14  -4   8    4.28    0.46
  14   4  -6    0.77    0.25
 -14   4   6    1.20    0.22
 -14   4   6    0.89    0.19
  14  -4  -6    0.84    0.23
 -14  -4   6    0.73    0.20
 -14   4   4   45.04    2.61
 -14   4   4   43.77    2.64
  14  -4  -4   42.67    2.63
 -14  -4   4   48.17    2.60
 -14  -4   4   43.25    2.66
 -14   4   2    2.15    0.33
 -14  -4   2    2.95    0.39
 -14   4   0    0.42    0.19
 -14  -4   0    0.41    0.20
 -14   4  -2    8.30    0.69
 -14  -4  -2    9.52    0.74
 -14  -4  -2    7.37    0.67
 -14   4  -4    5.75    0.53
 -14   4  -4    5.79    0.55
 -14  -4  -4    5.80    0.53
 -14   4  -6   -0.02    0.14
 -14   4  -6    0.05    0.11
 -14  -4  -6    0.08    0.15
 -14  -4  -8    1.03    0.17
  14   5 -21    0.91    0.17
  14   5 -21    0.99    0.21
  14   5 -19   10.47    0.85
  14   5 -19    9.52    0.77
  14  -5 -19   11.39    0.78
  14   5 -17    2.10    0.35
  14  -5 -17    2.54    0.37
  14   5 -15    1.61    0.32
  14   5 -15    2.33    0.44
  14  -5 -15    1.75    0.30
  14   5 -13    4.07    0.57
  14   5 -13    4.51    0.48
  14  -5 -13    5.22    0.54
 -14   5  11    1.30    0.22
  14   5 -11    0.75    0.30
  14  -5 -11    1.50    0.30
  14  -5 -11    1.18    0.27
 -14  -5  11    1.01    0.22
 -14   5   9    7.06    0.57
  14   5  -9    6.14    0.68
  14  -5  -9    7.69    0.66
 -14  -5   9    6.40    0.60
  14   5  -7    0.17    0.21
 -14   5   7    0.35    0.15
  14  -5  -7    0.46    0.17
 -14  -5   7    0.35    0.18
 -14   5   5   13.10    0.91
  14   5  -5   10.31    0.96
  14  -5  -5   12.10    0.92
 -14  -5   5   13.76    0.88
 -14  -5   5   12.13    0.94
 -14   5   3    0.30    0.17
  14  -5  -3    0.19    0.14
 -14  -5   3    0.53    0.20
 -14  -5   1   29.04    1.89
 -14  -5   1   32.56    1.96
 -14  -5  -1    0.06    0.14
 -14  -5  -1    0.14    0.17
 -14   5  -3    1.35    0.26
 -14   5  -3    1.15    0.25
 -14  -5  -3    1.36    0.26
 -14  -5  -3    1.44    0.26
 -14   5  -5    7.29    0.61
 -14   5  -5    8.69    0.65
 -14  -5  -5    7.45    0.63
 -14   5  -7    0.05    0.08
 -14   5  -7    0.08    0.10
 -14  -5  -7    0.06    0.10
  14   6 -20   15.09    0.92
  14   6 -20   12.48    0.95
  14   6 -18    1.23    0.24
  14   6 -16   32.90    2.02
  14   6 -16   32.12    2.12
  14  -6 -16   34.95    2.05
  14  -6 -16   31.88    2.00
  14   6 -14   15.52    1.10
  14   6 -14   14.66    1.20
  14  -6 -14   16.42    1.13
  14   6 -12   39.68    2.18
  14   6 -12   33.98    2.28
  14  -6 -12   39.23    2.23
 -14  -6  12   30.93    2.10
 -14   6  10   13.41    0.91
  14   6 -10   14.58    0.96
  14   6 -10   12.62    1.07
 -14  -6  10   12.96    0.99
 -14   6   8    9.59    0.72
  14   6  -8    8.78    0.84
  14  -6  -8   10.38    0.82
 -14  -6   8    9.58    0.79
 -14   6   6   17.89    1.16
  14   6  -6   15.88    1.24
  14  -6  -6   17.58    1.20
 -14  -6   6   17.55    1.22
 -14   6   4    6.54    0.57
  14  -6  -4    6.39    0.57
 -14   6   2    2.31    0.34
 -14  -6   2    2.65    0.38
 -14  -6   0    6.15    0.61
 -14  -6   0    7.81    0.66
 -14   6  -2    1.93    0.29
 -14   6  -2    2.34    0.33
 -14  -6  -2    1.76    0.30
 -14  -6  -2    2.44    0.33
 -14   6  -4    1.43    0.25
 -14   6  -4    1.27    0.25
 -14  -6  -4    1.65    0.26
 -14   6  -6   -0.01    0.10
 -14   6  -6   -0.01    0.10
 -14  -6  -6    0.01    0.11
  14   7 -19    0.07    0.12
  14   7 -19   -0.02    0.16
  14   7 -17    2.75    0.33
  14   7 -17    2.62    0.41
  14  -7 -17    2.27    0.29
  14   7 -15    2.40    0.33
  14   7 -15    2.11    0.39
  14  -7 -15    2.43    0.34
  14   7 -13    7.61    0.63
  14   7 -13    7.14    0.72
  14  -7 -13    7.30    0.65
 -14  -7  13    5.64    0.54
  14   7 -11    3.63    0.40
  14   7 -11    3.04    0.47
 -14   7   9   47.80    2.65
  14   7  -9   43.99    2.82
  14   7  -7    1.78    0.34
 -14   7   7    1.66    0.25
  14  -7  -7    2.14    0.32
 -14  -7   7    1.45    0.28
 -14   7   5   56.85    3.20
  14  -7  -5   55.14    3.22
 -14   7   3   16.53    1.13
 -14  -7   3   13.67    1.71
 -14  -7   3   17.13    1.19
 -14   7   1   48.27    2.75
 -14   7   1   47.76    2.80
 -14  -7   1   42.60    2.79
 -14  -7   1   52.65    2.85
 -14   7  -1    7.04    0.58
 -14  -7  -1    7.59    0.62
 -14   7  -3    1.19    0.21
 -14   7  -3    0.95    0.23
 -14  -7  -3    0.98    0.22
 -14  -7  -3    0.94    0.19
 -14   7  -5    2.32    0.28
 -14   7  -5    2.48    0.28
 -14  -7  -5    2.28    0.28
 -14   7  -7   -0.01    0.06
  14   8 -18   14.36    0.91
  14   8 -18   13.99    0.98
  14   8 -16   51.74    2.91
  14   8 -16   47.79    3.00
  14  -8 -16   54.27    2.96
  14   8 -14    2.70    0.41
  14  -8 -14    3.31    0.39
 -14  -8  14    2.10    0.27
  14   8 -12   26.64    1.64
  14   8 -12   23.04    1.71
  14  -8 -12   28.70    1.72
  14   8 -10    1.84    0.27
  14   8 -10    1.94    0.36
 -14   8   8   -0.05    0.14
  14   8  -8   -0.07    0.17
 -14   8   6    1.74    0.26
 -14   8   4    0.83    0.20
 -14  -8   4    1.09    0.25
 -14   8   2   11.47    0.88
 -14  -8   2   13.00    0.95
 -14  -8   2   12.03    1.51
 -14   8   0    0.08    0.16
 -14  -8   0    0.21    0.16
 -14  -8   0    0.08    0.15
 -14   8  -2    9.90    0.70
 -14  -8  -2   10.36    0.73
 -14  -8  -2    8.94    0.75
 -14   8  -4   16.43    1.02
 -14   8  -4   16.94    1.08
 -14  -8  -4   15.81    1.07
 -14  -8  -4   16.97    1.06
 -14   8  -6    0.14    0.08
 -14  -8  -6    0.23    0.08
 -14   9  17    0.79    0.15
  14   9 -17    1.02    0.21
  14   9 -15    1.67    0.29
  14  -9 -15    2.21    0.30
  14   9 -13    0.02    0.16
  14   9 -13    0.21    0.15
  14  -9 -13    0.12    0.17
  14   9 -11    4.19    0.40
  14   9 -11    3.42    0.44
 -14   9  11    4.43    0.39
 -14   9   9   20.80    1.30
  14  -9  -9   21.53    1.41
  14  -9  -7    0.12    0.14
 -14  -9   7    0.28    0.18
 -14   9   5   12.24    0.86
 -14  -9   5   12.23    0.93
  14  -9  -5   12.01    0.88
 -14   9   3    4.26    0.44
 -14  -9   3    4.63    0.48
 -14  -9   3    4.35    0.84
 -14   9   1    5.36    0.50
 -14  -9   1    5.19    0.92
 -14  -9   1    5.43    0.51
 -14  -9   1    5.29    0.52
 -14   9  -1    0.12    0.13
 -14  -9  -1    0.11    0.15
 -14  -9  -1    0.01    0.13
 -14  -9  -3    2.08    0.27
 -14  -9  -3    2.52    0.27
 -14   9  -5    0.86    0.14
  14  10 -16   17.72    1.10
 -14  10  14    0.20    0.12
  14  10 -14    0.03    0.13
  14 -10 -14    0.23    0.15
 -14 -10  14    0.15    0.10
  14  10 -12   11.60    0.78
 -14  10  12   10.49    0.74
 -14  10  10    0.94    0.18
  14 -10 -10    0.82    0.22
 -14  10   8    6.23    0.47
  14 -10  -8    6.29    0.56
 -14 -10   8    5.46    0.54
  14 -10  -6   10.75    0.80
 -14 -10   6   10.94    0.83
 -14  10   4    0.88    0.19
  14 -10  -4    1.03    0.19
 -14 -10   4    1.05    0.22
 -14  10   2    0.88    0.19
 -14 -10   2    1.01    0.21
 -14  10   0    0.18    0.13
 -14 -10   0    0.03    0.13
 -14 -10   0   -0.01    0.10
 -14  10  -2    0.12    0.11
 -14 -10  -2    0.07    0.11
 -14  10  -4    0.33    0.10
 -14  11  15    1.30    0.15
 -14  11  13    1.20    0.18
 -14 -11  13    1.22    0.18
  14 -11 -13    1.57    0.24
  14  11 -11    0.55    0.13
 -14  11  11    0.38    0.13
  14 -11 -11    0.61    0.19
 -14 -11  11    0.54    0.15
 -14  11   9    0.64    0.14
 -14 -11   9    0.49    0.17
  14 -11  -9    0.51    0.18
  14 -11  -7    0.95    0.20
 -14 -11   7    0.71    0.21
  14 -11  -5    0.17    0.11
 -14 -11   5    0.15    0.13
 -14  11   3    1.93    0.24
 -14 -11   3    2.02    0.27
 -14  11   1   14.88    0.96
 -14 -11   1   15.10    0.96
 -14 -11   1   14.72    1.00
 -14  11  -1    1.28    0.19
 -14 -11  -1    1.39    0.20
 -14  11  -3    0.25    0.08
 -14 -11  -3    0.37    0.10
 -14  12  14    6.09    0.40
 -14  12  12    0.25    0.09
 -14 -12  12    0.16    0.09
 -14  12  10   11.70    0.71
  14 -12 -10   12.04    0.80
 -14 -12  10   10.30    0.76
 -14  12   8    0.46    0.11
  14 -12  -8    0.39    0.14
  14 -12  -6    3.01    0.30
 -14 -12   6    3.24    0.33
 -14 -12   4    1.17    0.20
 -14 -12   2    3.59    0.34
 -14 -12   2    3.40    0.31
 -14  12   0    0.89    0.13
 -14 -12   0    0.84    0.15
 -14  13  11    0.28    0.07
 -14 -13  11    0.27    0.09
 -14  13   9    1.09    0.12
 -14 -13   7    0.51    0.13
 -14 -13   5    7.01    0.50
 -14 -13   3    3.04    0.28
  15   0 -21   -0.03    0.13
  15   0 -19    0.06    0.17
  15   0 -19   -0.04    0.18
  15   0 -17    0.16    0.20
  15   0 -17   -0.03    0.21
  15   0 -15    0.07    0.18
  15   0 -15   -0.06    0.24
  15   0 -13   -0.04    0.14
  15   0 -13    0.13    0.17
  15   0 -13   -0.12    0.25
  15   0 -11   -0.02    0.13
  15   0 -11   -0.04    0.14
  15   0 -11    0.12    0.22
 -15   0   9   -0.04    0.13
  15   0  -9   -0.24    0.25
 -15   0   7    0.02    0.13
  15   0  -7    0.03    0.19
 -15   0   7   -0.02    0.11
 -15   0   5    0.21    0.17
 -15   0   5   -0.02    0.14
 -15   0   3    0.05    0.13
 -15   0   3   -0.05    0.14
 -15   0   1   -0.05    0.13
 -15   0  -1   -0.07    0.13
 -15   0  -1   -0.07    0.18
 -15   0  -3   -0.04    0.13
 -15   0  -5   -0.03    0.12
 -15   0  -5    0.03    0.13
 -15   0  -7    0.05    0.09
  15   1 -22   17.40    1.02
  15  -1 -22   16.10    1.01
  15   1 -20    5.59    0.56
  15   1 -20    7.37    0.58
  15  -1 -20    6.48    0.58
  15   1 -18   55.74    3.56
  15   1 -18   62.23    3.52
  15  -1 -18   64.71    3.53
 -15   1  16   44.51    2.70
  15   1 -16   51.57    2.87
  15   1 -16   50.15    2.98
  15  -1 -16   50.15    2.86
  15  -1 -16   45.65    2.89
  15   1 -14   81.66    4.78
 -15   1  14   79.70    4.55
  15   1 -14   84.23    4.65
  15  -1 -14   86.05    4.67
  15  -1 -14   83.47    4.76
  15  -1 -14   79.91    4.63
  15   1 -12   65.25    4.07
 -15   1  12   73.66    4.04
  15   1 -12   71.92    4.06
  15   1 -12   71.16    4.23
  15  -1 -12   76.09    4.10
  15  -1 -12   72.10    4.22
  15  -1 -12   73.62    4.12
 -15   1  10    6.85    0.56
  15   1 -10    5.47    0.64
  15  -1 -10    6.55    0.61
  15  -1 -10    4.86    0.61
  15  -1 -10    6.12    0.55
 -15   1   8    0.37    0.16
  15   1  -8    0.12    0.20
 -15   1   8    0.07    0.10
 -15  -1   8    0.14    0.15
  15  -1  -8    0.32    0.21
 -15  -1   8    0.27    0.14
 -15   1   6    0.34    0.19
 -15   1   6    0.08    0.12
 -15  -1   6    0.31    0.16
 -15  -1   6    0.32    0.16
 -15   1   4    7.55    0.64
 -15   1   4    6.69    0.65
 -15  -1   4    7.08    0.67
 -15   1   2   34.07    2.02
 -15   1   2   33.77    2.09
 -15  -1   2   36.27    2.01
 -15  -1   2   28.49    2.06
 -15   1   0    3.93    0.42
 -15  -1   0    3.70    0.38
 -15  -1   0    3.70    0.46
 -15   1  -2   70.86    4.18
 -15   1  -2   75.09    4.16
 -15  -1  -2   79.08    4.27
 -15   1  -4   10.98    0.84
 -15   1  -4   12.83    0.89
 -15  -1  -4   11.73    0.87
 -15  -1  -4   12.51    0.88
 -15   1  -6    3.14    0.33
 -15  -1  -6    2.83    0.30
 -15  -1  -6    2.76    0.31
 -15   1  -8    0.25    0.08
  15   2 -21    0.94    0.20
  15   2 -21    1.53    0.23
  15  -2 -21    1.57    0.22
  15   2 -19    1.29    0.26
  15   2 -19    0.79    0.26
  15   2 -17    5.98    0.66
  15   2 -17    5.89    0.59
  15  -2 -17    6.33    0.60
 -15   2  15    0.10    0.13
  15   2 -15    0.33    0.21
  15   2 -15    0.25    0.25
  15  -2 -15    0.23    0.21
  15  -2 -15   -0.03    0.20
  15   2 -13    1.49    0.37
 -15   2  13    1.14    0.22
  15   2 -13    0.89    0.25
  15  -2 -13    1.69    0.30
  15  -2 -13    0.89    0.29
  15  -2 -13    1.24    0.28
 -15   2  11   53.61    3.05
  15   2 -11   51.56    3.24
  15   2 -11   49.47    3.09
  15  -2 -11   56.42    3.16
  15  -2 -11   52.61    3.21
  15  -2 -11   55.85    3.11
 -15   2   9   52.00    2.69
  15  -2  -9   47.53    2.73
  15  -2  -9   43.25    2.62
  15  -2  -9   44.26    2.77
 -15  -2   9   40.61    2.62
 -15   2   7    9.88    0.76
 -15   2   7    7.43    0.64
  15   2  -7    7.01    0.74
 -15  -2   7    8.93    0.67
 -15  -2   7    6.76    0.65
 -15   2   5   51.46    2.88
 -15   2   5   44.93    2.87
 -15  -2   5   45.15    2.88
 -15   2   3   11.55    0.84
 -15   2   3   10.32    0.86
 -15  -2   3   11.74    0.84
 -15  -2   3   11.17    0.90
 -15   2   1    0.13    0.17
 -15   2   1    0.81    0.23
 -15  -2   1    0.36    0.14
 -15  -2   1    0.32    0.19
 -15   2  -1   -0.07    0.14
 -15   2  -1    0.10    0.11
 -15  -2  -1   -0.05    0.18
 -15   2  -3    0.02    0.12
 -15   2  -3    0.03    0.12
 -15  -2  -3    0.22    0.17
 -15  -2  -3    0.20    0.17
 -15   2  -5    0.25    0.16
 -15  -2  -5    0.09    0.12
 -15  -2  -5    0.16    0.14
 -15   2  -7    0.17    0.11
 -15  -2  -7    0.21    0.12
  15   3 -20    5.68    0.58
  15   3 -20    6.97    0.56
  15  -3 -20    7.43    0.57
  15   3 -18   -0.02    0.18
  15   3 -18    0.58    0.29
  15   3 -16    4.78    0.60
  15   3 -16    4.68    0.51
  15  -3 -16    4.25    0.49
 -15   3  14    0.05    0.13
  15   3 -14    0.19    0.27
  15   3 -14    0.10    0.16
  15  -3 -14    0.04    0.19
 -15   3  12    7.33    0.61
  15  -3 -12    7.14    0.67
  15  -3 -12    6.93    0.65
  15  -3 -12    6.99    0.68
 -15   3  10    2.88    0.38
  15   3 -10    2.31    0.42
  15  -3 -10    2.84    0.40
  15  -3 -10    2.87    0.37
 -15  -3  10    2.11    0.31
  15   3  -8   33.96    2.37
  15  -3  -8   38.08    2.32
 -15  -3   8   34.18    2.25
 -15   3   6    2.20    0.31
 -15   3   6    2.29    0.32
  15   3  -6    2.11    0.38
  15  -3  -6    2.10    0.33
 -15  -3   6    2.24    0.31
 -15  -3   6    2.32    0.33
 -15   3   4   87.16    5.43
 -15  -3   4   89.95    5.46
 -15   3   2    5.90    0.56
 -15   3   2    6.22    0.61
 -15  -3   2    6.67    0.63
 -15   3   0   15.44    1.08
 -15  -3   0   15.73    1.15
 -15   3  -2    4.59    0.47
 -15  -3  -2    5.13    0.52
 -15   3  -4   18.40    1.20
 -15  -3  -4   18.12    1.18
 -15  -3  -4   20.49    1.27
 -15   3  -6    3.32    0.34
 -15  -3  -6    3.35    0.34
  15   4 -21    2.04    0.23
  15   4 -21    1.33    0.23
  15   4 -19   15.53    1.18
  15   4 -19   15.92    1.11
  15  -4 -19   19.30    1.16
  15   4 -17    0.37    0.19
  15   4 -17    0.39    0.28
  15   4 -15   71.74    4.19
  15  -4 -15   77.40    4.25
 -15   4  13   21.44    1.26
  15   4 -13   18.05    1.24
  15  -4 -13   19.55    1.30
 -15   4  11  224.31   10.24
  15   4 -11  174.67   10.33
  15  -4 -11  193.46   10.21
  15  -4 -11  199.90   10.28
 -15  -4  11  162.26   10.12
 -15   4   9  247.79   11.83
  15   4  -9  205.32   11.94
  15  -4  -9  219.13   11.87
 -15  -4   9  205.00   11.79
 -15   4   7   64.75    3.49
  15   4  -7   56.66    3.61
  15  -4  -7   62.71    3.55
 -15  -4   7   58.94    3.51
 -15   4   5  288.63   15.39
 -15  -4   5  313.42   15.38
  15  -4  -5  276.15   15.43
 -15  -4   5  271.44   15.44
  15  -4  -3    3.03    0.37
 -15   4   1   75.75    3.98
  15  -4  -1   62.84    3.90
 -15  -4   1   74.69    4.05
 -15   4  -1   27.31    1.69
 -15  -4  -1   26.38    1.73
 -15   4  -3    8.14    0.68
 -15   4  -3    8.42    0.66
 -15  -4  -3    7.86    0.65
 -15  -4  -3    8.20    0.61
 -15   4  -5   28.51    1.63
 -15   4  -5   25.38    1.57
 -15  -4  -7    0.64    0.13
  15   5 -20    3.00    0.31
  15   5 -20    2.99    0.36
  15   5 -18    0.55    0.26
  15   5 -18    0.49    0.18
  15  -5 -18    0.53    0.21
  15   5 -16    8.64    0.70
  15  -5 -16    8.10    0.67
  15   5 -14    2.36    0.43
  15   5 -14    1.70    0.29
  15  -5 -14    2.12    0.35
 -15   5  12    2.09    0.27
  15   5 -12    2.17    0.42
  15  -5 -12    2.46    0.37
 -15  -5  12    1.89    0.28
 -15   5  10   14.39    0.93
  15   5 -10   11.74    1.06
  15  -5 -10   13.55    1.02
 -15  -5  10   12.36    0.95
 -15   5   8   11.77    0.82
  15  -5  -8   12.45    0.92
 -15  -5   8   10.63    0.85
 -15   5   6    7.43    0.63
 -15  -5   6    8.18    0.63
  15  -5  -6    8.03    0.69
 -15  -5   6    7.27    0.68
 -15   5   4   41.53    2.36
  15  -5  -4   37.42    2.35
  15  -5  -2    7.59    0.64
 -15  -5   2    9.37    0.76
 -15   5   0    9.66    0.77
 -15  -5   0    9.68    0.80
 -15   5  -2    0.09    0.14
 -15   5  -2    0.18    0.15
 -15  -5  -2    0.15    0.14
 -15  -5  -2    0.47    0.18
 -15   5  -4   23.14    1.40
 -15   5  -4   21.94    1.38
 -15  -5  -4   23.40    1.42
 -15  -5  -4   21.28    1.35
 -15   5  -6    4.09    0.35
 -15   5  -6    5.15    0.40
 -15  -5  -6    5.45    0.41
  15   6 -19    6.25    0.49
  15   6 -17    0.48    0.17
  15   6 -17    0.58    0.26
  15  -6 -17    0.37    0.14
  15   6 -15   54.64    3.11
  15   6 -15   50.89    3.25
  15  -6 -15   57.01    3.17
  15   6 -13   53.20    3.10
 -15  -6  13   49.28    2.88
 -15   6  11    7.30    0.56
  15   6 -11    6.80    0.73
 -15  -6  11    7.23    0.62
 -15   6   9   34.75    2.03
  15   6  -9   31.14    2.18
 -15  -6   9   31.76    2.08
  15   6  -7    2.10    0.37
 -15   6   7    2.30    0.30
  15  -6  -7    2.46    0.34
 -15  -6   7    2.32    0.34
 -15   6   5   22.11    1.38
  15  -6  -5   20.37    1.38
 -15   6   3    0.73    0.22
  15  -6  -3    0.67    0.18
 -15  -6   3    0.55    0.21
 -15  -6   1   28.81    1.88
 -15  -6   1   33.96    1.97
 -15   6  -1    1.66    0.26
 -15   6  -1    1.82    0.30
 -15  -6  -1    1.25    0.24
 -15  -6  -1    1.96    0.30
 -15   6  -3    3.57    0.38
 -15   6  -3    3.50    0.37
 -15  -6  -3    3.29    0.35
 -15   6  -5    0.54    0.13
 -15   6  -5    0.45    0.13
 -15  -6  -5    0.63    0.15
 -15   7  20    0.06    0.06
  15   7 -20    0.03    0.10
  15   7 -18    5.49    0.44
  15   7 -18    5.19    0.51
  15   7 -16    2.08    0.27
  15   7 -16    2.00    0.36
  15  -7 -16    1.74    0.27
  15   7 -14    4.92    0.59
  15  -7 -14    6.93    0.59
  15   7 -12    5.63    0.61
 -15  -7  12    4.90    0.48
  15   7 -10    0.62    0.26
 -15  -7  10    0.88    0.21
 -15   7   8   14.61    0.94
  15   7  -8   12.54    1.04
 -15  -7   8   13.26    1.00
 -15   7   6    2.78    0.34
  15  -7  -6    3.05    0.37
 -15  -7   6    2.58    0.37
 -15   7   4   15.08    1.04
  15  -7  -4   14.49    1.01
 -15  -7   4   15.24    1.09
 -15   7   2   83.41    4.54
 -15   7   2   83.15    4.59
 -15  -7   2   75.49    4.57
 -15  -7   2   87.74    4.64
 -15   7   0    2.41    0.30
 -15  -7   0    2.62    0.34
 -15  -7   0    2.30    0.31
 -15   7  -2   85.13    4.49
 -15   7  -2   82.45    4.53
 -15  -7  -2   74.57    4.49
 -15  -7  -2   84.64    4.50
 -15   7  -4    2.16    0.25
 -15   7  -4    1.72    0.21
 -15  -7  -4    2.00    0.25
 -15   8  19    0.17    0.07
  15   8 -19    0.02    0.10
  15   8 -17    0.12    0.17
  15   8 -15    0.86    0.25
  15  -8 -15    1.58    0.26
  15   8 -13    6.58    0.66
  15  -8 -13    7.82    0.66
 -15  -8  13    7.05    0.57
  15   8 -11    0.12    0.18
 -15  -8  11    0.18    0.13
  15   8  -9    2.12    0.34
 -15   8   9    2.39    0.27
 -15  -8   9    1.77    0.30
 -15   8   7    3.36    0.36
 -15  -8   7    3.08    0.40
 -15   8   5    0.94    0.21
 -15  -8   5    0.91    0.24
 -15   8   3    4.83    0.47
 -15  -8   3    5.06    0.51
 -15   8   1    0.30    0.16
 -15  -8   1    0.27    0.16
 -15  -8   1    0.29    0.16
 -15   8  -1    1.42    0.25
 -15  -8  -1    1.31    0.23
 -15  -8  -1    1.81    0.25
 -15   8  -3    1.95    0.25
 -15   8  -3    1.82    0.20
 -15  -8  -3    1.83    0.23
 -15   8  -5   -0.04    0.07
 -15   9  16    0.21    0.11
  15   9 -16    0.17    0.15
 -15   9  14    1.15    0.18
  15   9 -14    0.97    0.23
 -15  -9  14    0.85    0.16
 -15   9  12    0.76    0.17
  15   9 -12    0.41    0.19
  15  -9 -12    0.79    0.23
 -15  -9  12    0.73    0.17
 -15   9  10    2.24    0.27
  15  -9 -10    2.70    0.36
 -15  -9  10    2.63    0.33
  15  -9  -8   20.71    1.35
 -15  -9   8   20.69    1.37
 -15   9   6    0.22    0.13
  15  -9  -6   -0.03    0.14
 -15   9   4    1.20    0.21
  15  -9  -4    1.03    0.19
 -15  -9   4    1.07    0.23
 -15   9   2   26.46    1.61
 -15  -9   2   28.02    1.65
 -15  -9   2   24.64    1.61
 -15   9   0    7.45    0.58
 -15  -9   0    7.52    0.57
 -15  -9   0    6.25    0.55
 -15   9  -2   60.57    3.29
 -15  -9  -2   57.91    3.27
 -15   9  -4    0.07    0.07
 -15  10  17    0.13    0.06
 -15  10  15    0.13    0.09
 -15  10  13    2.72    0.26
  15 -10 -13    3.22    0.35
 -15 -10  13    2.55    0.27
 -15  10  11    7.43    0.52
 -15 -10  11    6.25    0.55
 -15  10   9    0.77    0.14
 -15 -10   9    1.04    0.21
  15 -10  -9    0.90    0.21
  15 -10  -7    0.27    0.13
 -15  10   5    3.42    0.34
 -15 -10   5    3.63    0.39
  15 -10  -5    3.56    0.35
 -15  10   3    5.80    0.47
 -15 -10   3    5.69    0.49
 -15 -10   3    4.94    0.47
 -15  10   1    0.48    0.14
 -15 -10   1    0.52    0.16
 -15 -10   1    0.41    0.14
 -15  10  -1    0.13    0.10
 -15 -10  -1    0.20    0.11
 -15  10  -3    0.07    0.06
 -15  11  14    1.07    0.13
 -15 -11  14    0.54    0.10
 -15  11  12    0.14    0.09
 -15 -11  12    0.09    0.09
  15 -11 -12    0.27    0.14
 -15  11  10    0.16    0.09
 -15 -11  10    0.26    0.13
  15 -11 -10    0.18    0.14
  15 -11  -8    0.85    0.19
  15 -11  -6    3.34    0.32
 -15 -11   6    2.92    0.33
 -15 -11   4    2.15    0.27
 -15  11   2    6.56    0.50
 -15 -11   2    7.84    0.53
 -15 -11   2    6.64    0.52
 -15  11   0    0.04    0.07
 -15 -11   0    0.07    0.08
 -15  12  11    0.07    0.06
 -15 -12  11   -0.01    0.08
 -15 -12   9    0.78    0.15
 -15 -12   7    0.19    0.11
 -15 -12   5    4.93    0.40
 -15 -12   3   -0.03    0.07
 -15 -12   3   -0.02    0.07
 -15 -13   8    1.74    0.18
 -15 -13   6    0.80    0.12
  16   0 -20    2.30    0.30
 -16   0  18    1.77    0.22
  16   0 -18    2.10    0.32
  16   0 -18    1.54    0.31
 -16   0  16   -0.01    0.11
  16   0 -16    0.29    0.21
  16   0 -16   -0.14    0.25
  16   0 -14   32.40    2.11
 -16   0  14   34.37    2.07
  16   0 -14   38.59    2.17
  16   0 -14   35.22    2.27
 -16   0  12  161.94    8.72
  16   0 -12  160.54    8.79
  16   0 -12  165.07    8.74
  16   0 -12  154.73    8.91
 -16   0  10   42.99    2.52
  16   0 -10   42.32    2.59
  16   0 -10   42.53    2.69
 -16   0   8  848.78   41.47
 -16   0   8  732.51   41.43
 -16   0   6   17.07    1.11
 -16   0   6   11.68    0.99
 -16   0   4  355.89   18.13
 -16   0   4  323.24   18.18
 -16   0   2  149.70    8.02
 -16   0   2  145.92    8.11
 -16   0   0   38.38    2.30
 -16   0   0   41.01    2.41
 -16   0  -2  111.11    6.08
 -16   0  -4    0.35    0.15
 -16   0  -4    0.05    0.12
 -16   0  -6   37.80    2.11
  16   1 -21    0.22    0.13
  16   1 -19    0.85    0.21
  16   1 -19    0.33    0.20
 -16  -1  19    0.66    0.13
  16  -1 -19    0.41    0.19
 -16   1  17    0.61    0.15
  16   1 -17    0.57    0.22
  16   1 -17    0.32    0.24
  16  -1 -17    0.77    0.25
  16  -1 -17    0.45    0.23
 -16   1  15    8.55    0.67
  16   1 -15   10.22    0.77
  16   1 -15    8.26    0.82
  16  -1 -15    9.19    0.75
  16  -1 -15    7.98    0.79
 -16   1  13    0.02    0.12
  16   1 -13    0.13    0.15
  16   1 -13    0.17    0.17
  16   1 -13    0.06    0.24
  16  -1 -13    0.02    0.15
  16  -1 -13    0.06    0.22
  16  -1 -13    0.14    0.15
 -16   1  11    9.27    0.70
  16   1 -11    7.66    0.80
  16   1 -11    7.91    0.72
  16  -1 -11    7.99    0.73
  16  -1 -11    8.31    0.81
  16  -1 -11    8.26    0.68
 -16   1   9    7.02    0.61
  16   1  -9    5.58    0.68
  16  -1  -9    6.66    0.64
 -16  -1   9    6.57    0.58
 -16  -1   9    5.82    0.56
 -16   1   7    7.21    0.66
 -16  -1   7    9.18    0.70
 -16  -1   7    7.57    0.67
 -16   1   5    3.18    0.39
 -16   1   5    2.49    0.37
 -16  -1   5    3.87    0.43
 -16  -1   5    2.82    0.39
 -16   1   3    3.51    0.40
 -16   1   3    3.10    0.42
 -16  -1   3    3.80    0.46
 -16  -1   3    3.55    0.38
 -16   1   1   28.63    1.78
 -16   1   1   29.73    1.88
 -16  -1   1   29.49    1.76
 -16   1  -1    1.41    0.24
 -16   1  -1    1.55    0.24
 -16  -1  -1    1.63    0.30
 -16   1  -3   -0.02    0.13
 -16   1  -3    0.10    0.12
 -16  -1  -3    0.08    0.13
 -16  -1  -3    0.08    0.13
 -16   1  -5    4.25    0.37
 -16  -1  -5    3.79    0.35
 -16  -1  -5    3.92    0.36
  16   2 -20    0.15    0.17
  16   2 -20    0.50    0.17
 -16  -2  20    0.28    0.08
  16   2 -18    0.12    0.22
  16   2 -18    0.04    0.15
  16  -2 -18   -0.04    0.17
 -16   2  16    4.07    0.38
  16   2 -16    3.88    0.53
  16   2 -16    4.24    0.46
  16  -2 -16    3.79    0.46
 -16   2  14    6.53    0.54
  16   2 -14    6.44    0.58
  16   2 -14    6.05    0.70
  16  -2 -14    6.23    0.59
  16  -2 -14    5.83    0.64
  16   2 -12   44.91    2.86
 -16   2  12   50.57    2.68
  16   2 -12   38.01    2.65
  16  -2 -12   48.30    2.70
  16  -2 -12   45.11    2.81
  16  -2 -12   47.45    2.76
 -16   2  10   16.71    1.09
  16  -2 -10   14.65    1.11
  16  -2 -10   14.43    1.02
 -16  -2  10   13.83    1.01
  16   2  -8   91.12    6.29
 -16  -2   8  103.95    6.21
 -16   2   6   17.47    1.22
 -16  -2   6   16.03    1.23
 -16   2   4  144.95    7.76
 -16   2   4  132.95    7.79
 -16  -2   4  153.72    7.76
 -16  -2   4  137.41    7.83
 -16   2   2   41.91    2.44
 -16   2   2   40.29    2.49
 -16  -2   2   41.49    2.39
 -16   2   0   41.75    2.42
 -16  -2   0   40.54    2.49
 -16   2  -2   40.25    2.38
 -16   2  -2   41.08    2.40
 -16  -2  -2   43.89    2.48
 -16  -2  -2   41.79    2.45
 -16   2  -4    8.30    0.63
 -16  -2  -4    7.55    0.61
 -16  -2  -4    8.05    0.59
 -16   2  -6   10.22    0.66
 -16  -2  -6    9.99    0.67
  16   3 -21    2.15    0.23
  16   3 -21    1.29    0.22
  16   3 -19    5.76    0.50
  16   3 -19    5.19    0.55
  16   3 -17    0.08    0.22
  16   3 -17    0.31    0.19
  16  -3 -17    0.53    0.21
 -16   3  15   26.01    1.47
  16   3 -15   20.32    1.60
  16   3 -15   21.65    1.47
  16  -3 -15   23.05    1.52
 -16   3  13    5.15    0.48
  16   3 -13    4.62    0.61
  16  -3 -13    4.39    0.51
  16  -3 -13    4.16    0.48
  16   3 -11   15.22    1.14
  16  -3 -11   18.03    1.23
  16  -3 -11   16.28    1.15
 -16  -3  11   14.87    1.10
 -16   3   9    1.52    0.28
  16   3  -9    1.35    0.35
 -16  -3   9    1.75    0.27
 -16  -3   9    1.30    0.25
 -16   3   7    0.11    0.15
 -16   3   7    0.13    0.13
  16  -3  -7    0.12    0.14
 -16  -3   7    0.12    0.15
 -16  -3   7    0.22    0.17
 -16   3   5    2.32    0.34
  16  -3  -5    2.79    0.38
 -16  -3   5    2.09    0.35
 -16   3   3    8.30    0.68
 -16  -3   3    8.20    0.63
 -16   3   1    3.74    0.41
  16  -3  -1    3.38    0.38
 -16  -3   1    3.73    0.45
 -16   3  -1   -0.07    0.14
 -16  -3  -1   -0.08    0.15
 -16   3  -3    5.58    0.48
 -16   3  -3    4.13    0.41
 -16  -3  -3    4.92    0.46
 -16  -3  -3    4.99    0.42
 -16  -3  -5    4.26    0.38
  16   4 -20    1.96    0.24
  16   4 -20    1.52    0.26
  16   4 -18    6.88    0.56
  16   4 -18    6.23    0.63
  16   4 -16    1.70    0.28
  16   4 -16    1.68    0.39
  16  -4 -16    1.83    0.32
  16  -4 -16    1.54    0.25
 -16   4  14   47.52    2.78
  16   4 -14   48.34    2.83
  16  -4 -14   54.14    2.93
 -16   4  12   -0.05    0.13
  16   4 -12    0.12    0.25
  16  -4 -12    0.27    0.17
  16  -4 -12    0.06    0.16
 -16   4  10   40.59    2.18
  16   4 -10   33.68    2.32
 -16  -4  10   33.42    2.16
 -16   4   8    6.70    0.56
  16   4  -8    5.31    0.64
  16  -4  -8    6.60    0.62
 -16  -4   8    6.55    0.55
 -16  -4   8    5.66    0.56
 -16   4   6   25.31    1.63
 -16  -4   6   29.16    1.64
  16  -4  -6   26.12    1.69
 -16  -4   6   23.46    1.66
 -16  -4   4    6.27    0.52
  16  -4  -4    5.57    0.55
 -16  -4   4    5.02    0.55
 -16   4   2   17.81    1.19
  16  -4  -2   16.55    1.15
 -16  -4   2   18.21    1.25
 -16   4   0    0.20    0.16
 -16  -4   0    0.36    0.18
 -16   4  -2    1.90    0.28
 -16   4  -2    1.69    0.26
 -16  -4  -2    2.20    0.29
 -16   4  -4    2.55    0.27
 -16   4  -4    2.55    0.30
 -16  -4  -4    2.51    0.29
 -16   4  -6    0.26    0.09
  16   5 -19    0.56    0.15
  16   5 -19    0.44    0.21
  16   5 -17    0.07    0.14
  16   5 -15    9.92    0.74
  16   5 -15    9.32    0.88
  16  -5 -15   10.40    0.81
  16  -5 -15   10.15    0.79
  16   5 -13    0.12    0.23
 -16   5  11   17.40    1.08
  16   5 -11   14.87    1.24
 -16  -5  11   15.74    1.10
 -16   5   9    7.97    0.61
  16   5  -9    6.24    0.69
  16  -5  -9    8.05    0.69
 -16  -5   9    6.77    0.63
 -16   5   7    2.11    0.29
  16  -5  -7    2.15    0.33
 -16  -5   7    2.17    0.28
 -16  -5   7    1.94    0.31
 -16   5   5    1.05    0.23
  16  -5  -5    0.81    0.21
 -16  -5   5    0.90    0.21
 -16  -5   5    0.83    0.23
  16  -5  -3    3.59    0.40
 -16  -5   3    4.32    0.48
 -16   5   1    8.69    0.72
 -16  -5   1    9.29    0.76
 -16   5  -1    8.89    0.71
 -16   5  -1    8.88    0.70
 -16  -5  -1    9.88    0.73
 -16   5  -3   10.61    0.73
 -16   5  -3   10.13    0.73
 -16  -5  -3   10.31    0.71
 -16   5  -5    9.40    0.65
 -16  -5  -5   10.90    0.67
  16   6 -18    5.24    0.41
  16   6 -18    4.57    0.49
  16   6 -16    1.01    0.27
  16  -6 -16    1.20    0.23
  16   6 -14    3.93    0.53
  16  -6 -14    5.00    0.49
  16   6 -12   14.05    1.09
 -16  -6  12   12.80    0.92
 -16   6  10    0.92    0.18
  16   6 -10    0.42    0.25
 -16  -6  10    0.56    0.19
 -16   6   8    0.91    0.19
  16   6  -8    0.89    0.26
  16  -6  -8    0.96    0.24
 -16  -6   8    0.85    0.19
 -16  -6   8    0.67    0.20
 -16   6   6    0.86    0.20
  16  -6  -6    0.78    0.20
 -16  -6   6    0.63    0.21
 -16   6   4   10.96    0.82
  16  -6  -4   11.43    0.82
 -16  -6   4   10.58    0.86
 -16   6   2    8.29    0.70
 -16  -6   2    9.70    0.76
 -16   6   0    0.02    0.11
 -16   6   0    0.19    0.17
 -16  -6   0    0.13    0.14
 -16   6  -2    9.86    0.74
 -16   6  -2   10.90    0.74
 -16  -6  -2   10.93    0.74
 -16   6  -4    0.46    0.12
 -16   6  -4    0.52    0.12
 -16  -6  -4    0.47    0.13
  16   7 -19    7.07    0.55
  16   7 -17    0.41    0.20
  16  -7 -17    0.40    0.13
  16   7 -15   16.03    1.20
  16  -7 -15   18.01    1.16
  16   7 -13    0.22    0.23
  16  -7 -13    0.12    0.16
 -16  -7  13    0.30    0.13
  16   7 -11   34.87    2.17
 -16  -7  11   33.23    2.03
 -16   7   9    2.51    0.29
  16   7  -9    2.27    0.37
 -16  -7   9    2.30    0.33
 -16   7   7   11.08    0.81
 -16  -7   7   11.35    0.87
 -16   7   5   19.86    1.29
 -16   7   3    0.68    0.20
 -16  -7   3    0.74    0.21
 -16   7   1    0.85    0.17
 -16   7   1    0.95    0.21
 -16  -7   1    0.66    0.19
 -16   7  -1    1.86    0.26
 -16   7  -1    1.97    0.24
 -16  -7  -1    2.37    0.27
 -16  -7  -1    2.00    0.24
 -16   7  -3    0.88    0.15
 -16   7  -3    0.67    0.13
 -16  -7  -3    0.70    0.15
  16   8 -18    9.01    0.63
 -16   8  18    8.64    0.54
  16   8 -16    3.74    0.43
  16  -8 -16    4.99    0.42
  16   8 -14    7.43    0.69
  16  -8 -14    9.66    0.70
 -16   8  12   10.72    0.72
  16   8 -12   10.45    0.86
  16  -8 -12   12.50    0.86
 -16  -8  12   10.09    0.76
 -16   8  10    0.40    0.13
  16   8 -10    0.35    0.19
 -16  -8  10    0.31    0.15
 -16   8   8    3.85    0.37
 -16  -8   8    4.09    0.43
 -16   8   6    3.38    0.36
 -16   8   4   32.50    1.99
 -16  -8   4   35.10    2.05
 -16   8   2    5.96    0.51
 -16  -8   2    5.91    0.52
 -16  -8   2    5.67    0.48
 -16   8   0    9.78    0.71
 -16  -8   0   10.52    0.71
 -16  -8   0    9.29    0.67
 -16   8  -2    2.36    0.25
 -16  -8  -2    2.20    0.24
 -16   9  17    0.06    0.06
 -16   9  15    1.29    0.17
  16   9 -15    1.26    0.22
  16  -9 -15    1.80    0.24
 -16   9  13    0.36    0.12
  16   9 -13    0.25    0.14
  16  -9 -13    0.45    0.18
 -16  -9  13    0.38    0.13
 -16   9  11    0.18    0.11
  16  -9 -11    0.42    0.18
 -16  -9  11    0.32    0.14
  16  -9  -9    0.19    0.14
 -16  -9   9    0.10    0.12
 -16   9   7   -0.01    0.09
  16  -9  -7    0.06    0.12
 -16  -9   7    0.22    0.16
 -16   9   5    0.51    0.15
  16  -9  -5    0.45    0.14
 -16  -9   5    0.61    0.19
 -16   9   3   -0.03    0.10
 -16  -9   3    0.03    0.11
 -16   9   1    3.48    0.35
 -16  -9   1    4.21    0.36
 -16  -9   1    3.17    0.32
 -16   9  -1    0.14    0.10
 -16  -9  -1    0.14    0.09
 -16  10  16    0.01    0.05
 -16  10  14    2.70    0.22
 -16 -10  14    1.78    0.19
 -16  10  12    0.22    0.09
 -16 -10  12    0.09    0.09
  16 -10 -10    0.03    0.11
 -16 -10  10    0.09    0.11
  16 -10  -8    2.92    0.32
 -16 -10   8    3.13    0.33
  16 -10  -6    2.45    0.27
 -16 -10   6    2.23    0.29
 -16  10   4   15.72    0.98
 -16 -10   4   17.35    1.03
 -16 -10   4   14.18    0.97
 -16  10   2    5.10    0.41
 -16 -10   2    4.49    0.39
 -16  10   0    4.34    0.35
 -16  11  13    0.27    0.07
 -16 -11  13    0.27    0.07
  16 -11 -11   11.66    0.73
 -16 -11  11    9.45    0.67
  16 -11  -9    9.94    0.67
 -16 -11   9    8.99    0.65
  16 -11  -7    8.80    0.61
 -16 -11   7    8.93    0.63
 -16 -11   5    7.83    0.57
 -16 -11   5   10.31    0.64
 -16  11   3    0.84    0.13
 -16 -11   3    0.98    0.14
 -16 -11   3    1.29    0.16
 -16 -12  10    3.81    0.30
 -16 -12   6    1.78    0.19
  17   0 -21    0.03    0.09
  17   0 -19    0.13    0.15
  17   0 -19   -0.13    0.14
 -17   0  17   -0.04    0.11
  17   0 -17    0.11    0.16
  17   0 -17   -0.24    0.22
 -17   0  15    0.04    0.12
  17   0 -15    0.21    0.17
  17   0 -15   -0.06    0.23
  17   0 -13    0.02    0.12
 -17   0  13    0.10    0.14
  17   0 -13   -0.07    0.15
  17   0 -13   -0.12    0.22
  17   0 -11   -0.02    0.14
 -17   0  11    0.02    0.14
  17   0 -11   -0.16    0.23
  17   0  -9    0.05    0.15
 -17   0   9   -0.02    0.10
 -17   0   7   -0.02    0.17
 -17   0   7    0.04    0.14
 -17   0   5    0.05    0.13
 -17   0   5   -0.04    0.13
 -17   0   3   -0.02    0.11
 -17   0   3   -0.09    0.16
 -17   0   1   -0.09    0.13
 -17   0   1   -0.02    0.12
 -17   0  -1   -0.04    0.12
 -17   0  -3    0.01    0.11
 -17   0  -3   -0.03    0.10
 -17   0  -5   -0.01    0.07
  17   1 -20    5.26    0.41
  17  -1 -20    5.27    0.42
  17   1 -18    3.30    0.36
  17   1 -18    1.62    0.33
 -17  -1  18    2.19    0.25
  17  -1 -18    3.12    0.35
 -17   1  16    0.04    0.11
  17   1 -16    0.23    0.17
  17   1 -16   -0.05    0.19
  17  -1 -16    0.02    0.15
  17  -1 -16   -0.10    0.20
 -17  -1  16    0.06    0.12
  17   1 -14    0.53    0.19
  17   1 -14    0.40    0.16
 -17   1  14    0.41    0.16
  17   1 -14    0.30    0.25
  17  -1 -14    0.57    0.20
 -17  -1  14    0.53    0.17
  17  -1 -14    0.56    0.25
  17  -1 -14    0.38    0.18
 -17   1  12    0.54    0.19
  17   1 -12    0.62    0.19
  17   1 -12    0.31    0.25
 -17  -1  12    0.57    0.19
  17  -1 -12    0.61    0.21
  17  -1 -12    0.24    0.23
  17  -1 -12    1.02    0.22
 -17   1  10    0.30    0.18
  17   1 -10    0.31    0.17
  17   1 -10    0.19    0.20
  17  -1 -10    0.19    0.15
 -17  -1  10    0.25    0.13
 -17   1   8    0.93    0.20
 -17  -1   8    0.92    0.23
 -17  -1   8    0.93    0.22
 -17   1   6    0.55    0.19
 -17   1   6    0.31    0.16
 -17  -1   6    0.39    0.19
 -17  -1   6    0.57    0.20
 -17   1   4    2.77    0.34
 -17   1   4    2.45    0.35
 -17  -1   4    2.66    0.33
 -17  -1   4    2.79    0.38
 -17   1   2   -0.02    0.12
 -17   1   2   -0.09    0.17
 -17  -1   2   -0.04    0.12
 -17   1   0    6.66    0.56
 -17   1   0    8.21    0.60
 -17  -1   0    7.40    0.64
 -17  -1   0    7.17    0.60
 -17   1  -2    0.86    0.20
 -17   1  -2    0.76    0.15
 -17  -1  -2    0.94    0.20
 -17  -1  -2    0.98    0.19
 -17   1  -4    1.03    0.17
 -17  -1  -4    0.84    0.15
 -17  -1  -4    1.16    0.17
  17   2 -21    3.34    0.29
  17   2 -19    2.34    0.28
  17   2 -19    2.06    0.32
 -17  -2  19    1.94    0.21
  17  -2 -19    2.53    0.30
  17   2 -17    5.71    0.63
  17   2 -17    6.46    0.55
 -17  -2  17    5.15    0.47
 -17   2  15   32.09    1.81
  17   2 -15   27.17    1.94
  17   2 -15   28.28    1.79
  17  -2 -15   30.01    1.84
  17   2 -13    3.79    0.42
 -17   2  13    4.70    0.45
  17   2 -13    4.15    0.56
  17  -2 -13    4.38    0.46
  17  -2 -13    4.18    0.47
 -17   2  11    3.13    0.41
  17   2 -11    2.28    0.43
  17   2 -11    3.52    0.40
 -17  -2  11    3.10    0.37
  17  -2 -11    3.14    0.36
  17  -2 -11    2.50    0.38
 -17   2   9    0.42    0.19
 -17  -2   9    0.36    0.17
 -17  -2   9    0.02    0.12
 -17   2   7    0.15    0.13
  17  -2  -7    0.09    0.16
 -17  -2   7    0.04    0.13
 -17   2   5    6.40    0.56
 -17   2   5    5.85    0.58
 -17  -2   5    6.34    0.55
 -17  -2   5    5.88    0.59
 -17   2   3    0.12    0.15
 -17   2   3    0.26    0.17
 -17  -2   3    0.26    0.13
 -17  -2   3    0.27    0.18
 -17   2   1    1.94    0.28
 -17  -2   1    2.23    0.34
 -17   2  -1    0.07    0.11
 -17  -2  -1    0.11    0.13
 -17  -2  -1    0.02    0.15
 -17   2  -3    1.06    0.19
 -17  -2  -3    0.86    0.16
 -17  -2  -3    0.81    0.17
 -17   2  -5    0.02    0.07
 -17  -2  -5    0.02    0.06
  17   3 -20    0.31    0.16
  17   3 -20    0.36    0.12
 -17  -3  20    0.27    0.08
  17   3 -18    8.04    0.74
  17   3 -18    9.03    0.67
  17  -3 -18   10.15    0.72
  17   3 -16    0.85    0.21
  17   3 -16    0.67    0.29
  17  -3 -16    0.87    0.24
  17  -3 -16    0.77    0.18
 -17   3  14   43.12    2.49
  17   3 -14   40.12    2.69
  17  -3 -14   45.06    2.56
 -17   3  12    2.05    0.29
  17   3 -12    1.62    0.27
  17  -3 -12    2.24    0.36
  17  -3 -12    2.08    0.31
 -17   3  10   31.74    1.84
  17   3 -10   26.98    1.97
 -17  -3  10   32.66    1.84
  17  -3 -10   26.61    1.88
 -17  -3  10   29.10    1.82
 -17   3   8   52.36    3.01
 -17  -3   8   58.05    3.03
  17  -3  -8   51.50    3.08
 -17  -3   8   47.09    3.01
 -17  -3   6    9.80    0.72
  17  -3  -6    7.66    0.70
 -17  -3   6    7.65    0.70
 -17   3   4   53.08    3.06
 -17  -3   4   55.77    3.03
  17  -3  -4   50.53    3.08
 -17  -3   4   53.49    3.14
 -17   3   2   37.32    2.18
  17  -3  -2   34.67    2.16
 -17  -3   2   38.35    2.25
 -17   3   0   15.26    1.02
 -17  -3   0   15.05    1.06
 -17   3  -2    4.46    0.42
 -17   3  -2    4.23    0.38
 -17  -3  -2    4.36    0.41
 -17  -3  -2    4.12    0.37
 -17  -3  -4    5.27    0.41
  17   4 -19    4.52    0.47
  17   4 -19    5.75    0.42
 -17  -4  19    4.59    0.37
  17   4 -17    7.55    0.73
  17   4 -17    8.36    0.62
  17  -4 -17    8.80    0.68
  17  -4 -15   30.06    1.86
 -17   4  13    0.90    0.19
  17   4 -13    0.83    0.32
 -17   4  11   17.41    1.11
  17   4 -11   15.70    1.27
  17   4 -11   18.16    1.16
  17  -4 -11   16.22    1.21
 -17  -4  11   15.85    1.11
 -17   4   9   -0.02    0.12
  17   4  -9    0.03    0.20
  17  -4  -9    0.02    0.16
 -17  -4   9    0.21    0.14
 -17  -4   9    0.12    0.14
 -17   4   7    3.94    0.42
 -17  -4   7    4.35    0.44
  17  -4  -7    4.45    0.48
 -17  -4   7    3.69    0.43
  17  -4  -5    0.28    0.15
 -17  -4   5    0.28    0.14
 -17  -4   5    0.44    0.19
 -17   4   3    1.11    0.24
  17  -4  -3    1.44    0.25
 -17   4   1    0.23    0.15
 -17  -4   1    0.23    0.18
 -17   4  -1    1.71    0.25
 -17   4  -1    1.36    0.23
 -17  -4  -1    1.64    0.25
 -17   4  -3    0.08    0.10
 -17   4  -3    0.07    0.09
 -17  -4  -3    0.03    0.10
  17   5 -20    0.06    0.12
  17   5 -18    0.10    0.10
  17   5 -16    1.85    0.36
  17  -5 -16    1.35    0.23
  17   5 -14    0.81    0.29
 -17   5  12    9.49    0.66
  17   5 -12   10.54    0.88
 -17  -5  12    8.16    0.67
 -17   5  10    0.13    0.13
  17   5 -10   -0.11    0.20
  17  -5 -10    0.09    0.17
 -17  -5  10    0.29    0.16
 -17  -5  10   -0.04    0.12
 -17   5   8    2.30    0.30
 -17  -5   8    2.65    0.31
  17  -5  -8    2.67    0.36
 -17  -5   8    2.08    0.32
 -17   5   6    4.07    0.44
 -17  -5   6    5.84    0.48
  17  -5  -6    4.70    0.49
 -17  -5   6    4.42    0.48
 -17   5   4    6.30    0.54
  17  -5  -4    5.30    0.50
 -17   5   2    5.63    0.51
 -17  -5   2    5.09    0.52
 -17   5   0    0.83    0.19
 -17   5   0    0.62    0.18
 -17  -5   0    0.77    0.19
 -17   5  -2    0.16    0.11
 -17   5  -2    0.01    0.10
 -17  -5  -2    0.11    0.12
 -17  -5  -2    0.20    0.10
 -17   5  -4    5.00    0.36
 -17  -6  19    2.75    0.23
  17   6 -17    0.46    0.21
  17  -6 -17    0.43    0.13
  17   6 -15    9.87    0.84
  17  -6 -15   10.13    0.76
  17   6 -13    0.73    0.25
 -17  -6  13    0.88    0.17
 -17   6  11   31.49    1.83
  17   6 -11   31.87    2.03
 -17  -6  11   30.80    1.88
 -17   6   9    6.46    0.54
 -17  -6   9    7.31    0.55
 -17  -6   9    5.93    0.57
 -17   6   7    8.24    0.64
  17  -6  -7    7.65    0.67
 -17  -6   7    9.60    0.65
 -17  -6   7    6.95    0.66
 -17   6   5    2.37    0.31
  17  -6  -5    2.25    0.30
 -17   6   3    4.27    0.43
 -17  -6   3    4.34    0.45
 -17   6   1    2.60    0.32
 -17   6   1    2.52    0.28
 -17  -6   1    2.33    0.30
 -17   6  -1    0.48    0.13
 -17   6  -1    0.73    0.16
 -17  -6  -1    0.66    0.15
 -17   6  -3    5.55    0.39
 -17   6  -3    5.04    0.38
 -17  -6  -3    5.72    0.40
 -17   7  18    0.08    0.07
  17   7 -18   -0.04    0.13
  17   7 -16    0.15    0.16
  17  -7 -16    0.29    0.13
  17   7 -14    6.42    0.63
  17  -7 -14    7.76    0.61
 -17   7  12   34.09    1.98
  17   7 -12   37.38    2.19
  17  -7 -12   38.78    2.15
 -17  -7  12   32.83    2.04
 -17   7  10   24.52    1.49
 -17  -7  10   27.04    1.51
 -17  -7  10   23.60    1.55
 -17   7   8  105.40    5.72
 -17  -7   8  104.92    5.79
 -17   7   6   11.62    0.81
 -17  -7   6   11.28    0.86
 -17   7   4   34.79    2.10
 -17  -7   4   37.26    2.16
 -17   7   2    0.47    0.16
 -17  -7   2    0.45    0.16
 -17   7   0    0.35    0.10
 -17   7   0    0.47    0.16
 -17  -7   0    0.55    0.14
 -17   7  -2    0.74    0.14
 -17  -7  -2    0.99    0.14
 -17   8  17    0.07    0.06
  17   8 -17   -0.06    0.10
 -17   8  15    0.23    0.10
  17   8 -15    0.21    0.15
  17  -8 -15    0.33    0.14
 -17   8  13    1.74    0.20
  17   8 -13    1.63    0.28
 -17  -8  13    1.66    0.21
 -17  -8  11    2.56    0.26
  17  -8 -11    2.51    0.33
 -17  -8  11    2.54    0.30
 -17   8   9    0.08    0.09
 -17  -8   9    0.11    0.13
 -17   8   7    0.01    0.09
 -17  -8   7   -0.03    0.13
 -17   8   5    0.01    0.12
 -17  -8   5   -0.02    0.12
 -17   8   3   -0.04    0.10
 -17  -8   3    0.04    0.11
 -17   8   1    6.19    0.49
 -17  -8   1    5.89    0.47
 -17  -8  -1    0.70    0.13
 -17   9  16    4.80    0.32
 -17  -9  16    5.01    0.33
 -17   9  14    0.21    0.08
 -17  -9  14    0.27    0.09
  17  -9 -14    0.14    0.12
 -17   9  12    4.06    0.31
 -17  -9  12    4.21    0.33
 -17  -9  12    4.39    0.37
  17  -9 -10    3.72    0.37
 -17  -9  10    3.05    0.33
  17  -9  -8   21.17    1.31
 -17  -9   8   20.62    1.31
 -17   9   6    0.33    0.12
  17  -9  -6    0.26    0.12
 -17  -9   6    0.07    0.13
 -17   9   4    8.61    0.62
 -17  -9   4    9.45    0.66
 -17   9   2    3.83    0.35
 -17  -9   2    4.68    0.37
 -17   9   0    0.38    0.10
 -17  -9   0    0.37    0.09
 -17 -10  13    2.31    0.21
  17 -10 -11    2.88    0.30
 -17 -10  11    2.32    0.25
  17 -10  -9    3.10    0.31
 -17 -10   9    2.60    0.28
  17 -10  -7    5.87    0.45
 -17  10   5    0.44    0.10
 -17 -10   5    0.46    0.13
 -17  10   3    3.70    0.31
 -17 -10   3    4.41    0.34
  17 -11 -10    2.76    0.25
 -17 -11  10    2.49    0.24
  17 -11  -8   31.17    1.75
 -17 -11   6    7.57    0.52
  18   0 -20    4.70    0.38
 -18   0  18   46.50    2.53
  18   0 -18   51.50    2.61
 -18   0  16    0.04    0.12
  18   0 -16    0.12    0.15
  18   0 -16   -0.05    0.19
  18   0 -14  129.65    7.57
 -18   0  14  140.94    7.54
  18   0 -14  145.81    7.55
  18   0 -14  141.21    7.73
 -18   0  12   39.70    2.22
  18   0 -12   33.94    2.23
  18   0 -10  150.20    8.22
 -18   0   8  128.54    6.26
 -18   0   8  101.75    6.19
 -18   0   6   64.05    3.43
 -18   0   6   56.41    3.45
 -18   0   4  117.39    6.19
 -18   0   4  108.97    6.25
 -18   0   2    0.26    0.13
 -18   0   2    0.42    0.14
 -18   0   2    0.41    0.19
 -18   0   0   33.19    1.91
 -18   0  -2   11.10    0.75
 -18   0  -2   13.63    0.81
  18   1 -19    0.21    0.13
  18   1 -19    0.04    0.13
 -18  -1  19    0.08    0.08
  18  -1 -19    0.07    0.12
 -18   1  17    4.11    0.37
  18   1 -17    4.17    0.39
  18   1 -17    3.51    0.44
 -18  -1  17    3.28    0.33
  18  -1 -17    3.77    0.39
 -18   1  15    3.67    0.38
  18   1 -15    3.61    0.37
  18   1 -15    3.40    0.47
 -18  -1  15    3.42    0.36
  18  -1 -15    3.80    0.40
  18   1 -13    6.90    0.71
 -18   1  13    8.16    0.63
  18   1 -13    6.36    0.59
 -18  -1  13    6.95    0.58
  18  -1 -13    6.11    0.55
  18  -1 -13    6.78    0.62
 -18   1  11    0.21    0.21
  18   1 -11    0.07    0.14
  18  -1 -11    0.44    0.19
  18  -1  -9    0.79    0.25
 -18  -1   9    1.02    0.27
 -18  -1   9    0.45    0.17
 -18   1   7    7.09    0.59
 -18   1   7    5.69    0.57
  18  -1  -7    7.16    0.65
 -18  -1   7    7.70    0.62
 -18  -1   7    7.16    0.63
 -18   1   5    2.78    0.33
 -18   1   5    2.54    0.35
 -18  -1   5    2.07    0.29
 -18  -1   5    2.50    0.35
 -18   1   3   15.86    1.04
 -18   1   3   15.06    1.08
 -18  -1   3   14.92    1.00
 -18  -1   3   16.68    1.11
 -18   1   1    9.27    0.67
 -18  -1   1    8.94    0.73
 -18  -1   1    9.39    0.68
 -18   1  -1    3.05    0.32
 -18  -1  -1    2.55    0.28
 -18  -1  -1    2.94    0.30
 -18   1  -3    1.10    0.16
 -18  -1  -3    0.89    0.14
 -18  -1  -3    0.83    0.13
  18   2 -20    0.17    0.09
  18   2 -18   15.26    0.94
  18   2 -18   13.94    1.03
 -18  -2  18   13.16    0.89
  18  -2 -18   16.37    0.99
 -18   2  16    0.19    0.13
  18   2 -16    0.13    0.13
  18   2 -16    0.02    0.21
 -18  -2  16    0.24    0.13
  18  -2 -16    0.23    0.14
 -18   2  14   66.75    3.52
  18   2 -14   59.73    3.67
  18  -2 -14   62.23    3.51
 -18  -2  14   59.15    3.46
 -18   2  12    9.55    0.71
  18   2 -12    8.20    0.81
  18   2 -12    8.26    0.70
  18  -2 -12    8.47    0.73
 -18   2  10   55.79    3.13
  18   2 -10   53.70    3.18
  18  -2 -10   56.42    3.22
 -18  -2  10   57.97    3.14
 -18  -2  10   49.99    3.09
 -18   2   8   42.70    2.80
  18  -2  -8   47.25    2.91
 -18  -2   8   47.40    2.86
 -18   2   6   14.72    0.99
 -18   2   6   13.38    0.98
  18  -2  -6   14.45    1.04
 -18  -2   6   14.31    0.96
 -18  -2   6   13.13    1.01
 -18   2   4   68.11    3.70
 -18  -2   4   65.45    3.65
  18  -2  -4   63.68    3.72
 -18  -2   4   65.75    3.76
 -18   2   2    1.17    0.21
  18  -2  -2    0.81    0.18
 -18   2   0   17.57    1.08
 -18  -2   0   17.84    1.14
 -18  -2   0   16.04    1.08
 -18  -2  -2    0.08    0.09
 -18  -2  -2    0.06    0.09
  18   3 -19    1.30    0.24
  18   3 -19    1.47    0.18
 -18  -3  19    1.37    0.16
  18   3 -17    6.07    0.60
  18   3 -17    7.32    0.51
 -18  -3  17    5.84    0.48
 -18   3  15    3.01    0.30
  18   3 -15    3.35    0.47
 -18  -3  15    3.21    0.33
 -18   3  13    5.92    0.50
  18  -3 -13    6.71    0.60
 -18  -3  13    5.62    0.52
 -18   3  11    4.39    0.41
  18   3 -11    4.01    0.43
  18   3 -11    3.82    0.55
  18  -3 -11    4.49    0.49
 -18  -3  11    4.13    0.42
 -18  -3  11    3.57    0.38
 -18   3   9    1.00    0.22
  18  -3  -9    1.19    0.26
 -18  -3   9    1.39    0.25
 -18  -3   9    1.20    0.23
 -18   3   7   13.93    1.00
 -18  -3   7   16.29    1.04
  18  -3  -7   14.73    1.07
 -18  -3   7   14.29    1.05
 -18   3   5    0.07    0.14
  18  -3  -5    0.21    0.16
 -18  -3   5    0.11    0.12
 -18  -3   5    0.53    0.21
 -18   3   3   31.04    1.76
  18  -3  -3   26.83    1.73
 -18   3   1    9.95    0.71
 -18  -3   1    9.74    0.75
 -18   3  -1    2.65    0.28
 -18   3  -1    2.08    0.24
 -18  -3  -1    2.20    0.26
 -18  -3  -1    2.56    0.25
 -18   3  -3    6.01    0.44
 -18  -3  -3    6.63    0.44
  18   4 -18   -0.18    0.18
 -18  -4  18    0.16    0.09
  18   4 -16   -0.05    0.23
  18  -4 -16    0.05    0.11
 -18  -4  16    0.16    0.12
 -18   4  14    0.04    0.09
 -18  -4  14    0.03    0.12
 -18   4  12   -0.04    0.11
  18   4 -12    0.22    0.23
 -18  -4  12    0.29    0.15
 -18   4  10    0.74    0.18
  18  -4 -10    0.96    0.24
 -18  -4  10    1.22    0.22
 -18  -4  10    1.09    0.21
 -18   4   8    0.42    0.17
  18  -4  -8    0.31    0.18
 -18  -4   8    0.26    0.17
 -18  -4   8    0.11    0.13
 -18   4   6    0.13    0.14
  18  -4  -6    0.12    0.15
 -18  -4   6    0.01    0.11
 -18  -4   6    0.16    0.16
 -18   4   4    3.15    0.35
  18  -4  -4    2.38    0.31
 -18  -4   4    2.59    0.37
 -18   4   2    1.55    0.24
  18  -4  -2    1.42    0.20
 -18  -4   2    1.51    0.26
 -18   4   0    3.90    0.36
 -18   4   0    3.72    0.36
 -18  -4   0    3.79    0.36
 -18  -4   0    3.89    0.37
 -18   4  -2    2.08    0.20
 -18   4  -2    2.13    0.22
 -18  -4  -2    2.19    0.23
  18   5 -19    0.13    0.12
 -18  -5  19    0.03    0.06
 -18  -5  17    1.04    0.17
  18   5 -15    0.27    0.20
  18  -5 -15    0.14    0.14
 -18  -5  15    0.34    0.13
 -18   5  13    3.32    0.31
  18   5 -13    3.70    0.47
 -18  -5  13    3.59    0.35
 -18   5  11    0.80    0.17
 -18  -5  11    0.87    0.18
 -18  -5  11    0.72    0.18
 -18   5   9    1.09    0.20
  18  -5  -9    1.17    0.25
 -18  -5   9    1.47    0.23
 -18  -5   9    0.91    0.20
 -18   5   7   28.94    1.79
  18  -5  -7   29.22    1.84
 -18  -5   7   26.85    1.82
 -18   5   5   16.40    1.07
  18  -5  -5   15.19    1.06
 -18  -5   5   16.48    1.11
 -18   5   3   17.68    1.18
 -18  -5   3   20.48    1.24
  18  -5  -3   17.75    1.14
 -18   5   1   12.36    0.86
 -18   5   1   12.52    0.84
 -18  -5   1   13.70    0.88
 -18   5  -1    8.57    0.58
 -18   5  -1    7.69    0.56
 -18  -5  -1    9.04    0.59
  18   6 -18    0.21    0.13
 -18  -6  18    0.23    0.09
  18   6 -16    2.75    0.35
  18  -6 -16    2.98    0.30
 -18  -6  16    2.43    0.25
  18   6 -14    1.39    0.28
  18  -6 -14    1.23    0.23
 -18  -6  14    1.18    0.19
 -18   6  12    0.72    0.14
  18   6 -12    0.57    0.22
 -18  -6  12    0.89    0.17
 -18  -6  12    0.62    0.16
 -18   6  10    1.52    0.21
 -18  -6  10    1.26    0.21
 -18  -6  10    1.49    0.24
 -18   6   8    5.07    0.46
 -18  -6   8    4.80    0.49
 -18   6   6    0.93    0.19
  18  -6  -6    1.23    0.21
 -18  -6   6    0.86    0.21
 -18   6   4    9.58    0.69
 -18   6   4    9.04    0.64
 -18  -6   4    9.19    0.71
 -18   6   2    1.07    0.17
 -18  -6   2    0.86    0.19
 -18   6   0    2.50    0.24
 -18   6   0    3.16    0.29
 -18  -6   0    2.97    0.28
 -18  -6   0    2.71    0.27
 -18   7  17    1.87    0.17
  18   7 -17    2.12    0.26
 -18  -7  17    2.42    0.20
  18   7 -15    2.43    0.32
 -18   7  15    2.34    0.22
 -18  -7  15    2.64    0.25
  18  -7 -15    2.90    0.30
 -18  -7  13    1.71    0.21
 -18  -7  13    1.40    0.19
 -18  -7  11    1.59    0.21
 -18  -7  11    1.39    0.21
 -18   7   9    0.07    0.10
 -18  -7   9    0.13    0.11
 -18  -7   9    0.12    0.13
 -18   7   7    5.28    0.44
 -18  -7   7    5.30    0.48
 -18   7   5    3.82    0.37
 -18   7   3    1.38    0.21
 -18  -7   3    1.27    0.21
 -18  -7   1    0.36    0.11
 -18  -7  -1    0.92    0.12
 -18  -8  16    0.13    0.06
  18  -8 -16    0.05    0.07
 -18  -8  14   22.11    1.33
  18  -8 -14   26.30    1.44
 -18  -8  12    6.41    0.42
 -18  -8  12    4.86    0.42
  18  -8 -10   44.82    2.42
 -18  -8  10   39.40    2.37
 -18   8   8   32.66    1.89
 -18  -8   8   32.46    1.94
  18  -8  -8   34.61    1.95
 -18   8   6    6.30    0.48
  18  -8  -6    5.93    0.46
 -18   8   4   24.85    1.51
 -18  -8   4   27.19    1.55
 -18   8   2    0.53    0.12
 -18  -8   2    0.74    0.13
 -18  -9  13    0.06    0.05
  18  -9 -11    2.64    0.28
 -18  -9  11    2.32    0.24
  18  -9  -9    0.02    0.09
 -18  -9   9    0.07    0.10
 -18   9   7    0.32    0.09
  18  -9  -7    0.36    0.11
 -18   9   5    0.26    0.10
 -18  -9   5    0.22    0.11
 -18   9   3    4.30    0.34
 -18  -9   3    4.69    0.35
  18 -10 -12    0.65    0.13
  18 -10 -10   17.26    0.98
 -18 -10  10   15.01    0.95
  18 -10  -8    7.93    0.53
 -18 -10   8    8.53    0.56
 -18 -10   6    2.63    0.24
  19   0 -19    0.01    0.08
 -19   0  17    0.05    0.12
  19   0 -17    0.01    0.10
 -19   0  15    0.07    0.15
  19   0 -13    0.06    0.13
 -19   0  13    0.02    0.16
  19   0 -11    0.02    0.13
  19   0  -9   -0.04    0.16
 -19   0   9    0.02    0.14
 -19   0   9    0.03    0.11
 -19   0   7    0.06    0.13
 -19   0   7    0.02    0.11
 -19   0   5   -0.05    0.12
 -19   0   5    0.16    0.14
 -19   0   3    0.04    0.10
 -19   0   3    0.08    0.13
  19   0  -1    0.02    0.09
 -19   0  -1    0.04    0.08
  19   1 -18   15.01    0.95
 -19  -1  18   16.51    0.97
 -19   1  16    3.29    0.33
 -19  -1  16    3.84    0.35
  19   1 -14   44.25    2.78
 -19   1  14   52.25    2.80
 -19  -1  14   50.98    2.79
 -19   1  12    0.23    0.15
  19   1 -12    0.21    0.14
  19  -1 -12    0.30    0.17
 -19   1  10   40.21    2.45
  19   1 -10   44.15    2.54
  19  -1 -10   44.81    2.56
 -19  -1  10   36.90    2.42
 -19   1   8    4.29    0.42
 -19   1   8    3.85    0.40
  19   1  -8    5.00    0.49
 -19  -1   8    4.58    0.43
 -19  -1   8    4.01    0.42
 -19   1   6    4.25    0.43
 -19   1   6    4.23    0.44
  19  -1  -6    5.78    0.52
 -19  -1   6    4.94    0.43
 -19  -1   6    4.63    0.46
 -19   1   4    0.47    0.15
 -19  -1   4    0.48    0.14
  19  -1  -4    0.39    0.16
 -19  -1   4    0.65    0.19
 -19   1   2    0.02    0.10
  19  -1  -2    0.03    0.09
 -19  -1   2   -0.01    0.09
 -19   1   0    9.80    0.62
 -19  -1   0    8.54    0.59
 -19   1  -2    0.28    0.08
 -19  -2  19    0.21    0.08
 -19   2  17    2.57    0.23
  19   2 -17    2.68    0.35
 -19  -2  17    2.77    0.27
 -19   2  15    0.05    0.10
  19   2 -15   -0.05    0.20
 -19  -2  15    0.16    0.13
 -19   2  13    0.01    0.12
  19   2 -13    0.13    0.11
  19  -2 -13    0.13    0.14
 -19   2  11    1.05    0.21
  19   2 -11    0.81    0.21
  19  -2 -11    1.19    0.26
 -19  -2  11    1.11    0.25
  19   2  -9    0.64    0.20
 -19   2   9    0.51    0.17
 -19  -2   9    0.75    0.21
 -19  -2   9    0.49    0.16
 -19   2   7   10.86    0.73
 -19  -2   7    9.33    0.69
  19  -2  -7    9.37    0.76
 -19  -2   7    9.09    0.73
 -19   2   5    0.03    0.12
  19  -2  -5    0.04    0.14
 -19  -2   5    0.14    0.11
 -19  -2   5   -0.02    0.13
 -19   2   3   10.28    0.71
 -19  -2   3   10.11    0.75
  19  -2  -3    9.25    0.70
 -19   2   1    0.02    0.09
 -19  -2   1    0.13    0.09
  19   2   1    2.13    0.20
 -19  -2  -1    2.36    0.21
 -19  -2  -1    2.29    0.21
  19   3 -18    5.10    0.46
 -19  -3  18    4.87    0.37
  19   3 -16    1.18    0.27
  19  -3 -16    1.41    0.20
 -19  -3  16    1.46    0.20
 -19   3  14   24.72    1.47
  19   3 -14   25.73    1.67
 -19   3  12    0.59    0.16
  19   3 -12    0.59    0.17
  19  -3 -12    0.57    0.20
 -19  -3  12    0.93    0.21
 -19   3  10   26.44    1.66
  19   3 -10   27.69    1.73
 -19  -3  10   24.83    1.66
 -19   3   8    4.10    0.42
 -19  -3   8    5.16    0.44
  19  -3  -8    5.39    0.50
 -19  -3   8    4.14    0.43
 -19   3   6    9.34    0.72
 -19  -3   6   10.38    0.69
  19  -3  -6    9.93    0.76
 -19  -3   6   10.02    0.76
 -19   3   4    3.98    0.37
  19  -3  -4    3.26    0.35
 -19  -3   4    3.38    0.38
 -19   3   2    0.24    0.13
  19  -3  -2    0.19    0.09
 -19  -3   2    0.17    0.13
 -19   3   0    0.52    0.13
 -19   3   0    0.52    0.12
 -19  -3   0    0.39    0.10
 -19  -3   0    0.60    0.12
  19   4 -17    0.26    0.16
 -19  -4  17    0.23    0.10
  19  -4 -15    2.13    0.27
 -19   4  13    4.48    0.39
 -19  -4  13    5.55    0.44
 -19   4  11   34.76    2.09
  19   4 -11   36.70    2.13
 -19  -4  11   33.17    2.09
 -19   4   9   13.49    0.91
  19  -4  -9   13.39    0.97
 -19  -4   9   15.39    0.95
 -19  -4   9   12.08    0.91
 -19   4   7   67.45    3.83
 -19  -4   7   70.28    3.80
  19  -4  -7   70.21    3.89
 -19  -4   7   68.54    3.88
  19  -4  -5    0.49    0.15
 -19  -4   5    0.23    0.13
 -19   4   3   41.03    2.15
 -19  -4   3   33.26    2.14
  19  -4  -3   37.12    2.10
 -19   4   1    4.74    0.39
 -19   4   1    4.99    0.40
 -19  -4   1    5.11    0.40
 -19  -4   1    5.19    0.42
 -19   4  -1    3.00    0.27
 -19  -4  -1    4.29    0.29
 -19  -5  18    0.95    0.12
  19   5 -16   -0.09    0.15
  19  -5 -16    0.02    0.08
 -19  -5  16    0.08    0.09
 -19  -5  14    1.07    0.17
  19  -5 -14    0.76    0.19
 -19   5  12    0.02    0.08
 -19  -5  12    0.14    0.11
 -19  -5  12   -0.03    0.09
  19   5 -10    0.79    0.17
 -19   5  10    0.74    0.16
 -19  -5  10    0.98    0.19
 -19  -5  10    0.41    0.14
 -19   5   8    0.73    0.17
  19  -5  -8    0.81    0.19
 -19  -5   8    0.72    0.15
 -19  -5   8    0.60    0.17
 -19   5   6   -0.08    0.13
  19  -5  -6    0.01    0.11
 -19  -5   6   -0.08    0.12
  19  -5  -4    1.28    0.18
 -19   5   2    0.01    0.08
 -19   5   2    0.01    0.09
 -19  -5   2    0.02    0.10
 -19   5   0    0.36    0.10
 -19   5   0    0.34    0.08
 -19  -5   0    0.49    0.10
 -19  -6  17    2.41    0.21
 -19  -6  15   -0.03    0.08
  19  -6 -15    0.04    0.11
 -19  -6  13    1.42    0.19
  19  -6 -13    1.18    0.21
 -19   6  11    1.43    0.18
 -19  -6  11    1.48    0.20
 -19  -6  11    1.12    0.19
 -19   6   9    1.63    0.22
  19   6  -9    1.97    0.24
 -19  -6   9    1.71    0.21
 -19  -6   9    1.57    0.24
 -19   6   7   21.94    1.35
 -19  -6   7   22.81    1.39
 -19   6   5    0.21    0.12
 -19  -6   3   26.19    1.54
 -19   6   1    0.35    0.10
 -19  -6   1    0.37    0.10
 -19  -6   1    0.41    0.10
 -19  -7  16    2.51    0.21
 -19  -7  14   16.23    0.99
  19  -7 -14   18.10    1.07
 -19  -7  12   -0.04    0.09
 -19  -7  12    0.03    0.08
 -19   7  10   11.54    0.76
 -19  -7  10   12.36    0.81
  19  -7 -10   13.34    0.85
 -19   7   8    1.66    0.20
 -19  -7   8    1.47    0.22
 -19   7   6    4.13    0.35
 -19  -7   6    4.03    0.36
  19  -7  -6    3.51    0.32
 -19   7   4    4.47    0.37
 -19  -7   4    4.66    0.39
 -19  -7   2   -0.01    0.06
  19  -8 -13    0.70    0.15
  19  -8 -11   12.70    0.74
 -19  -8  11    9.21    0.66
 -19   8   9    2.53    0.23
 -19  -8   9    2.98    0.28
  19  -8  -9    2.78    0.28
 -19   8   7    9.56    0.61
  19  -8  -7    8.30    0.61
 -19   8   5   -0.02    0.07
 -19  -8   5   -0.03    0.08
 -19   8   3    1.36    0.15
  19  -9 -12    0.05    0.07
  19  -9 -10   11.83    0.67
 -19  -9  10    8.97    0.63
 -19  -9   8    0.89    0.14
 -19  -9   6    3.14    0.26
 -20   0  16   16.97    1.03
 -20   0  14   13.11    0.86
  20   0 -12    0.82    0.20
 -20   0  12    0.63    0.17
  20   0 -10    0.16    0.13
 -20   0  10    0.12    0.12
 -20   0   8   -0.01    0.11
 -20   0   8    0.08    0.10
 -20   0   6    4.47    0.39
  20   0  -6    5.11    0.46
 -20   0   6    4.19    0.41
 -20   0   4    2.08    0.23
  20   0  -4    2.47    0.28
  20   0  -2    4.23    0.35
 -20   0   0    2.87    0.24
 -20   1  17   13.55    0.88
 -20  -1  17   18.46    0.94
 -20   1  15    0.33    0.12
 -20  -1  15    0.37    0.14
  20   1 -13   41.24    2.46
 -20   1  13   42.13    2.42
  20  -1 -13   43.48    2.49
 -20  -1  13   44.51    2.45
 -20   1  11    8.82    0.65
  20   1 -11    8.94    0.70
  20  -1 -11    9.84    0.73
 -20  -1  11    9.00    0.66
 -20   1   9   11.51    0.80
  20   1  -9   13.52    0.90
 -20  -1   9   12.64    0.82
 -20  -1   9   10.76    0.79
 -20   1   7   54.88    2.98
 -20  -1   7   53.78    2.96
  20  -1  -7   56.70    3.05
 -20  -1   7   47.79    2.98
 -20   1   5    2.42    0.26
  20   1  -5    2.12    0.28
  20  -1  -5    1.98    0.27
 -20  -1   5    1.92    0.23
 -20  -1   5    2.23    0.27
 -20   1   3   36.31    2.04
  20   1  -3   37.83    2.09
  20  -1  -3   34.76    2.06
  20   1  -1    0.40    0.09
 -20  -1   1    0.44    0.11
 -20  -2  18    1.96    0.19
 -20   2  16    7.90    0.57
 -20  -2  16   12.11    0.68
 -20   2  14   19.34    1.16
 -20   2  12    0.54    0.14
  20   2 -12    0.56    0.16
  20  -2 -12    0.79    0.20
 -20  -2  12    0.70    0.18
 -20   2  10   12.62    0.82
  20   2 -10   12.89    0.88
 -20  -2  10   12.92    0.83
 -20  -2  10   10.50    0.79
  20   2  -8    0.12    0.14
  20  -2  -8   -0.07    0.13
 -20  -2   8    0.11    0.11
 -20  -2   8    0.01    0.12
 -20   2   6    0.52    0.16
  20  -2  -6    0.57    0.17
 -20  -2   6    0.53    0.13
 -20  -2   6    0.55    0.17
 -20   2   4    0.46    0.13
  20  -2  -4    0.31    0.12
 -20  -2   4    0.41    0.14
  20   2  -2    5.09    0.39
 -20   2   2    5.10    0.37
 -20   2   2    4.90    0.39
 -20  -2   2    4.36    0.34
 -20  -3  17   18.91    1.12
 -20   3  15    2.99    0.25
 -20   3  13   36.96    2.33
 -20  -3  13   52.62    2.47
  20   3 -11   37.80    2.16
 -20  -3  11   41.67    2.15
 -20   3   9   54.00    3.06
  20   3  -9   55.94    3.12
  20  -3  -9   58.70    3.14
 -20  -3   9   56.71    3.05
 -20  -3   9   50.68    3.06
 -20  -3   7   36.96    2.08
  20  -3  -7   38.61    2.17
 -20  -3   7   35.44    2.14
 -20   3   5    8.17    0.59
 -20  -3   5    8.08    0.61
  20  -3  -5    8.53    0.60
 -20   3   3   25.34    1.43
 -20  -3   3   23.24    1.39
  20  -3  -3   22.25    1.39
 -20   3   1    0.31    0.08
  20   3  -1    0.22    0.08
  20  -4 -16    3.80    0.31
 -20   4  14    0.79    0.13
 -20  -4  14    1.45    0.20
 -20   4  12    0.42    0.12
 -20  -4  12    0.56    0.17
 -20   4  10    0.21    0.11
  20   4 -10    0.25    0.13
  20  -4 -10    0.24    0.15
 -20  -4  10    0.32    0.12
 -20  -4  10    0.05    0.08
  20   4  -8    0.73    0.17
 -20   4   8    0.89    0.17
  20  -4  -8    0.81    0.18
 -20  -4   8    0.77    0.14
 -20  -4   8    0.59    0.15
  20  -4  -6    0.29    0.13
 -20  -4   6    0.31    0.13
 -20   4   4    0.05    0.08
 -20   4   4    0.02    0.09
  20  -4  -4    0.07    0.06
 -20   4   2    0.13    0.07
 -20   4   2    0.05    0.07
 -20  -4   2    0.06    0.07
 -20  -5  15    0.83    0.14
  20  -5 -15    0.63    0.14
 -20   5  13   79.19    4.88
 -20  -5  13  121.64    5.01
 -20   5  11   29.16    1.76
 -20  -5  11   28.72    1.76
 -20   5   9   43.29    2.51
  20   5  -9   49.63    2.56
 -20  -5   9   45.88    2.48
 -20  -5   9   42.04    2.53
 -20   5   7  108.67    5.82
 -20  -5   7  107.39    5.85
 -20   5   5    4.64    0.37
 -20  -5   5    6.09    0.44
 -20   5   3   64.39    3.30
 -20  -5   3   62.72    3.31
 -20  -5   3   55.90    3.28
 -20  -6  14    2.85    0.26
  20  -6 -14    2.56    0.27
 -20   6  12    1.75    0.18
  20  -6 -12    2.22    0.26
 -20  -6  12    2.27    0.21
 -20   6  10    0.13    0.08
 -20  -6  10    0.05    0.06
 -20  -6  10   -0.02    0.08
 -20   6   8    0.22    0.10
  20   6  -8    0.09    0.09
 -20  -6   8    0.27    0.12
 -20   6   6    0.42    0.11
 -20  -6   6    0.41    0.12
 -20  -6   4    0.92    0.14
  20  -7 -13   23.53    1.37
  20  -7 -11   12.34    0.71
 -20  -7  11    9.21    0.63
 -20   7   9   22.79    1.38
 -20  -7   9   25.25    1.42
  20  -7  -9   26.17    1.43
 -20   7   7   18.39    0.99
 -20  -7   7   21.14    1.04
 -20   7   5    1.52    0.16
 -20  -7   5    1.43    0.17
  20  -8 -10    7.87    0.52
 -20  -8   8    0.04    0.06
 -21   0  15    0.04    0.07
  21   0 -13   -0.02    0.10
 -21   0  13    0.02    0.08
  21   0 -11   -0.01    0.10
 -21   0  11   -0.02    0.10
  21   0  -9    0.16    0.13
 -21   0   9    0.06    0.10
  21   0  -7    0.04    0.10
 -21   0   7   -0.03    0.09
  21   0  -5    0.02    0.09
 -21   0   5    0.01    0.06
 -21   0   3   -0.01    0.06
  21   0  -3    0.03    0.06
 -21   1  16    0.03    0.05
 -21  -1  16    0.08    0.07
 -21   1  14    0.18    0.09
 -21  -1  14    0.16    0.10
 -21   1  12    1.88    0.22
  21   1 -12    2.30    0.26
  21  -1 -12    2.14    0.27
 -21  -1  12    2.26    0.23
  21   1 -10   15.94    1.04
  21  -1 -10   17.20    1.06
 -21  -1  10   15.26    0.98
 -21   1   8    0.97    0.16
  21   1  -8    1.06    0.19
  21  -1  -8    0.99    0.19
 -21  -1   8    0.79    0.14
 -21   1   6   55.88    2.99
  21   1  -6   58.47    3.05
  21  -1  -6   55.19    3.03
 -21  -1   6   50.55    2.96
 -21   1   4    5.95    0.41
  21   1  -4    6.01    0.44
  21  -1  -4    5.97    0.43
 -21   2  15    0.01    0.06
 -21  -2  15   -0.03    0.08
  21  -2 -15   -0.02    0.07
 -21   2  13   17.12    1.02
  21   2 -13   15.90    1.03
 -21  -2  13   18.37    1.04
 -21   2  11    0.72    0.14
  21   2 -11    0.81    0.17
  21  -2 -11    0.76    0.18
 -21  -2  11    0.65    0.13
  21   2  -9    8.61    0.61
  21  -2  -9    9.06    0.62
 -21  -2   9    8.33    0.55
  21   2  -7    1.65    0.22
 -21   2   7    1.40    0.18
  21  -2  -7    1.14    0.20
 -21  -2   7    1.07    0.15
 -21  -2   7    1.22    0.18
 -21   2   5    2.22    0.21
  21   2  -5    2.02    0.23
  21  -2  -5    1.65    0.20
  21   2  -3    0.04    0.06
 -21  -3  16    7.76    0.50
 -21   3  14    0.07    0.07
 -21  -3  14    0.17    0.09
 -21   3  12    8.19    0.56
  21   3 -12    8.16    0.57
 -21  -3  12    9.22    0.58
 -21   3  10   15.14    0.93
  21   3 -10   16.30    0.97
  21  -3 -10   17.31    1.01
 -21  -3  10   15.94    0.92
  21   3  -8    0.63    0.15
  21  -3  -8    0.62    0.15
 -21  -3   8    0.46    0.10
 -21  -3   8    0.65    0.13
  21   3  -6   34.15    1.89
 -21   3   6   32.56    1.85
  21  -3  -6   34.38    1.87
 -21  -3   6   30.36    1.86
  21   3  -4   10.47    0.57
 -21   3   4    8.75    0.53
 -21  -4  15    2.08    0.19
 -21   4  13   64.79    3.81
 -21  -4  13   80.13    3.85
 -21   4  11    4.66    0.36
  21   4 -11    4.47    0.35
 -21  -4  11    4.77    0.34
 -21   4   9   52.93    2.79
  21   4  -9   54.42    2.81
 -21  -4   9   48.09    2.73
 -21  -4   9   48.64    2.78
  21   4  -7   13.72    0.85
 -21  -4   7   12.80    0.83
  21   4  -5    7.08    0.48
 -21   4   5    6.46    0.45
 -21  -4   5    6.52    0.46
 -21  -5  14    4.03    0.29
  21  -5 -14    4.03    0.32
 -21   5  12    0.37    0.08
 -21  -5  12    0.32    0.08
  21  -5 -12    0.30    0.11
 -21   5  10    2.47    0.22
 -21  -5  10    2.18    0.21
 -21   5   8    1.01    0.14
  21   5  -8    0.96    0.14
 -21  -5   8    0.95    0.14
  21   5  -6    5.25    0.38
 -21   5   6    5.03    0.37
 -21  -5   6    4.98    0.37
  21  -6 -11    3.96    0.32
 -21   6   9   14.42    0.78
  21  -6  -9   11.50    0.78
 -22   0  14   22.01    1.24
 -22   0  10   67.90    3.78
  22   0 -10   73.67    3.84
 -22   0   8   52.03    2.82
  22   0  -6   77.04    4.14
 -22   1  13    4.60    0.33
  22   1 -11    0.11    0.09
  22  -1 -11   -0.02    0.10
 -22  -1  11    0.09    0.08
 -22   1   9    3.38    0.27
  22   1  -9    4.02    0.32
 -22  -1   9    3.02    0.26
 -22   1   7    0.79    0.11
  22  -1  -7    0.67    0.12
 -22  -2  14    1.24    0.13
 -22   2  12   14.93    0.90
 -22  -2  12   15.81    0.90
  22   2 -10   24.87    1.34
 -22  -2  10   21.85    1.29
 -22   2   8   11.07    0.69
  22   2  -8   12.03    0.73
  22  -2  -8   11.20    0.72
 -22   3  11   -0.04    0.06
 -22  -3  11    0.01    0.05
  22   3  -9    1.20    0.15
 -22   3   9    1.40    0.15
   0   0   0    0.00    0.00

_computing_structure_solution     'SHELXT 2014/5 (Sheldrick, 2014)'
;

_shelx_hkl_checksum   27192

#==============================================================================
#     End of CIF
#==============================================================================
