# Supplementary material for: Three differently coloured polymorphs of 3,6-bis­(4-chloro­phenyl)-2,5-di­propyl-2,5-di­hydro­pyrrolo­[3,4-c]pyrrole-1,4-dione
Source: Acta Crystallogr B Struct Sci Cryst Eng Mater. 2019 May 23;75(Pt 3):414–22. doi: 10.1107/S2052520619004773 (PMC6549220; doi:10.1107/S2052520619004773)
Supplement: Supplementary file 2 [file b-75-00414-Isup3.hkl]

data_I                                                                          
_shelx_title ' PR3R'                                                            
_shelx_refln_list_code          4                                               
_shelx_F_calc_maximum      629.57                                               
_exptl_crystal_F_000      1840.00                                               
_reflns_d_resolution_high  0.8407                                               
                                                                                
loop_                                                                           
 _space_group_symop_operation_xyz                                               
 'x, y, z'                                                                      
 '-x+1/2, y, -z'                                                                
 'x+1/2, y+1/2, z+1/2'                                                          
 '-x+1, y+1/2, -z+1/2'                                                          
 '-x, -y, -z'                                                                   
 'x-1/2, -y, z'                                                                 
 '-x+1/2, -y+1/2, -z+1/2'                                                       
 'x, -y+1/2, z+1/2'                                                             
                                                                                
_cell_length_a    18.1075                                                       
_cell_length_b    14.1664                                                       
_cell_length_c    18.5436                                                       
_cell_angle_alpha  90.000                                                       
_cell_angle_beta  117.163                                                       
_cell_angle_gamma  90.000                                                       
                                                                                
_shelx_F_squared_multiplier     1.000                                           
                                                                                
loop_                                                                           
 _refln_index_h                                                                 
 _refln_index_k                                                                 
 _refln_index_l                                                                 
 _refln_F_squared_calc                                                          
 _refln_F_squared_meas                                                          
 _refln_F_squared_sigma                                                         
 _refln_observed_status                                                         
   2   0   0      10135.75      10652.31       249.56 o                         
   4   0   0        170.18        188.25         8.30 o                         
   6   0   0      20220.02      20811.37       551.00 o                         
   8   0   0      15158.17      17917.12       675.70 o                         
  10   0   0        304.36        297.72        23.64 o                         
  12   0   0         59.17         76.43         7.13 o                         
  14   0   0         78.89         82.29         7.82 o                         
  16   0   0       1271.60       1281.77        53.75 o                         
  18   0   0       1136.33       1072.20        61.70 o                         
   1   1   0      23664.74      22608.43       507.16 o                         
   3   1   0       7697.25       8098.70       191.89 o                         
   5   1   0       1711.31       1669.35        34.66 o                         
   7   1   0       2921.83       2966.97        85.44 o                         
   9   1   0      17059.27      19652.39       524.83 o                         
  11   1   0      14094.69      15202.13       464.29 o                         
  13   1   0       1160.20       1186.01        40.87 o                         
  15   1   0        115.31        122.06         7.76 o                         
  17   1   0        217.14        238.34         9.66 o                         
  19   1   0        336.28        296.63        20.35 o                         
   0   2   0      69402.48      67962.38      2514.57 o                         
   2   2   0      14295.62      14816.43       294.81 o                         
   4   2   0        620.50        741.26        19.26 o                         
   6   2   0        314.90        391.01        12.15 o                         
   8   2   0        652.46        857.95        43.39 o                         
  10   2   0       6538.42       6530.11       156.54 o                         
  12   2   0       3405.81       3317.96       105.75 o                         
  14   2   0          6.49          8.80         3.03 o                         
  16   2   0       1242.06       1330.03        56.06 o                         
  18   2   0        480.36        554.44        20.50 o                         
   1   3   0      31486.92      31114.43       664.13 o                         
   3   3   0          1.07         10.01         1.41 o                         
   5   3   0         73.39        105.32         8.88 o                         
   7   3   0       4766.09       5159.47       170.33 o                         
   9   3   0       1839.31       1919.04        70.35 o                         
  11   3   0       6132.10       5862.01       210.78 o                         
  13   3   0       2024.23       2161.69        71.43 o                         
  15   3   0        434.48        503.22        25.43 o                         
  17   3   0        414.29        489.74        23.74 o                         
   0   4   0      29402.68      31105.97       943.26 o                         
   2   4   0       1364.69       1749.10        37.59 o                         
   4   4   0      10331.80      11111.59       209.10 o                         
   6   4   0       2867.90       3161.40        80.45 o                         
   8   4   0        912.36       1098.71        53.48 o                         
  10   4   0         26.04         50.61         5.41 o                         
  12   4   0        500.25        549.39        26.98 o                         
  14   4   0          9.74         13.41         4.45 o                         
  16   4   0          9.57          8.89         3.86 o                         
  18   4   0        120.09        123.59         5.85 o                         
   1   5   0        222.18        201.73         7.26 o                         
   3   5   0         39.13         52.76         3.54 o                         
   5   5   0       1134.42       1281.52        39.73 o                         
   7   5   0        309.72        453.88        22.83 o                         
   9   5   0        105.54         62.76         6.46 o                         
  11   5   0        120.51         85.01        23.91 o                         
  13   5   0       1767.18       1777.40        61.41 o                         
  15   5   0        279.47        312.38        17.92 o                         
  17   5   0         25.95         24.12         3.48 o                         
   0   6   0       4494.01       4418.82       139.14 o                         
   2   6   0        163.15        256.28         8.43 o                         
   4   6   0        123.82        158.63        10.36 o                         
   6   6   0         11.01          9.48         8.24 o                         
   8   6   0         18.95         26.87         4.53 o                         
  10   6   0          3.48          2.91         3.20 o                         
  12   6   0        125.65        120.91         9.48 o                         
  14   6   0        200.87        226.58        26.81 o                         
  16   6   0          1.00          3.25         2.49 o                         
   1   7   0      24438.46      27087.06       639.35 o                         
   3   7   0        385.55        594.14        31.71 o                         
   5   7   0       1206.06       1296.82        61.20 o                         
   7   7   0        949.36       1120.61        63.96 o                         
   9   7   0       1718.27       1624.63       192.38 o                         
  11   7   0       1240.75       1136.79        49.11 o                         
  13   7   0        422.86        354.69        15.63 o                         
  15   7   0         75.69         78.79         5.88 o                         
  17   7   0         23.22         14.41         2.34 o                         
   0   8   0       1527.26       2441.94       147.63 o                         
   2   8   0        220.51        174.77        21.97 o                         
   4   8   0       2550.05       3105.48       183.82 o                         
   6   8   0        744.46        658.71        37.64 o                         
   8   8   0        309.45        353.97        38.93 o                         
  10   8   0      12247.13      12078.53       430.48 o                         
  12   8   0       5946.98       6189.06       236.08 o                         
  14   8   0          0.03          3.95         2.92 o                         
  16   8   0        331.10        318.75        12.98 o                         
   1   9   0       1025.37       1023.75        59.44 o                         
   3   9   0          0.76          0.78         2.16 o                         
   5   9   0        330.77        340.50        23.58 o                         
   7   9   0        122.13        124.76         8.77 o                         
   9   9   0        224.76        171.85        26.33 o                         
  11   9   0          9.13         10.26         4.03 o                         
  13   9   0         61.25         61.50         6.36 o                         
  15   9   0        206.49        229.32        12.35 o                         
   0  10   0      10293.54      10798.60       571.80 o                         
   2  10   0       3424.30       3568.72       136.94 o                         
   4  10   0        221.84        240.12        13.24 o                         
   6  10   0        681.00        651.54        40.38 o                         
   8  10   0        146.86        139.84        11.11 o                         
  10  10   0        888.11        865.34        38.03 o                         
  12  10   0          1.23          2.40         2.80 o                         
  14  10   0          0.75          1.93         2.19 o                         
   1  11   0       2642.77       2515.89       139.23 o                         
   3  11   0         43.42         34.56         4.68 o                         
   5  11   0        296.85        278.33        15.65 o                         
   7  11   0       1756.57       1847.00        95.23 o                         
   9  11   0       1009.07        794.17       106.93 o                         
  11  11   0        960.82        994.60        52.01 o                         
  13  11   0        252.69        241.87        10.50 o                         
   0  12   0         10.05         10.98         5.17 o                         
   2  12   0        263.67        259.14        14.85 o                         
   4  12   0         31.17         18.57         5.65 o                         
   6  12   0        217.86        187.90        14.48 o                         
   8  12   0         51.91         41.28         6.55 o                         
  10  12   0        466.57        476.69        36.67 o                         
  12  12   0        121.94        110.25        11.79 o                         
   1  13   0        341.99        338.85        18.16 o                         
   3  13   0        323.93        318.02        34.08 o                         
   5  13   0         54.49         67.58         6.03 o                         
   7  13   0         69.16         63.34        17.12 o                         
   9  13   0         70.59         50.40        18.09 o                         
  11  13   0         37.13         15.83        11.31 o                         
   0  14   0         14.81         58.80         9.37 o                         
   2  14   0          0.56          1.62         4.52 o                         
   4  14   0         25.24         25.21         4.10 o                         
   6  14   0          0.40          0.32         3.88 o                         
   8  14   0          2.63         -0.41         3.23 o                         
  10  14   0         22.05         10.34        10.34 o                         
   1  15   0        218.39        282.35        15.42 o                         
   3  15   0         60.43         69.64        10.98 o                         
   5  15   0         10.84          7.07         2.73 o                         
   7  15   0         35.02         38.56        10.50 o                         
   0  16   0       3782.13       4990.16       267.49 o                         
   2  16   0        110.10         76.89         8.72 o                         
   4  16   0         63.70         66.38         6.78 o                         
   6  16   0          0.70          0.97         2.58 o                         
 -18   1   1        297.81        297.73        12.90 o                         
 -16   1   1        925.60        945.78        33.66 o                         
 -14   1   1        295.25        299.69        13.59 o                         
 -12   1   1        865.93        953.32        40.43 o                         
 -10   1   1        276.80        266.11        15.41 o                         
  -8   1   1      11219.28      12871.26       399.57 o                         
  -6   1   1       1703.00       2202.32        24.89 o                         
  -4   1   1      12553.05      12442.05       248.70 o                         
  -2   1   1         51.52         35.94         1.93 o                         
   0   1   1         16.48          2.33         0.56 o                         
   2   1   1        305.54        240.41         8.47 o                         
   4   1   1       6991.44       7598.41       153.67 o                         
   6   1   1       4896.21       5153.99       141.45 o                         
   8   1   1       2376.24       2305.20        80.69 o                         
  10   1   1       1419.93       1409.31        42.75 o                         
  12   1   1       4482.10       4631.58       125.53 o                         
  14   1   1        201.77        226.43        11.90 o                         
  16   1   1         31.08         49.15         4.77 o                         
  18   1   1         72.89         91.78         5.57 o                         
 -19   2   1          2.92          2.42         2.06 o                         
 -17   2   1         77.64         66.78         6.98 o                         
 -15   2   1          8.67         12.64         3.65 o                         
 -13   2   1       2727.16       2682.65        75.06 o                         
 -11   2   1       1055.14       1024.34        32.70 o                         
  -9   2   1       4140.09       4645.84       132.37 o                         
  -7   2   1        213.63        400.92        14.93 o                         
  -5   2   1         71.85         84.05         4.23 o                         
  -3   2   1         11.05         12.59         1.46 o                         
  -1   2   1       4016.95       4045.18        86.99 o                         
   1   2   1      38928.82      35914.65       715.55 o                         
   3   2   1         29.26         38.72         2.50 o                         
   5   2   1         19.38         37.90         3.03 o                         
   7   2   1        286.09        319.63        20.66 o                         
   9   2   1        177.37        168.65        13.28 o                         
  11   2   1        283.38        334.54        16.40 o                         
  13   2   1       1800.34       1797.50        66.39 o                         
  15   2   1          0.41          0.19         2.52 o                         
  17   2   1          1.87          2.23         2.37 o                         
 -18   3   1        290.71        318.26        16.66 o                         
 -16   3   1        132.16        116.48         7.65 o                         
 -14   3   1        541.40        570.65        23.00 o                         
 -12   3   1       1649.75       1583.31        48.50 o                         
 -10   3   1       1835.80       1994.07        88.27 o                         
  -8   3   1      10807.82      11762.71       366.75 o                         
  -6   3   1        646.87        828.64        27.42 o                         
  -4   3   1      39387.55      39137.68       728.02 o                         
  -2   3   1        113.03        103.91         4.20 o                         
   0   3   1        500.10        538.14        14.68 o                         
   2   3   1      28198.79      27401.25       508.94 o                         
   4   3   1       2733.66       2734.22        54.12 o                         
   6   3   1       2628.30       2886.21        82.44 o                         
   8   3   1       2449.23       2229.27        78.16 o                         
  10   3   1          3.75         23.55         3.84 o                         
  12   3   1       6868.17       6993.21       230.62 o                         
  14   3   1       1935.99       2052.56        83.13 o                         
  16   3   1          0.74         -2.42         3.31 o                         
  18   3   1         72.32         76.84         4.34 o                         
 -19   4   1        151.43        161.71         6.49 o                         
 -17   4   1          4.24          7.43         3.72 o                         
 -15   4   1       2178.56       2307.58       123.12 o                         
 -13   4   1       4436.42       4402.46       145.10 o                         
 -11   4   1         46.13         50.29         5.69 o                         
  -9   4   1      21018.68      24293.47      1647.56 o                         
  -7   4   1      21624.20      23863.53       730.07 o                         
  -5   4   1          3.79         16.04         2.07 o                         
  -3   4   1      11226.97      11440.37       214.25 o                         
  -1   4   1      11818.90      12255.10       263.30 o                         
   1   4   1      70081.12      68857.88      1364.12 o                         
   3   4   1      49782.16      50497.96       937.62 o                         
   5   4   1       1910.17       2597.49        66.42 o                         
   7   4   1         45.32         65.86         7.19 o                         
   9   4   1       6925.55       6803.42       204.42 o                         
  11   4   1        301.79        368.63        19.17 o                         
  13   4   1       5958.72       6479.05       194.68 o                         
  15   4   1        758.33        867.84        39.05 o                         
  17   4   1         40.14         50.83         4.53 o                         
 -18   5   1        366.48        415.73        16.03 o                         
 -16   5   1        276.82        290.22        16.89 o                         
 -14   5   1        989.12        996.18        56.86 o                         
 -12   5   1          2.30          4.57         3.31 o                         
 -10   5   1        266.14        327.51        17.22 o                         
  -8   5   1        912.89        994.74        41.15 o                         
  -6   5   1        427.83        694.21        53.46 o                         
  -4   5   1        907.99        971.50        24.90 o                         
  -2   5   1        282.58        306.13         9.80 o                         
   0   5   1       1010.81        982.73        22.51 o                         
   2   5   1        265.69        168.43         7.34 o                         
   4   5   1        481.83        447.03        17.15 o                         
   6   5   1         17.49          5.71         3.09 o                         
   8   5   1         46.00         34.43         5.98 o                         
  10   5   1        578.00        610.41       111.45 o                         
  12   5   1       6047.01       6002.18       245.74 o                         
  14   5   1          3.69          3.11         3.49 o                         
  16   5   1        289.13        298.00        13.30 o                         
 -17   6   1         85.06         80.29         5.57 o                         
 -15   6   1        971.33       1016.84        83.19 o                         
 -13   6   1        191.06        158.49        11.75 o                         
 -11   6   1       1324.41       1322.18        52.75 o                         
  -9   6   1       4451.75       4056.96       412.54 o                         
  -7   6   1       2422.74       2769.45       117.96 o                         
  -5   6   1       1115.00       1625.35        72.04 o                         
  -3   6   1       1037.10       1155.45        41.15 o                         
  -1   6   1         93.69        122.49         5.26 o                         
   1   6   1       5617.37       6025.65       115.01 o                         
   3   6   1      17781.21      19269.91       587.45 o                         
   5   6   1       1069.18       1570.38       100.79 o                         
   7   6   1        257.89        271.36        30.69 o                         
   9   6   1       3063.41       3217.29       121.52 o                         
  11   6   1        127.98        107.91        21.16 o                         
  13   6   1       1484.57       1352.36        53.50 o                         
  15   6   1         52.54         53.95         4.38 o                         
  17   6   1         20.71         20.15         2.70 o                         
 -16   7   1         35.80         26.84         3.50 o                         
 -14   7   1       1548.65       1551.77        49.24 o                         
 -12   7   1          1.91          7.70         4.05 o                         
 -10   7   1       1404.59       1262.64       245.68 o                         
  -8   7   1       8678.08       7952.62       310.18 o                         
  -6   7   1        289.12        290.05        21.51 o                         
  -4   7   1       7934.90       8630.41       329.26 o                         
  -2   7   1         18.44         32.43         4.76 o                         
   0   7   1        198.22        231.16        10.91 o                         
   2   7   1      22724.46      25037.72       764.76 o                         
   4   7   1       3966.98       4601.21       183.77 o                         
   6   7   1        148.98        200.94        25.20 o                         
   8   7   1       1640.17       1631.73        93.36 o                         
  10   7   1         17.64         17.77         3.40 o                         
  12   7   1        336.43        381.61        19.96 o                         
  14   7   1        190.59        236.05        13.68 o                         
  16   7   1         31.96         66.40         4.06 o                         
 -17   8   1        170.15        195.04        10.96 o                         
 -15   8   1          1.65          9.26         2.98 o                         
 -13   8   1        174.95        172.21        11.49 o                         
 -11   8   1        209.13        211.10        13.68 o                         
  -9   8   1        411.50        356.30        47.65 o                         
  -7   8   1         28.26         18.01         3.08 o                         
  -5   8   1       1140.96       1349.06        92.72 o                         
  -3   8   1       1661.94       1906.36        84.96 o                         
  -1   8   1          0.73          2.10         3.20 o                         
   1   8   1       1172.97       1381.69        89.16 o                         
   3   8   1        596.01        583.11        45.87 o                         
   5   8   1       1144.44       1218.83        67.36 o                         
   7   8   1        306.05        324.36        61.70 o                         
   9   8   1        820.95        791.84        44.93 o                         
  11   8   1        438.68        454.56        23.53 o                         
  13   8   1         81.52        104.86         6.14 o                         
  15   8   1         41.15         49.49         4.66 o                         
 -16   9   1        104.43        117.39         9.09 o                         
 -14   9   1        173.37        172.70         9.06 o                         
 -12   9   1        379.30        422.76        33.60 o                         
 -10   9   1        333.17        278.60        47.49 o                         
  -8   9   1         16.37         27.82         6.23 o                         
  -6   9   1        495.67        676.02       183.82 o                         
  -4   9   1       2671.88       2823.80       100.17 o                         
  -2   9   1         48.30         57.97         6.26 o                         
   0   9   1          6.54          3.33         2.21 o                         
   2   9   1         15.10         17.36         3.20 o                         
   4   9   1          5.72         11.44         2.54 o                         
   6   9   1        273.54        314.07        16.67 o                         
   8   9   1         60.68         51.09         8.00 o                         
  10   9   1          0.71         -1.46         3.41 o                         
  12   9   1        352.07        340.05        18.73 o                         
  14   9   1          6.09          2.54         2.53 o                         
 -15  10   1         18.76         15.17         2.72 o                         
 -13  10   1          7.15         12.51         3.64 o                         
 -11  10   1          2.98          6.96         3.52 o                         
  -9  10   1       1305.79       1341.70        53.90 o                         
  -7  10   1        457.58        451.15        25.58 o                         
  -5  10   1         12.02         65.47        27.14 o                         
  -3  10   1        497.31        475.15        24.15 o                         
  -1  10   1          2.53          7.59         2.97 o                         
   1  10   1        173.17        161.99        10.04 o                         
   3  10   1        152.62        191.93        11.29 o                         
   5  10   1        733.92        707.18        76.72 o                         
   7  10   1        494.18        473.49        27.30 o                         
   9  10   1         54.20         30.47         5.00 o                         
  11  10   1        467.83        538.21        25.36 o                         
  13  10   1         43.93         44.35         4.40 o                         
 -14  11   1        467.34        481.55        18.14 o                         
 -12  11   1          0.11         -0.34         2.77 o                         
 -10  11   1        309.38        391.15        35.21 o                         
  -8  11   1       2834.53       2604.63       287.51 o                         
  -6  11   1       1616.12       1476.11        73.49 o                         
  -4  11   1       1228.44       1218.54        50.60 o                         
  -2  11   1         60.54         62.99         9.05 o                         
   0  11   1         23.02         23.11         3.99 o                         
   2  11   1         87.28         70.41         6.51 o                         
   4  11   1       1061.80       1016.71        52.66 o                         
   6  11   1        639.43        641.53        49.43 o                         
   8  11   1         21.54         18.55        10.82 o                         
  10  11   1          0.22          2.26         4.26 o                         
  12  11   1        161.68        132.99         9.54 o                         
  14  11   1         52.24         43.11         4.45 o                         
 -13  12   1          1.91          8.18         2.11 o                         
 -11  12   1          0.17          0.72         2.91 o                         
  -9  12   1        198.78        251.54        59.12 o                         
  -7  12   1        736.20        655.24       106.77 o                         
  -5  12   1        980.56        883.66        63.80 o                         
  -3  12   1        697.09        756.28        48.30 o                         
  -1  12   1        371.76        395.19        20.10 o                         
   1  12   1       1020.96       1056.70        63.32 o                         
   3  12   1       8210.64       8359.75       485.38 o                         
   5  12   1       1075.44       1280.88       216.77 o                         
   7  12   1         20.76         23.92         4.05 o                         
   9  12   1         88.40         80.84        20.03 o                         
  11  12   1         39.35         27.53         5.42 o                         
 -12  13   1         97.94         62.67        16.48 o                         
 -10  13   1          9.69          4.89         3.41 o                         
  -8  13   1        571.02        544.14       126.31 o                         
  -6  13   1        168.14        166.08        10.01 o                         
  -4  13   1         80.56         72.57         6.53 o                         
  -2  13   1         73.96         79.22         7.65 o                         
   0  13   1          9.98         11.97         3.86 o                         
   2  13   1         42.25         62.27         6.61 o                         
   4  13   1        708.22        624.91        31.66 o                         
   6  13   1         78.92         48.44         7.28 o                         
   8  13   1        245.44        248.15        53.63 o                         
  10  13   1         37.70         47.49        16.48 o                         
 -11  14   1         78.75         64.93        13.57 o                         
  -9  14   1        525.30        518.54       111.94 o                         
  -7  14   1        334.49        341.33        64.77 o                         
  -5  14   1         15.78         10.78         3.30 o                         
  -3  14   1        435.95        448.72        31.34 o                         
  -1  14   1        313.80        358.98        26.81 o                         
   1  14   1       1313.96       1495.08        86.25 o                         
   3  14   1        504.97        572.30        42.16 o                         
   5  14   1         52.65         44.12         6.87 o                         
   7  14   1        150.36        175.53        18.58 o                         
   9  14   1         43.37         40.70        14.54 o                         
  -8  15   1        199.95        220.32        15.83 o                         
  -6  15   1         27.99         43.93         6.78 o                         
  -4  15   1         58.41         77.77        10.01 o                         
  -2  15   1         10.97         15.82         7.43 o                         
   0  15   1         39.97         67.69         6.62 o                         
   2  15   1        888.90       1028.80        37.06 o                         
   4  15   1        170.60        193.66        10.11 o                         
   6  15   1        102.57         97.90        26.49 o                         
   8  15   1         36.79         14.54         8.40 o                         
  -5  16   1          3.35          0.84         1.93 o                         
  -3  16   1          0.50         -1.62         3.55 o                         
  -1  16   1        106.11        153.49        11.95 o                         
   1  16   1         36.49         41.67         6.46 o                         
   3  16   1          1.17         -0.02         2.16 o                         
   5  16   1          5.91          7.75         3.23 o                         
 -18   0   2          9.67         11.51         2.75 o                         
 -16   0   2       4910.25       4776.47       184.22 o                         
 -14   0   2       5889.53       6099.26       233.11 o                         
 -12   0   2       6843.64       7320.33      1214.99 o                         
 -10   0   2       4688.80       4465.51       189.95 o                         
  -8   0   2       3788.30       4534.33       254.89 o                         
  -6   0   2      46374.22      47265.40      1902.61 o                         
  -4   0   2         85.63         76.49         5.22 o                         
  -2   0   2      16910.04      16733.58       437.73 o                         
   0   0   2      30689.51      30143.83      1580.36 o                         
   2   0   2       9747.34      10447.24       319.06 o                         
   4   0   2      22633.68      22405.81       588.96 o                         
   6   0   2      14298.91      15729.64       838.64 o                         
   8   0   2       4053.45       4602.18       262.32 o                         
  10   0   2        593.90        553.14        30.21 o                         
  12   0   2        205.23        224.26        13.71 o                         
  14   0   2       4047.43       4099.39       158.74 o                         
  16   0   2       3473.36       3589.41       196.41 o                         
  18   0   2        354.71        400.50        40.87 o                         
 -19   1   2          0.81          0.42         1.73 o                         
 -17   1   2          3.47         -1.47         2.45 o                         
 -15   1   2       1155.86       1080.27        40.76 o                         
 -13   1   2        374.01        437.54        15.62 o                         
 -11   1   2       7178.60       7131.82       238.56 o                         
  -9   1   2       1033.16       1192.92        41.87 o                         
  -7   1   2       1012.52       1092.65        31.51 o                         
  -5   1   2      21681.66      21842.88       382.23 o                         
  -3   1   2      13075.08      13508.34       252.20 o                         
  -1   1   2       5076.54       4861.89       180.35 o                         
   1   1   2        461.05        399.77        12.74 o                         
   3   1   2      14019.26      14106.66       281.39 o                         
   5   1   2      11627.27      12126.18       306.11 o                         
   7   1   2          5.71          8.44         3.21 o                         
   9   1   2       1002.69       1200.55        60.42 o                         
  11   1   2       1334.43       1348.54        46.27 o                         
  13   1   2       1968.31       2035.08        67.37 o                         
  15   1   2       2393.14       2426.17        78.38 o                         
  17   1   2         39.81         28.32         2.92 o                         
 -18   2   2         40.39         32.15         5.81 o                         
 -16   2   2       1216.80       1332.82        45.49 o                         
 -14   2   2       2143.48       2231.88        72.80 o                         
 -12   2   2        917.72       1029.49        47.97 o                         
 -10   2   2       1599.08       1872.60        69.99 o                         
  -8   2   2         15.59          9.28         2.74 o                         
  -6   2   2         48.03         44.52         3.19 o                         
  -4   2   2         69.71         95.46         8.45 o                         
  -2   2   2       9827.71       9921.94       233.98 o                         
   0   2   2      17033.32      17749.51       541.88 o                         
   2   2   2      22634.02      22733.03       532.09 o                         
   4   2   2        367.03        388.79        13.58 o                         
   6   2   2       1027.69        920.50        35.45 o                         
   8   2   2        340.73        285.93        17.17 o                         
  10   2   2        289.09        257.99        10.06 o                         
  12   2   2        813.50        749.67        21.68 o                         
  14   2   2       1932.86       1909.01        64.21 o                         
  16   2   2       1409.22       1348.86        39.19 o                         
  18   2   2          0.07          2.26         2.06 o                         
 -19   3   2          3.65          6.42         2.08 o                         
 -17   3   2       1168.48       1188.82        40.95 o                         
 -15   3   2        193.89        201.89        11.15 o                         
 -13   3   2        184.72        203.08        13.68 o                         
 -11   3   2         95.72         69.21         6.62 o                         
  -9   3   2       2010.32       2556.53        77.57 o                         
  -7   3   2       4983.66       4810.49       133.03 o                         
  -5   3   2      12935.73      13475.08       240.46 o                         
  -3   3   2        604.05        447.48        11.59 o                         
  -1   3   2      17588.33      17833.62       466.40 o                         
   1   3   2       9177.72       9667.25       221.76 o                         
   3   3   2       1884.25       1722.92        34.95 o                         
   5   3   2      12687.24      12568.12       499.53 o                         
   7   3   2       6572.16       6970.26       268.17 o                         
   9   3   2        339.39        283.86        11.04 o                         
  11   3   2        125.70        123.44         5.97 o                         
  13   3   2         29.41         31.15         3.76 o                         
  15   3   2        132.80        156.61        11.26 o                         
  17   3   2        146.41        138.37         6.35 o                         
 -18   4   2         37.00         47.97         4.27 o                         
 -16   4   2        566.12        565.59        22.28 o                         
 -14   4   2         95.18         82.26        12.92 o                         
 -12   4   2        151.48        144.74        10.61 o                         
 -10   4   2       3745.93       3740.24       110.28 o                         
  -8   4   2       2507.66       2698.56       113.18 o                         
  -6   4   2       1794.99       2122.11        71.25 o                         
  -4   4   2       2748.17       2836.50        60.11 o                         
  -2   4   2       3787.67       4298.71       108.21 o                         
   0   4   2      72675.45      70686.34      1391.96 o                         
   2   4   2      19038.72      20028.11       491.69 o                         
   4   4   2        167.79        110.46         6.49 o                         
   6   4   2          5.05          4.75         2.95 o                         
   8   4   2         91.57        113.78        14.05 o                         
  10   4   2         44.64         30.44         4.68 o                         
  12   4   2        898.53        834.12        28.89 o                         
  14   4   2        265.81        271.88        17.25 o                         
  16   4   2         88.11         62.49         5.14 o                         
 -19   5   2          0.51          0.42         1.66 o                         
 -17   5   2        191.57        173.76        11.76 o                         
 -15   5   2        277.92        272.04        28.75 o                         
 -13   5   2        108.49        104.28         7.12 o                         
 -11   5   2       1375.78       1336.16        43.94 o                         
  -9   5   2       2230.96       2470.97        88.19 o                         
  -7   5   2        710.82        747.56        39.80 o                         
  -5   5   2        434.78        469.92        21.08 o                         
  -3   5   2        445.86        386.73        13.54 o                         
  -1   5   2       2426.99       2502.27        56.72 o                         
   1   5   2        250.61        254.19         7.79 o                         
   3   5   2         90.38         82.79         4.64 o                         
   5   5   2        550.71        532.50        30.37 o                         
   7   5   2       3027.59       3487.97       206.75 o                         
   9   5   2       2234.76       2208.88        85.20 o                         
  11   5   2        336.87        329.54        27.14 o                         
  13   5   2          1.56          2.05         2.75 o                         
  15   5   2          5.54          6.73         2.43 o                         
  17   5   2          5.26          3.86         1.72 o                         
 -18   6   2         27.22         31.91         4.09 o                         
 -16   6   2        264.50        290.50        22.78 o                         
 -14   6   2         75.24         79.88         8.19 o                         
 -12   6   2       3914.50       3594.34       139.25 o                         
 -10   6   2          3.55         -0.88         3.09 o                         
  -8   6   2          7.14         12.05         5.24 o                         
  -6   6   2        282.81        316.12        21.57 o                         
  -4   6   2       8039.51       9554.33       294.79 o                         
  -2   6   2          6.73          4.68         1.92 o                         
   0   6   2        177.75        263.86         9.77 o                         
   2   6   2       5297.38       5508.52       150.50 o                         
   4   6   2       9476.30      11398.79       434.24 o                         
   6   6   2        477.95        663.87        54.27 o                         
   8   6   2        433.18        443.13        19.73 o                         
  10   6   2         16.02          9.93         9.05 o                         
  12   6   2         37.06         35.97         4.10 o                         
  14   6   2         63.52         68.67         5.08 o                         
  16   6   2        337.14        342.01        13.80 o                         
 -17   7   2         13.53         14.86         3.65 o                         
 -15   7   2       2764.15       2669.83        74.05 o                         
 -13   7   2       4069.24       4068.52       153.16 o                         
 -11   7   2       1776.78       1541.39       326.44 o                         
  -9   7   2          0.05          0.12         2.81 o                         
  -7   7   2        437.75        533.36        48.46 o                         
  -5   7   2         20.62        117.27        19.06 o                         
  -3   7   2       3368.30       4341.90       234.53 o                         
  -1   7   2       2433.23       2982.38        98.35 o                         
   1   7   2       1113.58       1141.90        41.86 o                         
   3   7   2          9.19          8.72         5.81 o                         
   5   7   2         15.29         44.58        11.95 o                         
   7   7   2         25.10         20.68         5.81 o                         
   9   7   2        510.41        483.44        18.29 o                         
  11   7   2        359.48        371.19        16.29 o                         
  13   7   2        901.99        859.57        30.12 o                         
  15   7   2       2534.36       2646.16        72.73 o                         
 -16   8   2        189.68        188.71         9.37 o                         
 -14   8   2        373.48        393.95        19.18 o                         
 -12   8   2      11274.74      11118.50       403.64 o                         
 -10   8   2        719.37        593.73        86.74 o                         
  -8   8   2         31.13         27.95         3.71 o                         
  -6   8   2       2493.43       2480.10       207.08 o                         
  -4   8   2      39038.54      46581.98      1739.85 o                         
  -2   8   2       1540.42       1507.24        72.36 o                         
   0   8   2        753.09        632.21        48.46 o                         
   2   8   2          7.24          8.72         6.14 o                         
   4   8   2      14655.88      17646.30       946.54 o                         
   6   8   2       5753.37       5602.66       301.41 o                         
   8   8   2         19.96          5.51         4.36 o                         
  10   8   2         99.41         95.27         8.28 o                         
  12   8   2       1096.00       1174.53        35.16 o                         
  14   8   2        277.91        316.15        13.54 o                         
 -17   9   2        116.94        138.07        13.73 o                         
 -15   9   2        819.59        853.45        30.27 o                         
 -13   9   2       2258.40       2200.41        85.65 o                         
 -11   9   2        263.09        310.01        41.84 o                         
  -9   9   2         51.85         46.44         5.64 o                         
  -7   9   2        333.77        358.17        21.97 o                         
  -5   9   2        206.34        219.46        10.48 o                         
  -3   9   2        304.02        268.52        14.91 o                         
  -1   9   2       1954.23       1881.91        62.62 o                         
   1   9   2         23.74         29.21         8.88 o                         
   3   9   2         14.61         29.61         3.16 o                         
   5   9   2         42.62         57.41         5.59 o                         
   7   9   2        265.14        321.25        43.13 o                         
   9   9   2        317.07        285.21        16.67 o                         
  11   9   2        193.69        212.89        14.62 o                         
  13   9   2        102.05         85.36         7.59 o                         
  15   9   2       1870.30       1914.45        74.92 o                         
 -16  10   2        148.37        155.04         9.85 o                         
 -14  10   2         32.84         30.46         4.55 o                         
 -12  10   2       1952.44       2133.80        98.21 o                         
 -10  10   2        765.07        781.51        33.45 o                         
  -8  10   2        343.17        354.36        26.17 o                         
  -6  10   2       1380.08       1218.43        52.06 o                         
  -4  10   2       7970.55       8220.88       356.30 o                         
  -2  10   2       4771.52       4847.31       184.23 o                         
   0  10   2        276.87        315.62        22.61 o                         
   2  10   2        516.84        525.63        23.97 o                         
   4  10   2       4051.00       4081.69       265.87 o                         
   6  10   2       1491.89       1504.73        64.30 o                         
   8  10   2        826.29        797.49        49.43 o                         
  10  10   2         69.87         72.36        10.98 o                         
  12  10   2        119.55        155.25        11.26 o                         
  14  10   2          1.96          3.07         2.51 o                         
 -15  11   2        227.80        227.39        12.78 o                         
 -13  11   2          7.24         11.34         3.31 o                         
 -11  11   2       4857.27       4768.50       238.90 o                         
  -9  11   2        291.81        305.05        51.37 o                         
  -7  11   2         25.05         18.42         3.07 o                         
  -5  11   2       3099.84       2914.85       145.06 o                         
  -3  11   2        663.71        628.98        41.03 o                         
  -1  11   2         37.36         40.94         5.14 o                         
   1  11   2        916.94        929.94        39.51 o                         
   3  11   2       3140.15       3247.11       125.52 o                         
   5  11   2       1445.48       1371.49       136.00 o                         
   7  11   2          1.01          2.29         2.88 o                         
   9  11   2        603.01        511.48        44.90 o                         
  11  11   2         40.63         44.04         5.75 o                         
  13  11   2          6.58          0.97         2.33 o                         
 -14  12   2        126.68        112.71         7.40 o                         
 -12  12   2         50.27         79.20        18.90 o                         
 -10  12   2         68.40         93.34        23.91 o                         
  -8  12   2        211.08        201.02        28.11 o                         
  -6  12   2        134.22        123.43         8.59 o                         
  -4  12   2         36.11         24.54         4.68 o                         
  -2  12   2        221.67        226.17        13.58 o                         
   0  12   2       1258.77       1315.14        76.89 o                         
   2  12   2       2174.46       2391.17        96.11 o                         
   4  12   2         11.43          9.79         3.34 o                         
   6  12   2          3.05          2.00         2.88 o                         
   8  12   2          1.26          4.61         4.24 o                         
  10  12   2         30.82         18.04         5.98 o                         
  12  12   2         63.99         90.05         6.45 o                         
 -11  13   2        260.48        257.06        32.31 o                         
  -9  13   2         18.46         24.93         5.09 o                         
  -7  13   2         23.39         24.37         5.13 o                         
  -5  13   2          5.52         13.07         3.76 o                         
  -3  13   2        106.95        126.96        13.89 o                         
  -1  13   2        109.80        100.83        10.01 o                         
   1  13   2        383.11        392.68        20.19 o                         
   3  13   2        517.92        483.98        26.33 o                         
   5  13   2        131.75        143.14        12.37 o                         
   7  13   2        156.07        190.89        36.67 o                         
   9  13   2         46.08         45.19         6.55 o                         
  11  13   2        342.87        302.26        14.21 o                         
 -10  14   2         75.68         82.82         7.67 o                         
  -8  14   2         12.24         16.75         4.62 o                         
  -6  14   2        309.56        285.92        28.59 o                         
  -4  14   2         28.80         29.30         4.91 o                         
  -2  14   2         22.27         15.16         4.22 o                         
   0  14   2        214.23        222.90        18.74 o                         
   2  14   2        758.47        849.66        46.36 o                         
   4  14   2        256.58        300.22        47.65 o                         
   6  14   2        393.89        398.95        22.79 o                         
   8  14   2         67.69         29.40        15.18 o                         
  -9  15   2          0.69          1.29         2.26 o                         
  -7  15   2         47.04         63.32         7.75 o                         
  -5  15   2         59.79        100.80         7.65 o                         
  -3  15   2          0.15          1.48         2.87 o                         
  -1  15   2         49.26         51.78         5.93 o                         
   1  15   2          5.40          8.52         3.25 o                         
   3  15   2          1.87          5.00         2.54 o                         
   5  15   2         67.08         91.96         9.53 o                         
   7  15   2        201.53        235.64        47.65 o                         
  -6  16   2         44.62         67.19         7.43 o                         
  -4  16   2          0.34         -1.29         3.23 o                         
  -2  16   2          0.94          0.65         2.51 o                         
   0  16   2        115.05        158.07         9.81 o                         
   2  16   2          1.59          1.18         2.25 o                         
   4  16   2         13.02         17.37         5.49 o                         
 -20   1   3       1010.92       1173.59        38.48 o                         
 -18   1   3        520.51        504.72        17.04 o                         
 -16   1   3         93.64        112.99         6.65 o                         
 -14   1   3       2562.47       2592.03        96.83 o                         
 -12   1   3       2222.98       2183.80        82.92 o                         
 -10   1   3        282.43        269.80        13.57 o                         
  -8   1   3       5137.90       5684.30       139.12 o                         
  -6   1   3         59.85         38.47         2.83 o                         
  -4   1   3       9733.75       9873.75       197.33 o                         
  -2   1   3        960.27        576.66        15.50 o                         
   0   1   3       1543.63       1627.87        63.93 o                         
   2   1   3       1979.90       2247.77        47.40 o                         
   4   1   3        123.58        125.29         6.16 o                         
   6   1   3        838.83        766.52        38.82 o                         
   8   1   3      14243.36      15021.84       572.22 o                         
  10   1   3        529.14        569.76        19.04 o                         
  12   1   3        561.62        534.30        18.74 o                         
  14   1   3        164.27        165.47         8.30 o                         
  16   1   3          0.07          1.96         2.06 o                         
 -19   2   3        330.81        319.40        13.41 o                         
 -17   2   3          3.80          7.30         2.48 o                         
 -15   2   3        364.87        362.89        13.87 o                         
 -13   2   3         93.60         89.13         5.52 o                         
 -11   2   3         94.03        118.32         9.08 o                         
  -9   2   3       5763.84       6293.11       175.25 o                         
  -7   2   3        248.54        289.96        12.89 o                         
  -5   2   3         50.16         87.73         3.64 o                         
  -3   2   3         95.38         65.44         2.93 o                         
  -1   2   3      45961.51      41848.33      1566.56 o                         
   1   2   3      60670.43      59827.69      1556.90 o                         
   3   2   3       3566.61       3496.00       100.99 o                         
   5   2   3       2648.96       3146.53       118.88 o                         
   7   2   3        962.84        813.54        42.44 o                         
   9   2   3         47.12         59.45         4.17 o                         
  11   2   3         10.97         22.99         3.40 o                         
  13   2   3        135.40        133.23        11.00 o                         
  15   2   3          0.08          3.28         2.24 o                         
  17   2   3         31.83         29.37         3.21 o                         
 -20   3   3        783.56        763.91        26.63 o                         
 -18   3   3        907.60        938.53        68.00 o                         
 -16   3   3        323.20        266.40        14.93 o                         
 -14   3   3        113.66        105.15         9.25 o                         
 -12   3   3        942.08        912.66        50.13 o                         
 -10   3   3        571.81        424.74        20.44 o                         
  -8   3   3       3811.63       3766.10       124.59 o                         
  -6   3   3          6.85          7.49         1.88 o                         
  -4   3   3      37979.93      35932.91       845.10 o                         
  -2   3   3      40629.04      37639.24       871.77 o                         
   0   3   3      10701.13      10690.16       284.84 o                         
   2   3   3       1976.07       2099.84        52.27 o                         
   4   3   3        389.16        512.23        28.13 o                         
   6   3   3        203.54        328.22        28.75 o                         
   8   3   3        108.26        133.10        13.25 o                         
  10   3   3        259.05        281.08        12.73 o                         
  12   3   3        152.85        188.78         9.01 o                         
  14   3   3         12.76         16.09         3.37 o                         
  16   3   3        129.76        158.48         7.22 o                         
 -19   4   3       1345.28       1207.94        61.23 o                         
 -17   4   3         24.56         41.66         5.59 o                         
 -15   4   3         61.93         97.88        11.95 o                         
 -13   4   3       6078.56       5920.78       217.80 o                         
 -11   4   3       1976.52       1889.21       157.18 o                         
  -9   4   3      49261.82      51789.98      1578.34 o                         
  -7   4   3       3277.13       3127.43       126.89 o                         
  -5   4   3        234.97        247.12         9.80 o                         
  -3   4   3      55744.75      52970.35      1117.83 o                         
  -1   4   3      57233.66      58429.45      1527.98 o                         
   1   4   3      42801.38      43721.73      1328.35 o                         
   3   4   3         13.16          9.08         2.13 o                         
   5   4   3       1012.94       1315.96        48.65 o                         
   7   4   3       8588.88       9557.02       371.77 o                         
   9   4   3       9831.82      10449.92       376.68 o                         
  11   4   3        601.05        649.71        41.03 o                         
  13   4   3          7.15          6.43         3.10 o                         
  15   4   3        227.77        263.60        10.47 o                         
  17   4   3          2.20          1.95         1.80 o                         
 -18   5   3        574.67        602.30        28.13 o                         
 -16   5   3        150.07        126.71        11.79 o                         
 -14   5   3         10.21         10.34         3.07 o                         
 -12   5   3       8641.98       8425.35       255.09 o                         
 -10   5   3        560.71        709.72        26.06 o                         
  -8   5   3        822.39        787.85        61.22 o                         
  -6   5   3         13.29         14.08         4.30 o                         
  -4   5   3       1027.38       1104.70        35.30 o                         
  -2   5   3         42.18         52.70         5.95 o                         
   0   5   3       4399.23       4876.53       132.98 o                         
   2   5   3        550.77        566.17        21.40 o                         
   4   5   3       2207.80       2308.01       108.87 o                         
   6   5   3        449.38        354.55        25.22 o                         
   8   5   3       5016.21       4658.89       226.33 o                         
  10   5   3       3682.48       3595.59       111.66 o                         
  12   5   3        452.64        469.32        20.64 o                         
  14   5   3         42.62         42.98         4.16 o                         
  16   5   3        335.24        334.45        13.49 o                         
 -19   6   3        754.55        846.07        49.75 o                         
 -17   6   3        154.17        139.03        10.04 o                         
 -15   6   3         15.97         21.12         3.75 o                         
 -13   6   3       5644.23       5451.76       167.30 o                         
 -11   6   3       2519.03       2372.36       161.53 o                         
  -9   6   3       6901.64       7447.05       262.72 o                         
  -7   6   3        321.48        443.22        42.64 o                         
  -5   6   3        258.72        354.39        23.15 o                         
  -3   6   3       7511.35       7672.77       338.00 o                         
  -1   6   3       2424.76       2781.18        91.22 o                         
   1   6   3       2443.80       2545.98       117.59 o                         
   3   6   3       3369.13       4038.98       162.18 o                         
   5   6   3         41.44         55.89        12.92 o                         
   7   6   3       2663.20       2493.04       100.40 o                         
   9   6   3       4370.19       4467.48       166.30 o                         
  11   6   3          3.34          5.81         2.71 o                         
  13   6   3        110.99        147.88         7.57 o                         
  15   6   3         85.38        111.43         6.83 o                         
 -18   7   3         31.52         42.88         4.80 o                         
 -16   7   3         21.29         22.93         4.68 o                         
 -14   7   3        538.00        527.36        27.91 o                         
 -12   7   3        964.32        903.44        30.15 o                         
 -10   7   3       6329.77       5862.48       214.50 o                         
  -8   7   3       3503.83       2473.60       155.39 o                         
  -6   7   3          3.08         11.31         8.08 o                         
  -4   7   3      16419.08      18290.80       993.54 o                         
  -2   7   3      21869.35      23514.91       990.31 o                         
   0   7   3        230.51        244.01        17.45 o                         
   2   7   3       5808.27       6376.01       248.29 o                         
   4   7   3          9.84          9.05         6.46 o                         
   6   7   3        137.27        201.75       101.44 o                         
   8   7   3       2997.60       3028.36       101.28 o                         
  10   7   3        319.49        398.73        20.22 o                         
  12   7   3        213.94        210.38        10.40 o                         
  14   7   3         18.81         33.11         3.41 o                         
 -17   8   3          1.08         -0.06         2.39 o                         
 -15   8   3        154.96        159.53        11.17 o                         
 -13   8   3       1349.33       1440.28        58.58 o                         
 -11   8   3        117.22        103.84        21.00 o                         
  -9   8   3        647.30        554.03        24.33 o                         
  -7   8   3          3.33          5.07         2.25 o                         
  -5   8   3          2.99         -1.62         7.11 o                         
  -3   8   3       1237.78       1166.07        46.73 o                         
  -1   8   3         62.41         55.88         8.88 o                         
   1   8   3         79.72        136.65        19.38 o                         
   3   8   3         83.21         71.39        14.86 o                         
   5   8   3         75.19         94.33        11.31 o                         
   7   8   3          4.84          8.95         4.45 o                         
   9   8   3        262.58        256.13        20.19 o                         
  11   8   3        690.78        678.85        29.80 o                         
  13   8   3        112.07        127.89         8.92 o                         
  15   8   3         68.62         60.07         4.17 o                         
 -16   9   3          5.29         -0.05         2.39 o                         
 -14   9   3        128.48        142.97         9.77 o                         
 -12   9   3          8.36         12.58         4.23 o                         
 -10   9   3          5.22          4.02         4.20 o                         
  -8   9   3          4.13          3.58         2.52 o                         
  -6   9   3         85.13         84.00         6.67 o                         
  -4   9   3          0.46          6.19         2.16 o                         
  -2   9   3        783.20        768.63        30.40 o                         
   0   9   3         13.15         10.84         2.74 o                         
   2   9   3         16.38         13.63         2.65 o                         
   4   9   3          1.15          4.35         3.55 o                         
   6   9   3        147.72        124.05        13.89 o                         
   8   9   3        223.12        258.44        22.61 o                         
  10   9   3         80.87         66.42        13.57 o                         
  12   9   3         28.02         18.29         4.70 o                         
  14   9   3         50.57         74.98         7.11 o                         
 -15  10   3        208.45        177.61         8.89 o                         
 -13  10   3         30.50         44.88         6.02 o                         
 -11  10   3         28.81         23.55         4.08 o                         
  -9  10   3        209.66        230.15        14.70 o                         
  -7  10   3         59.58         71.87         5.14 o                         
  -5  10   3         90.07         74.85         5.53 o                         
  -3  10   3       1072.71       1065.82        47.04 o                         
  -1  10   3        193.88        177.68        14.86 o                         
   1  10   3        383.10        390.26        22.94 o                         
   3  10   3         52.16         45.22         5.36 o                         
   5  10   3          0.03         -1.47         2.87 o                         
   7  10   3        655.94        605.98        50.72 o                         
   9  10   3        544.64        530.45        37.47 o                         
  11  10   3          2.27          0.94         3.57 o                         
  13  10   3          0.41         -0.16         2.75 o                         
 -14  11   3         68.56         63.66         5.79 o                         
 -12  11   3       1285.19       1223.57        81.57 o                         
 -10  11   3        460.90        559.64        41.03 o                         
  -8  11   3       1481.73       1457.61        51.02 o                         
  -6  11   3         54.75         58.36         5.30 o                         
  -4  11   3        669.84        658.70        42.97 o                         
  -2  11   3        521.47        508.99        24.32 o                         
   0  11   3         14.12         14.61         3.54 o                         
   2  11   3         14.98         22.26         4.20 o                         
   4  11   3        100.00         92.13         8.88 o                         
   6  11   3       1326.36       1256.07        54.47 o                         
   8  11   3       3546.72       3301.44       139.83 o                         
  10  11   3         60.65         26.49         6.46 o                         
  12  11   3          5.85          9.12         3.20 o                         
 -13  12   3       1090.52       1195.61        69.46 o                         
 -11  12   3         94.76         81.97         6.83 o                         
  -9  12   3         87.39         86.40        21.48 o                         
  -7  12   3        254.77        223.09        12.00 o                         
  -5  12   3         28.96         36.28         5.24 o                         
  -3  12   3       4404.40       4476.52       172.01 o                         
  -1  12   3       2351.23       2368.28       131.80 o                         
   1  12   3       2427.35       2541.58        99.70 o                         
   3  12   3        760.46        791.94        39.41 o                         
   5  12   3        939.74        891.48        62.35 o                         
   7  12   3        137.94        106.88        11.32 o                         
   9  12   3        345.28        332.76        64.61 o                         
  11  12   3        136.55        125.34        11.95 o                         
 -12  13   3        113.33         80.76         9.05 o                         
 -10  13   3        424.29        458.34        93.04 o                         
  -8  13   3        277.11        304.30        15.99 o                         
  -6  13   3         36.61         37.49         5.14 o                         
  -4  13   3          4.13         21.64         6.14 o                         
  -2  13   3        153.07        116.58         9.23 o                         
   0  13   3         47.03         49.61         7.27 o                         
   2  13   3         59.20         39.05         5.34 o                         
   4  13   3        126.34        185.01        62.99 o                         
   6  13   3         60.79         60.49        10.68 o                         
   8  13   3        481.99        423.39        36.18 o                         
  10  13   3         11.87          4.10         2.55 o                         
 -11  14   3         31.43         17.44         4.20 o                         
  -9  14   3        919.95       1083.83        62.35 o                         
  -7  14   3         68.02         67.15         6.05 o                         
  -5  14   3        103.61        131.77        10.66 o                         
  -3  14   3       1454.72       1571.56        64.18 o                         
  -1  14   3        950.71        990.14        81.25 o                         
   1  14   3       1420.03       1660.47        67.15 o                         
   3  14   3        396.38        419.67        20.86 o                         
   5  14   3         92.49         97.24         9.54 o                         
   7  14   3        108.71         40.06        15.83 o                         
   9  14   3        150.31        163.29        39.57 o                         
  -8  15   3        281.52        316.59        21.64 o                         
  -6  15   3         58.03         66.36         5.82 o                         
  -4  15   3         36.10         42.32         7.43 o                         
  -2  15   3        588.43        639.89        28.89 o                         
   0  15   3         12.11         13.25         4.85 o                         
   2  15   3         11.54         11.27         2.78 o                         
   4  15   3          7.21         -4.85         7.59 o                         
   6  15   3          8.01          3.10         6.62 o                         
  -5  16   3         17.76         10.94         3.55 o                         
  -3  16   3         14.23          7.60         2.94 o                         
  -1  16   3         43.39         48.49         5.01 o                         
   1  16   3        638.59        660.50        24.45 o                         
   3  16   3         61.92         57.32        10.98 o                         
 -20   0   4         72.76         72.80         6.30 o                         
 -18   0   4       3615.97       3662.65       142.08 o                         
 -16   0   4      10856.13      10996.46       527.38 o                         
 -14   0   4        834.87       1015.05       169.28 o                         
 -12   0   4         11.64          7.11         2.41 o                         
 -10   0   4      14629.13      15413.43       477.52 o                         
  -8   0   4     113589.00     123492.83      4562.34 o                         
  -6   0   4      52445.59      51432.45      1340.70 o                         
  -4   0   4          6.89         26.01         5.32 o                         
  -2   0   4      12305.87      13059.76       883.70 o                         
   0   0   4     396356.25     322873.19     11947.63 o                         
   2   0   4      81471.80      80458.38      2430.20 o                         
   4   0   4         49.95        118.52        10.38 o                         
   6   0   4        171.22        208.37        23.26 o                         
   8   0   4         39.39         77.21        15.83 o                         
  10   0   4         20.92         34.89         7.75 o                         
  12   0   4        546.73        505.62        26.04 o                         
  14   0   4        541.90        575.68        39.74 o                         
  16   0   4          9.75          5.92         4.85 o                         
 -19   1   4         30.79         15.96         2.54 o                         
 -17   1   4         66.68         86.28         5.63 o                         
 -15   1   4        221.70        230.33        12.18 o                         
 -13   1   4        691.41        645.54        29.87 o                         
 -11   1   4       3465.16       3848.06       130.51 o                         
  -9   1   4      20326.76      23900.10       635.40 o                         
  -7   1   4       9981.83      10246.93       223.78 o                         
  -5   1   4       3680.44       4009.44        77.17 o                         
  -3   1   4         31.96         39.11         3.15 o                         
  -1   1   4         50.21         37.52         3.93 o                         
   1   1   4      37456.62      38946.64      1180.44 o                         
   3   1   4      36415.68      36767.76       731.13 o                         
   5   1   4        327.09        367.04        22.20 o                         
   7   1   4         34.38         24.69         8.72 o                         
   9   1   4       3422.75       3501.46       171.87 o                         
  11   1   4      10349.65      10765.90       294.32 o                         
  13   1   4       2173.33       2227.29        63.06 o                         
  15   1   4        365.82        388.49        14.04 o                         
  17   1   4         18.51         32.74         3.03 o                         
 -20   2   4          7.42         12.75         2.41 o                         
 -18   2   4       2021.58       2125.31        59.88 o                         
 -16   2   4       4645.29       4611.06       132.00 o                         
 -14   2   4        176.19        201.88        12.40 o                         
 -12   2   4        463.07        375.07        22.92 o                         
 -10   2   4       3568.45       4105.02       119.12 o                         
  -8   2   4       7467.32       8239.59       265.63 o                         
  -6   2   4         62.94         61.21         3.12 o                         
  -4   2   4        822.83        875.09        20.43 o                         
  -2   2   4       8316.06       8237.34       307.47 o                         
   0   2   4     122405.93     113007.70      2954.68 o                         
   2   2   4         17.81         16.06         2.74 o                         
   4   2   4      23289.57      24892.41       872.03 o                         
   6   2   4        896.11       1023.38        49.62 o                         
   8   2   4          6.35          5.98         1.96 o                         
  10   2   4       1655.31       1587.32        41.46 o                         
  12   2   4          9.64         16.20         3.17 o                         
  14   2   4         45.73         34.12         3.30 o                         
  16   2   4        234.36        257.59        11.37 o                         
 -19   3   4        101.49        115.01         6.85 o                         
 -17   3   4       1578.06       1721.91        49.70 o                         
 -15   3   4       3099.47       2861.23       124.38 o                         
 -13   3   4       1908.08       1845.67        54.72 o                         
 -11   3   4       2875.92       2928.68       255.62 o                         
  -9   3   4        481.71        581.55        27.79 o                         
  -7   3   4      16252.92      17041.89       521.92 o                         
  -5   3   4       4273.49       4271.57       104.91 o                         
  -3   3   4         84.88        102.58         5.40 o                         
  -1   3   4      24839.11      24494.21       746.73 o                         
   1   3   4      12895.70      12771.47       332.72 o                         
   3   3   4        197.55        191.06        10.32 o                         
   5   3   4        183.19        159.43        11.35 o                         
   7   3   4          6.05         -0.06         3.86 o                         
   9   3   4        642.72        653.73        20.91 o                         
  11   3   4       2006.21       2073.44        62.14 o                         
  13   3   4        386.04        389.98        14.60 o                         
  15   3   4        602.64        613.64        22.66 o                         
 -20   4   4          3.83          1.62         1.37 o                         
 -18   4   4         98.91         87.95         6.87 o                         
 -16   4   4        168.76        183.88        10.45 o                         
 -14   4   4       1479.52       1443.78        37.96 o                         
 -12   4   4       2701.22       2623.38        75.96 o                         
 -10   4   4        146.08        148.50        11.23 o                         
  -8   4   4       1348.02       1469.64        54.87 o                         
  -6   4   4       4031.04       4060.92       129.43 o                         
  -4   4   4       6577.30       7229.68       191.99 o                         
  -2   4   4      25861.52      25090.12      1145.56 o                         
   0   4   4       6518.41       7312.23       227.72 o                         
   2   4   4        874.44        891.13        25.18 o                         
   4   4   4       1412.49       1728.43        77.10 o                         
   6   4   4         41.64         91.42        18.09 o                         
   8   4   4         28.95         42.90         5.46 o                         
  10   4   4         32.23         53.83         4.71 o                         
  12   4   4        121.16        115.03         6.11 o                         
  14   4   4        208.40        186.72        10.00 o                         
  16   4   4         65.82         81.96         5.33 o                         
 -19   5   4         51.50         41.35         5.81 o                         
 -17   5   4        192.48        187.52        16.15 o                         
 -15   5   4       1276.33       1278.42        66.39 o                         
 -13   5   4       1371.75       1242.63        50.96 o                         
 -11   5   4        246.50        186.94        10.16 o                         
  -9   5   4        295.79        322.73        33.27 o                         
  -7   5   4        848.34       1035.08        68.00 o                         
  -5   5   4       1089.64       1108.59        42.61 o                         
  -3   5   4        634.09        714.71        36.29 o                         
  -1   5   4        130.68        173.69        10.79 o                         
   1   5   4       1531.50       1839.23        63.69 o                         
   3   5   4        259.97        420.86        26.15 o                         
   5   5   4       2286.21       2543.79       110.22 o                         
   7   5   4         41.87         35.45         4.44 o                         
   9   5   4          0.52          8.42         2.56 o                         
  11   5   4         60.66         62.14         5.04 o                         
  13   5   4         90.05         89.92         6.11 o                         
  15   5   4        647.28        724.99        22.40 o                         
 -18   6   4        317.29        299.31        12.65 o                         
 -16   6   4        343.80        355.80        15.53 o                         
 -14   6   4        204.08        208.88        13.02 o                         
 -12   6   4        290.99        254.96        11.60 o                         
 -10   6   4        106.26        101.88         7.31 o                         
  -8   6   4       1726.56       1802.94       119.21 o                         
  -6   6   4        376.32        421.90        39.09 o                         
  -4   6   4        545.03        666.09        35.96 o                         
  -2   6   4       5710.33       6324.68       346.96 o                         
   0   6   4       1651.75       1886.03        81.31 o                         
   2   6   4       5443.00       5800.69       228.31 o                         
   4   6   4        303.83        316.52        24.07 o                         
   6   6   4          1.52          4.28         3.23 o                         
   8   6   4         51.83         64.06         6.44 o                         
  10   6   4        108.22         98.38         7.83 o                         
  12   6   4        243.24        263.35        10.87 o                         
  14   6   4         50.96         47.21         4.72 o                         
 -17   7   4       1095.73       1164.03        48.64 o                         
 -15   7   4        517.30        482.17        19.49 o                         
 -13   7   4         32.18         42.25         4.53 o                         
 -11   7   4         56.82         73.35         6.23 o                         
  -9   7   4         33.07         31.32         3.74 o                         
  -7   7   4       3285.11       3348.42       201.58 o                         
  -5   7   4          7.28         23.38        16.15 o                         
  -3   7   4         76.52         58.24        10.82 o                         
  -1   7   4      10179.97      10976.54       419.51 o                         
   1   7   4       1533.72       1797.87        79.57 o                         
   3   7   4       3057.30       3500.57       206.43 o                         
   5   7   4        715.38        713.12        31.52 o                         
   7   7   4          7.00         11.04         3.27 o                         
   9   7   4       1205.77       1083.36       183.17 o                         
  11   7   4        891.73        782.72        29.39 o                         
  13   7   4        809.34        778.98        28.71 o                         
  15   7   4         57.53         62.96         4.37 o                         
 -18   8   4        778.19        841.29        37.80 o                         
 -16   8   4       1011.46       1092.28        46.13 o                         
 -14   8   4         36.03         30.65         5.05 o                         
 -12   8   4       1496.54       1297.28       151.83 o                         
 -10   8   4       4011.48       3576.52       131.00 o                         
  -8   8   4          2.37          6.53         2.65 o                         
  -6   8   4       2357.43       2012.35       168.15 o                         
  -4   8   4       1773.33       2173.98        97.19 o                         
  -2   8   4         63.89         39.09         6.64 o                         
   0   8   4       5919.40       6068.95       239.04 o                         
   2   8   4       5506.24       5978.18       612.83 o                         
   4   8   4       7396.52       7467.31       399.61 o                         
   6   8   4         21.05         25.62         5.90 o                         
   8   8   4         34.05         38.70         6.91 o                         
  10   8   4       4873.36       4642.66       172.67 o                         
  12   8   4       1690.89       1765.30        63.29 o                         
  14   8   4        451.86        534.59        17.07 o                         
 -17   9   4        278.84        291.50        14.60 o                         
 -15   9   4         45.03         35.59         3.88 o                         
 -13   9   4        112.16        101.65         8.25 o                         
 -11   9   4        188.52        204.62        11.87 o                         
  -9   9   4        329.39        275.45        22.13 o                         
  -7   9   4        936.21        914.54        31.64 o                         
  -5   9   4        110.95        127.06         7.08 o                         
  -3   9   4        336.41        346.11        14.04 o                         
  -1   9   4       2111.85       1923.22        75.72 o                         
   1   9   4       1075.16       1033.17        35.06 o                         
   3   9   4          5.94         11.50         3.26 o                         
   5   9   4         18.19         10.01         5.17 o                         
   7   9   4        230.53        253.81        73.33 o                         
   9   9   4       1578.97       1458.27       110.64 o                         
  11   9   4       1143.15       1004.53        35.18 o                         
  13   9   4        613.84        674.81        37.15 o                         
 -16  10   4        526.81        510.17        24.69 o                         
 -14  10   4         21.60         31.88         3.70 o                         
 -12  10   4        253.05        236.26        12.85 o                         
 -10  10   4         79.75         92.90        10.25 o                         
  -8  10   4       2508.48       2433.10        84.80 o                         
  -6  10   4       1695.82       1628.37        57.67 o                         
  -4  10   4         99.94        109.13        10.65 o                         
  -2  10   4       1215.56       1088.03        63.64 o                         
   0  10   4       4937.94       4809.57       201.33 o                         
   2  10   4        110.99         91.76         7.08 o                         
   4  10   4          6.40          5.67         3.08 o                         
   6  10   4          9.30          4.20         4.85 o                         
   8  10   4         33.01         29.45         7.13 o                         
  10  10   4       1039.97       1016.34       182.68 o                         
  12  10   4         44.81         63.96         4.75 o                         
 -15  11   4         69.83         69.46         8.72 o                         
 -13  11   4        311.09        335.34        21.56 o                         
 -11  11   4        853.01        834.63        54.92 o                         
  -9  11   4        574.87        482.45        45.55 o                         
  -7  11   4       1961.61       1827.74        61.77 o                         
  -5  11   4       1365.02       1214.61        41.45 o                         
  -3  11   4        436.96        442.97        31.17 o                         
  -1  11   4        991.04       1016.06        43.16 o                         
   1  11   4        155.98        161.00         8.72 o                         
   3  11   4        836.43        756.50        68.00 o                         
   5  11   4         45.39         30.30         5.19 o                         
   7  11   4        291.69        294.62        24.23 o                         
   9  11   4        400.17        360.45        19.55 o                         
  11  11   4        274.18        282.10        23.42 o                         
 -14  12   4         40.38         37.80         6.46 o                         
 -12  12   4        127.00        127.86        11.54 o                         
 -10  12   4        116.23        117.44        13.73 o                         
  -8  12   4         37.25         40.48         4.41 o                         
  -6  12   4         72.15         91.41         8.11 o                         
  -4  12   4       1580.80       1555.16        63.84 o                         
  -2  12   4        234.27        319.17        23.91 o                         
   0  12   4          8.47          4.88         3.54 o                         
   2  12   4        246.23        248.39        11.72 o                         
   4  12   4         16.22         15.90         7.43 o                         
   6  12   4         20.18         15.93         6.62 o                         
   8  12   4        227.48        200.15        15.02 o                         
  10  12   4         66.55         72.52         6.71 o                         
 -13  13   4        744.05        760.14        45.23 o                         
 -11  13   4          0.35          1.22         2.39 o                         
  -9  13   4        187.38        222.58        17.77 o                         
  -7  13   4        108.27        113.32         8.67 o                         
  -5  13   4        138.61        153.45        15.51 o                         
  -3  13   4        186.37        176.17        11.72 o                         
  -1  13   4        504.76        515.59        34.24 o                         
   1  13   4        889.14        948.22        68.49 o                         
   3  13   4          2.12         -5.17         5.17 o                         
   5  13   4         64.57         63.22        10.50 o                         
   7  13   4        119.62        135.09         9.35 o                         
   9  13   4          6.56          8.93         2.89 o                         
 -10  14   4        136.43        117.59        10.34 o                         
  -8  14   4          4.55          3.07         2.51 o                         
  -6  14   4        524.26        564.88        37.15 o                         
  -4  14   4         54.35         70.22         6.85 o                         
  -2  14   4        418.64        400.49        20.30 o                         
   0  14   4        731.37        915.31        52.17 o                         
   2  14   4         37.39         31.54         4.58 o                         
   4  14   4          1.81          0.80         3.64 o                         
   6  14   4         42.28         36.44         7.75 o                         
   8  14   4          0.20          2.10         3.31 o                         
  -9  15   4        150.21        153.77        12.28 o                         
  -7  15   4         26.39         51.88         5.01 o                         
  -5  15   4         94.46        127.28        12.60 o                         
  -3  15   4         15.16         22.55         7.43 o                         
  -1  15   4         32.00         33.60         6.14 o                         
   1  15   4         36.39         23.85         3.95 o                         
   3  15   4         81.12        121.23        10.10 o                         
   5  15   4          7.37          0.91         1.98 o                         
  -6  16   4         59.23         84.03         7.11 o                         
  -4  16   4          3.64          4.49         2.48 o                         
  -2  16   4        137.84        118.59        10.18 o                         
   0  16   4       1308.95       1638.96        75.43 o                         
   2  16   4         46.42         83.45        12.11 o                         
 -20   1   5         74.41         69.11         3.76 o                         
 -18   1   5         57.92         79.84         5.28 o                         
 -16   1   5         79.89        100.76         8.11 o                         
 -14   1   5       2524.67       2648.79       103.96 o                         
 -12   1   5        296.36        283.37        14.17 o                         
 -10   1   5         13.46         20.29         3.76 o                         
  -8   1   5       5150.56       5442.32       149.48 o                         
  -6   1   5       1104.64       1363.09        28.97 o                         
  -4   1   5       6683.89       7172.46       243.62 o                         
  -2   1   5       7329.66       7029.35       219.63 o                         
   0   1   5       1284.55       1250.09        52.26 o                         
   2   1   5       7543.03       7157.44       191.88 o                         
   4   1   5          6.30         15.02         7.43 o                         
   6   1   5        949.25        924.96        46.58 o                         
   8   1   5         78.91         98.30         5.65 o                         
  10   1   5         27.34         35.88         3.47 o                         
  12   1   5       1071.81       1113.39        39.79 o                         
  14   1   5          1.05          2.61         2.45 o                         
  16   1   5        121.01        128.82         6.71 o                         
 -19   2   5          6.68          1.66         1.99 o                         
 -17   2   5        215.08        198.38         9.20 o                         
 -15   2   5       1674.40       1530.25        66.62 o                         
 -13   2   5        652.31        552.79        21.65 o                         
 -11   2   5         46.06         62.83         7.50 o                         
  -9   2   5        642.27        624.01        28.78 o                         
  -7   2   5       1468.78       1597.04        38.67 o                         
  -5   2   5       1717.87       1939.87        38.24 o                         
  -3   2   5        198.23        158.03         8.44 o                         
  -1   2   5      17430.97      17529.36       921.34 o                         
   1   2   5        574.19        709.45        11.33 o                         
   3   2   5       7876.29       8088.85       279.44 o                         
   5   2   5       2779.69       3101.32       126.73 o                         
   7   2   5          3.04          1.34         1.90 o                         
   9   2   5        822.89        733.83        23.61 o                         
  11   2   5         21.31         23.12         3.37 o                         
  13   2   5        232.24        228.87         8.24 o                         
  15   2   5          2.78          5.14         2.56 o                         
 -20   3   5        223.07        267.02        11.19 o                         
 -18   3   5         11.06          6.41         2.61 o                         
 -16   3   5         96.19         77.90         6.63 o                         
 -14   3   5       1112.09       1040.55        55.08 o                         
 -12   3   5       1073.16        961.98        30.59 o                         
 -10   3   5          0.87          0.07         3.69 o                         
  -8   3   5       1613.59       1514.26        55.51 o                         
  -6   3   5       4630.00       4556.71       109.29 o                         
  -4   3   5       7898.01       7221.71       172.84 o                         
  -2   3   5        290.99        273.27        21.60 o                         
   0   3   5         24.20         42.56         2.94 o                         
   2   3   5       7010.94       6729.51       211.75 o                         
   4   3   5         38.25         76.35         7.32 o                         
   6   3   5        682.72        931.87        51.02 o                         
   8   3   5        143.74        133.48         8.11 o                         
  10   3   5         69.79         66.41         4.88 o                         
  12   3   5       1494.39       1587.43        46.51 o                         
  14   3   5        743.22        660.25        24.48 o                         
  16   3   5        123.49        137.62        12.28 o                         
 -19   4   5          6.32         11.51         4.20 o                         
 -17   4   5          2.65         10.47         2.91 o                         
 -15   4   5       9461.83       9316.19       253.94 o                         
 -13   4   5      14854.26      13473.07       368.74 o                         
 -11   4   5        543.54        385.76        15.40 o                         
  -9   4   5       6387.69       6354.98       204.35 o                         
  -7   4   5      11366.44      10966.60       442.77 o                         
  -5   4   5         54.35         32.46         3.88 o                         
  -3   4   5      14797.52      12522.10      2661.45 o                         
  -1   4   5       1273.16       1258.55        44.83 o                         
   1   4   5       7956.52       8211.01       315.22 o                         
   3   4   5      12232.31      12186.75       659.35 o                         
   5   4   5       2886.45       3233.55       206.11 o                         
   7   4   5       2323.00       2153.51        55.75 o                         
   9   4   5        108.11        118.59         6.62 o                         
  11   4   5         65.79         59.90         4.42 o                         
  13   4   5        910.54       1026.77        31.61 o                         
  15   4   5        781.54        871.50        50.56 o                         
 -20   5   5        222.79        172.44        23.42 o                         
 -18   5   5        447.55        517.82        20.13 o                         
 -16   5   5         25.88         29.17         3.54 o                         
 -14   5   5        455.04        402.30        15.42 o                         
 -12   5   5       1200.12       1225.00        76.33 o                         
 -10   5   5          1.14          4.63         2.29 o                         
  -8   5   5        228.36        159.26        20.03 o                         
  -6   5   5       2909.84       3298.62       263.29 o                         
  -4   5   5       5473.84       5714.11       315.30 o                         
  -2   5   5         38.19         23.23         3.55 o                         
   0   5   5        615.92        652.89        34.82 o                         
   2   5   5        578.42        509.56        30.38 o                         
   4   5   5        468.17        571.30        34.61 o                         
   6   5   5        176.17        139.89         7.76 o                         
   8   5   5        643.19        667.81        21.74 o                         
  10   5   5         26.96         23.34         4.14 o                         
  12   5   5       2635.43       2749.90        89.34 o                         
  14   5   5        231.23        252.94        13.55 o                         
 -19   6   5          7.53          6.78         3.88 o                         
 -17   6   5         76.70         74.61         6.96 o                         
 -15   6   5        692.05        687.31        31.52 o                         
 -13   6   5       3431.54       3139.38        87.29 o                         
 -11   6   5        388.67        423.60        28.82 o                         
  -9   6   5       1326.11       1285.09        74.30 o                         
  -7   6   5        351.52        566.31        49.10 o                         
  -5   6   5        127.31         39.89         7.42 o                         
  -3   6   5      17091.33      18984.88       717.27 o                         
  -1   6   5       1670.96       1648.98        73.54 o                         
   1   6   5      16941.22      18031.07       679.69 o                         
   3   6   5       1214.78       1529.07        71.95 o                         
   5   6   5        675.38        661.28        42.00 o                         
   7   6   5        304.87        326.86        16.27 o                         
   9   6   5        107.69        126.23         8.25 o                         
  11   6   5        141.45        140.53         8.85 o                         
  13   6   5        171.19        205.85         9.24 o                         
  15   6   5         21.04         17.49         2.53 o                         
 -18   7   5        138.79        123.41        11.95 o                         
 -16   7   5        656.15        641.58        41.67 o                         
 -14   7   5       1868.81       1809.51        73.33 o                         
 -12   7   5       1301.78       1235.95        50.37 o                         
 -10   7   5          0.01         -0.47         2.22 o                         
  -8   7   5       2759.54       2512.69       138.27 o                         
  -6   7   5         25.51         33.50        12.28 o                         
  -4   7   5       7286.39       7687.34       347.60 o                         
  -2   7   5        266.58        371.79        24.78 o                         
   0   7   5       1037.03       1026.13        51.01 o                         
   2   7   5        485.90        479.40        30.46 o                         
   4   7   5       2462.16       2202.91        83.07 o                         
   6   7   5         52.59         53.91         7.37 o                         
   8   7   5        518.82        460.15        21.41 o                         
  10   7   5         17.70         15.64         3.85 o                         
  12   7   5        452.29        487.12        18.66 o                         
  14   7   5         61.65         76.34         5.22 o                         
 -17   8   5          0.78         -0.16         2.74 o                         
 -15   8   5         26.53         29.95         5.11 o                         
 -13   8   5        329.47        335.27        17.03 o                         
 -11   8   5        106.09         70.99         6.38 o                         
  -9   8   5          5.32          6.01         3.35 o                         
  -7   8   5         40.68         73.66         9.05 o                         
  -5   8   5        189.20        184.56        10.76 o                         
  -3   8   5        405.24        504.56        33.85 o                         
  -1   8   5        637.99        809.43        43.63 o                         
   1   8   5       2115.35       1946.13        76.86 o                         
   3   8   5         98.80         91.81        10.82 o                         
   5   8   5         35.87         51.66         5.66 o                         
   7   8   5          1.44          1.27         3.22 o                         
   9   8   5          4.13          6.72         4.87 o                         
  11   8   5         88.01        107.77         7.39 o                         
  13   8   5          9.89         23.66         2.89 o                         
 -16   9   5         16.73         16.64         2.91 o                         
 -14   9   5        428.92        392.82        16.57 o                         
 -12   9   5        255.87        229.20        13.44 o                         
 -10   9   5         43.36         40.90        17.44 o                         
  -8   9   5          1.38          4.21         2.20 o                         
  -6   9   5        233.37        248.13        11.31 o                         
  -4   9   5        118.82        147.10        10.56 o                         
  -2   9   5         30.93         36.97         3.79 o                         
   0   9   5         75.70         88.82         5.68 o                         
   2   9   5        165.54        135.30         9.66 o                         
   4   9   5        872.74        804.40        51.69 o                         
   6   9   5        272.24        342.22       104.35 o                         
   8   9   5        113.85        140.88         9.85 o                         
  10   9   5        141.98        138.49         9.60 o                         
  12   9   5        288.54        286.40        11.58 o                         
 -17  10   5         18.09         14.46         2.56 o                         
 -15  10   5        114.95        114.04         6.68 o                         
 -13  10   5        963.40        957.75        37.12 o                         
 -11  10   5         49.85         33.52         5.96 o                         
  -9  10   5        128.27        117.35         7.39 o                         
  -7  10   5        729.92        743.30        41.74 o                         
  -5  10   5        376.37        390.86        34.08 o                         
  -3  10   5         16.65         21.47        11.15 o                         
  -1  10   5        435.06        384.64        16.70 o                         
   1  10   5       1320.37       1294.14        43.69 o                         
   3  10   5        376.21        378.07        34.89 o                         
   5  10   5         14.50         18.09         7.11 o                         
   7  10   5        324.90        367.31        29.56 o                         
   9  10   5          0.12          0.73         4.07 o                         
  11  10   5        103.23         86.54         8.44 o                         
 -16  11   5        330.43        293.88        40.06 o                         
 -14  11   5          2.01          5.20         2.71 o                         
 -12  11   5        510.97        436.38        18.98 o                         
 -10  11   5         42.36         38.05         5.24 o                         
  -8  11   5       2151.17       2072.36        67.70 o                         
  -6  11   5       1384.99       1183.68        40.90 o                         
  -4  11   5        261.12        224.63        13.45 o                         
  -2  11   5        601.17        552.82        26.14 o                         
   0  11   5          0.34          0.59         2.27 o                         
   2  11   5        198.80        188.76        20.51 o                         
   4  11   5        806.65        786.41        38.28 o                         
   6  11   5       1224.90       1110.32        68.49 o                         
   8  11   5        215.61        219.11        14.30 o                         
  10  11   5         16.84         15.19         4.13 o                         
 -13  12   5        646.55        715.52        30.92 o                         
 -11  12   5        319.75        307.93        15.97 o                         
  -9  12   5         15.64         21.47         3.42 o                         
  -7  12   5        484.50        395.37        22.63 o                         
  -5  12   5       2009.29       1653.07       197.55 o                         
  -3  12   5       7616.63       7569.40       286.56 o                         
  -1  12   5         22.18         33.38         5.34 o                         
   1  12   5        986.53       1034.60        41.88 o                         
   3  12   5       1995.80       1948.54       140.85 o                         
   5  12   5       1181.03       1347.49       374.25 o                         
   7  12   5        364.50        339.29        25.20 o                         
   9  12   5         91.14         95.32         7.96 o                         
 -12  13   5        148.93        129.76         8.14 o                         
 -10  13   5        108.49        124.05        11.95 o                         
  -8  13   5        172.87        196.90        14.86 o                         
  -6  13   5         27.00         10.66         5.17 o                         
  -4  13   5          8.90         12.44         4.11 o                         
  -2  13   5        389.63        356.97        25.84 o                         
   0  13   5         63.20         71.77         6.98 o                         
   2  13   5         93.83        110.63        23.58 o                         
   4  13   5        559.22        485.42        36.50 o                         
   6  13   5        121.48        113.20        10.61 o                         
   8  13   5          7.16         10.26         3.17 o                         
 -11  14   5          0.27          0.50         2.02 o                         
  -9  14   5        145.98        167.40        12.60 o                         
  -7  14   5         43.42         48.99         5.59 o                         
  -5  14   5         13.83         18.75         4.11 o                         
  -3  14   5          6.89          9.54         3.72 o                         
  -1  14   5        136.97        154.32        10.44 o                         
   1  14   5         21.92         25.70         4.18 o                         
   3  14   5        219.67        336.37        60.73 o                         
   5  14   5         68.09         74.18        10.66 o                         
   7  14   5         16.10         18.61         3.10 o                         
  -8  15   5        147.31        154.75         8.90 o                         
  -6  15   5          2.69          4.52         3.88 o                         
  -4  15   5        386.11        435.09        21.64 o                         
  -2  15   5         33.42         40.38         6.78 o                         
   0  15   5          0.14          3.94         2.69 o                         
   2  15   5        435.29        591.40       114.52 o                         
   4  15   5         24.08         17.48         3.92 o                         
  -5  16   5         46.76         46.91         9.05 o                         
  -3  16   5          0.45          1.38         2.39 o                         
  -1  16   5         18.47         10.50         3.08 o                         
   1  16   5        248.57        298.21        16.97 o                         
 -20   0   6        122.17        147.89         7.83 o                         
 -18   0   6       2085.37       1954.27       123.41 o                         
 -16   0   6        455.24        470.93        87.06 o                         
 -14   0   6         71.58         74.88         6.13 o                         
 -12   0   6       2479.73       1818.55       146.50 o                         
 -10   0   6      13563.61      13991.57       533.03 o                         
  -8   0   6       7284.08       8390.91       452.59 o                         
  -6   0   6      15115.71      13395.22       525.85 o                         
  -4   0   6      10653.14       9282.70       367.43 o                         
  -2   0   6     146258.28     126925.83      6651.28 o                         
   0   0   6     126640.90     123147.75      4576.84 o                         
   2   0   6       8943.66       9410.56       355.55 o                         
   4   0   6       1466.15       1728.00       106.61 o                         
   6   0   6        578.60        565.66        47.17 o                         
   8   0   6       1502.20       1596.94        94.33 o                         
  10   0   6        628.15        756.26        50.07 o                         
  12   0   6          4.83          7.97         3.99 o                         
  14   0   6        308.04        336.46        17.93 o                         
 -21   1   6       1637.42       1780.47        48.57 o                         
 -19   1   6        171.88        153.90         7.67 o                         
 -17   1   6         13.04         14.44         2.96 o                         
 -15   1   6          9.37          7.91         2.44 o                         
 -13   1   6      10630.70       9275.92       286.61 o                         
 -11   1   6      10729.54      11341.35       357.29 o                         
  -9   1   6       2651.31       3349.15       110.94 o                         
  -7   1   6        692.98        694.15        23.91 o                         
  -5   1   6       5114.29       5130.07       146.38 o                         
  -3   1   6       1093.02       1256.63        38.15 o                         
  -1   1   6       5050.19       5332.33       145.44 o                         
   1   1   6       8671.99       8816.64       236.08 o                         
   3   1   6       1624.00       1796.82        76.40 o                         
   5   1   6        537.84        471.25        28.38 o                         
   7   1   6          0.94          2.36         2.14 o                         
   9   1   6       2318.40       2414.00        96.40 o                         
  11   1   6         69.83         78.39         5.20 o                         
  13   1   6        167.83        181.75         8.80 o                         
  15   1   6        107.99         93.94         5.83 o                         
 -20   2   6         24.63         17.47         2.50 o                         
 -18   2   6        446.56        453.09        14.37 o                         
 -16   2   6        556.15        542.30        27.98 o                         
 -14   2   6        141.28        181.59        12.63 o                         
 -12   2   6       2263.32       1959.60        61.95 o                         
 -10   2   6       3064.97       3302.75       138.09 o                         
  -8   2   6        164.10        143.58         8.50 o                         
  -6   2   6        160.34        160.41         6.39 o                         
  -4   2   6       3320.71       3134.93        76.95 o                         
  -2   2   6       8622.86       9226.87       666.61 o                         
   0   2   6       1375.84       1144.81        38.97 o                         
   2   2   6         72.69        113.22         8.53 o                         
   4   2   6       5797.87       5542.61       179.55 o                         
   6   2   6         21.48         11.57         3.40 o                         
   8   2   6        929.95        840.74        30.56 o                         
  10   2   6          3.46          7.03         2.42 o                         
  12   2   6         73.99         68.33         4.68 o                         
  14   2   6        298.45        279.89        12.61 o                         
 -19   3   6        338.90        321.11        11.80 o                         
 -17   3   6        301.88        273.42        22.49 o                         
 -15   3   6         57.65         71.66         4.32 o                         
 -13   3   6       1265.31       1070.46        33.94 o                         
 -11   3   6       2417.93       2297.52       277.02 o                         
  -9   3   6          3.54          1.51         4.32 o                         
  -7   3   6         35.51         37.74         4.90 o                         
  -5   3   6       5153.09       4939.22       119.72 o                         
  -3   3   6       1209.14       1096.49        35.66 o                         
  -1   3   6      23980.57      22300.35      1170.36 o                         
   1   3   6      11170.34      11936.65       371.79 o                         
   3   3   6         94.50         72.68        37.15 o                         
   5   3   6       2266.14       2338.29       119.85 o                         
   7   3   6       1140.52       1151.57        39.83 o                         
   9   3   6         68.35         52.36         5.38 o                         
  11   3   6        766.36        802.10        23.25 o                         
  13   3   6        650.17        682.08        30.49 o                         
  15   3   6        105.81        107.74         7.77 o                         
 -20   4   6          2.81          9.69         2.97 o                         
 -18   4   6          6.05          3.12         2.19 o                         
 -16   4   6        899.67        846.01        30.99 o                         
 -14   4   6         16.79         29.59         3.10 o                         
 -12   4   6       2814.69       2548.76        99.62 o                         
 -10   4   6         13.88         11.51         4.30 o                         
  -8   4   6        965.89       1105.38        53.54 o                         
  -6   4   6        818.76        726.04        29.92 o                         
  -4   4   6         65.18        153.91        11.63 o                         
  -2   4   6        112.53        108.79         6.96 o                         
   0   4   6       6621.66       7019.36       271.11 o                         
   2   4   6       1730.65       1880.03        83.59 o                         
   4   4   6       1286.98       1417.93        68.86 o                         
   6   4   6          2.25          4.93         2.06 o                         
   8   4   6          1.03         -0.36         2.26 o                         
  10   4   6        279.93        289.84        11.76 o                         
  12   4   6          5.04          3.48         3.29 o                         
  14   4   6          4.79          1.19         2.42 o                         
 -19   5   6          3.41         -1.53         2.22 o                         
 -17   5   6        186.83        155.73        10.68 o                         
 -15   5   6        241.50        250.39        10.59 o                         
 -13   5   6        125.71        109.04         6.51 o                         
 -11   5   6        976.46        871.57        35.90 o                         
  -9   5   6          1.91         10.98         5.59 o                         
  -7   5   6        549.11        562.11        42.64 o                         
  -5   5   6         11.68          5.92         3.63 o                         
  -3   5   6         29.42         21.97         7.75 o                         
  -1   5   6       2267.56       2432.53       103.13 o                         
   1   5   6       2633.18       2637.74       112.62 o                         
   3   5   6        162.09        135.68        21.64 o                         
   5   5   6        179.78        145.17         8.50 o                         
   7   5   6        412.21        388.77        14.49 o                         
   9   5   6         35.46         30.77         4.74 o                         
  11   5   6        859.99        911.65        31.00 o                         
  13   5   6        415.53        418.55        17.21 o                         
 -18   6   6         35.96         33.14         3.78 o                         
 -16   6   6         21.16         24.95         3.79 o                         
 -14   6   6        621.65        558.57        19.45 o                         
 -12   6   6       4082.64       3476.07       139.23 o                         
 -10   6   6          6.37          6.82         2.17 o                         
  -8   6   6        214.25        214.51        28.11 o                         
  -6   6   6        284.59        199.65        24.87 o                         
  -4   6   6       5296.13       6742.06       372.48 o                         
  -2   6   6        960.97       1115.06        54.34 o                         
   0   6   6       6918.11       7181.01       281.20 o                         
   2   6   6       1499.21       1612.58        75.61 o                         
   4   6   6        105.70        125.15         7.19 o                         
   6   6   6         21.65         15.61         2.76 o                         
   8   6   6         30.88         39.84         4.86 o                         
  10   6   6        127.73        119.98         8.11 o                         
  12   6   6         22.22         21.50         3.35 o                         
  14   6   6          2.74         -0.12         1.92 o                         
 -19   7   6        131.19        125.48         6.38 o                         
 -17   7   6        378.91        370.30        19.05 o                         
 -15   7   6        126.96         90.92         6.70 o                         
 -13   7   6       6661.12       6218.88       254.66 o                         
 -11   7   6       1757.56       1679.69        68.19 o                         
  -9   7   6         51.49         56.86         8.08 o                         
  -7   7   6        374.76        343.73        24.55 o                         
  -5   7   6         81.81         38.08         7.99 o                         
  -3   7   6       3956.02       4385.30       146.59 o                         
  -1   7   6      12007.33      12133.56       465.42 o                         
   1   7   6        353.30        377.46        18.88 o                         
   3   7   6        831.91        829.46        29.40 o                         
   5   7   6         17.21          9.05         3.20 o                         
   7   7   6          1.85         10.25         3.40 o                         
   9   7   6        648.97        636.98        25.17 o                         
  11   7   6         77.36         62.48         4.97 o                         
  13   7   6         21.56         23.66         3.21 o                         
 -18   8   6        203.12        197.47        10.73 o                         
 -16   8   6         95.49        109.19        11.63 o                         
 -14   8   6         39.27         56.21         8.40 o                         
 -12   8   6      37176.14      32393.26      1628.63 o                         
 -10   8   6       2534.40       1993.37       344.69 o                         
  -8   8   6        244.32        272.01        21.32 o                         
  -6   8   6        122.99         80.12         8.40 o                         
  -4   8   6       8940.02       8370.72       321.06 o                         
  -2   8   6       1067.46       1222.68        75.68 o                         
   0   8   6       3467.13       2810.51       178.81 o                         
   2   8   6        974.21        821.52        69.62 o                         
   4   8   6       1676.20       1646.46        67.38 o                         
   6   8   6       1920.46       2043.43        86.46 o                         
   8   8   6         10.40          9.84         4.33 o                         
  10   8   6        917.67        915.51        33.11 o                         
  12   8   6        154.88        164.92         7.53 o                         
 -17   9   6          7.50          7.23         2.30 o                         
 -15   9   6          4.29          3.22         4.04 o                         
 -13   9   6       2931.65       2783.22       107.93 o                         
 -11   9   6        532.08        615.65        91.10 o                         
  -9   9   6        787.86        782.13        28.21 o                         
  -7   9   6         32.00         31.17         5.01 o                         
  -5   9   6          9.63         10.04         4.20 o                         
  -3   9   6       2781.53       2472.04        70.16 o                         
  -1   9   6       2857.36       2756.19        95.69 o                         
   1   9   6        455.80        324.45        17.45 o                         
   3   9   6          9.47          5.92         3.03 o                         
   5   9   6         47.41         68.31        48.13 o                         
   7   9   6         12.17         22.88         3.95 o                         
   9   9   6        805.67        665.59        30.98 o                         
  11   9   6        467.63        481.49        15.47 o                         
 -16  10   6         69.80         76.01         6.38 o                         
 -14  10   6        362.60        350.26        18.61 o                         
 -12  10   6       7465.04       7283.97       233.40 o                         
 -10  10   6         10.55         15.39         3.70 o                         
  -8  10   6          7.08          7.44         2.74 o                         
  -6  10   6        939.16        954.61        69.46 o                         
  -4  10   6       1495.76       1625.14        53.89 o                         
  -2  10   6       1462.03       1212.97        52.64 o                         
   0  10   6       9068.55       8427.42       260.18 o                         
   2  10   6         15.58         15.25         9.37 o                         
   4  10   6        401.14        408.01        31.34 o                         
   6  10   6        519.56        551.32        28.99 o                         
   8  10   6        192.84        201.13        13.98 o                         
  10  10   6          2.98          2.89         4.43 o                         
 -15  11   6        105.73        101.78         7.42 o                         
 -13  11   6        209.43        234.12        10.78 o                         
 -11  11   6       6214.41       6087.42       231.74 o                         
  -9  11   6         39.70         29.13         4.04 o                         
  -7  11   6         26.60         26.73         4.08 o                         
  -5  11   6        561.09        586.46        22.67 o                         
  -3  11   6         12.93         10.51         3.54 o                         
  -1  11   6        135.35        130.20         7.88 o                         
   1  11   6         45.86         61.87         7.07 o                         
   3  11   6        306.21        324.83        18.15 o                         
   5  11   6        272.12        387.12       153.13 o                         
   7  11   6        176.90        207.38        15.76 o                         
   9  11   6        734.76        739.88        32.77 o                         
 -14  12   6         97.09        100.74         7.17 o                         
 -12  12   6        130.07        118.32         8.05 o                         
 -10  12   6         68.07         71.90         5.51 o                         
  -8  12   6          1.68          1.74         2.92 o                         
  -6  12   6         85.10         75.59        10.98 o                         
  -4  12   6        301.89        295.78        16.60 o                         
  -2  12   6         56.02         46.08         9.21 o                         
   0  12   6        571.73        586.01        27.11 o                         
   2  12   6       1571.30       1504.93        83.99 o                         
   4  12   6          1.22          0.36         3.34 o                         
   6  12   6         86.98         65.77         6.97 o                         
   8  12   6         73.04         71.07         6.94 o                         
 -13  13   6        277.21        341.14        23.58 o                         
 -11  13   6         78.59         86.58         9.05 o                         
  -9  13   6         47.53         42.07         5.01 o                         
  -7  13   6         75.62         70.16         7.08 o                         
  -5  13   6         26.04         18.68         5.01 o                         
  -3  13   6         39.80         27.46         6.14 o                         
  -1  13   6        477.36        419.07        20.92 o                         
   1  13   6         36.30         27.80         3.69 o                         
   3  13   6        564.68        594.45        27.28 o                         
   5  13   6        199.41        234.04        30.21 o                         
   7  13   6          1.91          1.59         2.65 o                         
 -10  14   6         45.76         31.01         5.17 o                         
  -8  14   6         16.42         24.35         3.99 o                         
  -6  14   6          0.41          0.97         2.97 o                         
  -4  14   6        104.98        113.95         8.83 o                         
  -2  14   6         57.18         49.36         5.59 o                         
   0  14   6        306.02        299.82        15.82 o                         
   2  14   6        165.59        224.99        98.69 o                         
   4  14   6          7.66          9.05        10.66 o                         
   6  14   6        191.55        181.36        20.35 o                         
  -9  15   6          2.80          2.81         1.93 o                         
  -7  15   6          1.38          3.55         3.55 o                         
  -5  15   6          5.39          3.73         2.71 o                         
  -3  15   6         54.49         40.38         6.46 o                         
  -1  15   6         43.72         64.47         5.66 o                         
   1  15   6          0.71          4.01         4.68 o                         
   3  15   6          5.45         -0.12         2.78 o                         
  -4  16   6         54.85         61.88         5.11 o                         
  -2  16   6         94.12        164.03        11.79 o                         
   0  16   6        530.82        758.81        35.54 o                         
 -20   1   7       1734.81       1726.99        49.67 o                         
 -18   1   7        199.46        225.62         8.81 o                         
 -16   1   7        265.26        259.54        18.53 o                         
 -14   1   7          4.98          6.49         2.43 o                         
 -12   1   7        143.31        142.96         8.53 o                         
 -10   1   7       1166.72       1111.11        54.82 o                         
  -8   1   7       4465.83       5186.44       164.92 o                         
  -6   1   7       3428.71       3451.74       121.37 o                         
  -4   1   7       4623.71       4092.14       151.91 o                         
  -2   1   7       1362.67       1224.17        43.72 o                         
   0   1   7          2.25          2.80         2.26 o                         
   2   1   7       2678.30       2635.83        89.70 o                         
   4   1   7        374.57        344.05        22.60 o                         
   6   1   7         21.04         28.23         3.28 o                         
   8   1   7        149.11        122.30         8.95 o                         
  10   1   7          3.02          6.51         2.80 o                         
  12   1   7        342.37        346.75        13.76 o                         
  14   1   7         16.87         10.84         2.67 o                         
 -21   2   7         42.72         41.61         2.93 o                         
 -19   2   7        327.77        313.64        11.73 o                         
 -17   2   7          6.46          3.02         2.57 o                         
 -15   2   7        278.78        261.44        18.42 o                         
 -13   2   7        100.17         97.31         5.24 o                         
 -11   2   7        478.45        433.66        33.25 o                         
  -9   2   7      10631.09      10909.50       418.14 o                         
  -7   2   7       3651.33       4103.01       132.26 o                         
  -5   2   7        613.53        711.46        25.27 o                         
  -3   2   7       8733.84       8291.40       252.13 o                         
  -1   2   7       1561.50       1438.96        44.03 o                         
   1   2   7       1259.71       1438.52        61.98 o                         
   3   2   7        541.24        617.91        36.22 o                         
   5   2   7         10.24         10.75         2.50 o                         
   7   2   7        540.36        523.64        17.49 o                         
   9   2   7         27.07         27.18         3.18 o                         
  11   2   7          0.79          1.96         3.12 o                         
  13   2   7          4.05          5.99         2.86 o                         
 -20   3   7       1109.88       1196.32        39.71 o                         
 -18   3   7        355.60        479.77        16.78 o                         
 -16   3   7          3.74          4.44         2.11 o                         
 -14   3   7         11.94          7.37         3.33 o                         
 -12   3   7        551.46        522.58        14.49 o                         
 -10   3   7       3500.41       3221.66       135.23 o                         
  -8   3   7       4147.45       4169.31       167.20 o                         
  -6   3   7       3802.27       3827.61       151.80 o                         
  -4   3   7         74.62         43.54         3.13 o                         
  -2   3   7         54.21         35.05         3.85 o                         
   0   3   7       4793.38       4761.51       189.82 o                         
   2   3   7        625.74        510.08        31.48 o                         
   4   3   7        189.11        179.49        18.01 o                         
   6   3   7        308.54        273.42        12.81 o                         
   8   3   7        530.86        493.11        21.82 o                         
  10   3   7        515.64        457.35        16.99 o                         
  12   3   7        935.93        990.61        35.22 o                         
  14   3   7        595.61        701.99        43.61 o                         
 -19   4   7       2333.08       2233.59        62.18 o                         
 -17   4   7        104.90        132.69         7.12 o                         
 -15   4   7       2027.41       1970.14        57.17 o                         
 -13   4   7       1097.75        988.34        31.92 o                         
 -11   4   7       3676.36       3083.32       127.95 o                         
  -9   4   7      58317.62      59284.04      2210.98 o                         
  -7   4   7       2468.47       2690.74       110.85 o                         
  -5   4   7         22.92         33.86         5.32 o                         
  -3   4   7       7975.55       7043.79       376.03 o                         
  -1   4   7       4738.02       4493.20       145.76 o                         
   1   4   7      16431.25      15382.10       585.35 o                         
   3   4   7       3635.54       3903.39       162.18 o                         
   5   4   7         19.84         27.84         3.69 o                         
   7   4   7       1276.46       1209.05        40.71 o                         
   9   4   7       2405.65       2409.05        70.86 o                         
  11   4   7        177.36        191.31        10.85 o                         
  13   4   7         16.88         17.05         3.86 o                         
 -20   5   7       3382.40       3490.14       133.29 o                         
 -18   5   7        768.87        916.70        33.88 o                         
 -16   5   7         77.03         67.82         4.86 o                         
 -14   5   7         13.02         11.01         2.81 o                         
 -12   5   7        958.71        995.93        38.04 o                         
 -10   5   7        263.11        145.94         6.62 o                         
  -8   5   7        333.46        414.80        39.74 o                         
  -6   5   7       1828.35       1864.00       118.56 o                         
  -4   5   7       2200.14       2061.29        96.27 o                         
  -2   5   7       1525.46       1358.32        63.84 o                         
   0   5   7      13310.76      13457.63       727.83 o                         
   2   5   7        336.02        338.23        36.83 o                         
   4   5   7        391.13        386.33        13.89 o                         
   6   5   7         47.43         45.83         4.61 o                         
   8   5   7         85.44         68.15         5.24 o                         
  10   5   7       1909.10       1825.37        49.41 o                         
  12   5   7        468.01        481.25        26.67 o                         
  14   5   7          0.48          2.01         1.71 o                         
 -19   6   7        767.14        722.69        31.29 o                         
 -17   6   7        199.11        266.31        15.14 o                         
 -15   6   7         87.26         74.59         5.41 o                         
 -13   6   7        790.67        779.81        33.56 o                         
 -11   6   7       4088.23       3765.29       117.90 o                         
  -9   6   7      10752.84      10445.16       320.24 o                         
  -7   6   7        118.36        120.17        20.03 o                         
  -5   6   7        872.66       1124.38        73.49 o                         
  -3   6   7         13.80         26.17         9.05 o                         
  -1   6   7       5744.27       6352.48       251.84 o                         
   1   6   7      12227.18      12661.87       487.01 o                         
   3   6   7          5.53         13.94         3.89 o                         
   5   6   7          3.32          5.83         2.24 o                         
   7   6   7        792.49        801.12        34.96 o                         
   9   6   7        156.00        163.71        10.80 o                         
  11   6   7         49.27         56.13         4.65 o                         
  13   6   7         20.66         27.26         3.29 o                         
 -18   7   7        197.39        170.87        10.48 o                         
 -16   7   7        351.35        362.04        19.15 o                         
 -14   7   7         79.12         56.80         4.70 o                         
 -12   7   7         39.39         40.62         4.61 o                         
 -10   7   7       7288.72       6750.11       256.53 o                         
  -8   7   7       7589.50       6994.27       263.84 o                         
  -6   7   7        168.91        159.41         8.43 o                         
  -4   7   7         73.20         68.16        14.21 o                         
  -2   7   7       5239.81       5743.83       230.83 o                         
   0   7   7       2675.86       2268.23        91.25 o                         
   2   7   7       1466.35       1365.27        39.87 o                         
   4   7   7        683.95        619.43        26.24 o                         
   6   7   7         31.44         27.82         3.53 o                         
   8   7   7       1143.51       1241.02        50.21 o                         
  10   7   7          0.42          6.16         2.73 o                         
  12   7   7         39.83         29.65         3.60 o                         
 -17   8   7          0.47         -0.21         2.39 o                         
 -15   8   7         90.26        104.69         8.64 o                         
 -13   8   7       1014.37        920.53        38.95 o                         
 -11   8   7        125.75        124.05        12.92 o                         
  -9   8   7         79.91         58.15         9.05 o                         
  -7   8   7        507.12        461.95        22.61 o                         
  -5   8   7        232.28        200.46        12.66 o                         
  -3   8   7        900.24        961.37        29.11 o                         
  -1   8   7         15.25         21.63         2.66 o                         
   1   8   7        926.55        786.35        36.51 o                         
   3   8   7        328.40        345.10        18.69 o                         
   5   8   7          0.78          0.87         3.51 o                         
   7   8   7         93.89         85.45         6.84 o                         
   9   8   7          0.64          1.91         2.57 o                         
  11   8   7        187.70        213.98         8.66 o                         
 -18   9   7         10.00         10.89         2.25 o                         
 -16   9   7          2.33          2.22         2.12 o                         
 -14   9   7         10.39          6.14         3.57 o                         
 -12   9   7       1078.13       1094.55        46.69 o                         
 -10   9   7         33.29         24.77         4.80 o                         
  -8   9   7         72.48         83.57         7.76 o                         
  -6   9   7        324.22        361.19        19.07 o                         
  -4   9   7       1199.01        959.86        42.25 o                         
  -2   9   7        145.69        120.62         6.40 o                         
   0   9   7         16.76         19.49         4.09 o                         
   2   9   7        423.05        380.52        19.91 o                         
   4   9   7        184.54        162.34        11.45 o                         
   6   9   7         36.76         31.37         4.39 o                         
   8   9   7         31.08         35.64         5.51 o                         
  10   9   7          1.55          3.60         2.90 o                         
 -17  10   7        158.08        189.63        14.54 o                         
 -15  10   7         11.52          8.72         4.20 o                         
 -13  10   7          1.43          3.05         3.10 o                         
 -11  10   7          9.46          9.54         3.13 o                         
  -9  10   7        586.80        594.00        22.94 o                         
  -7  10   7        932.34        905.30        40.32 o                         
  -5  10   7        163.65        157.44         8.98 o                         
  -3  10   7         77.06         66.95         5.43 o                         
  -1  10   7        317.06        286.42        13.11 o                         
   1  10   7       1307.36       1167.92        50.24 o                         
   3  10   7        143.59        131.48        15.51 o                         
   5  10   7         25.23         19.29         4.74 o                         
   7  10   7         68.76         73.54        11.62 o                         
   9  10   7         12.31         11.12         5.90 o                         
 -16  11   7        297.86        286.33        14.16 o                         
 -14  11   7         27.36         27.56         4.68 o                         
 -12  11   7        179.27        149.39        10.02 o                         
 -10  11   7        602.33        687.58        25.73 o                         
  -8  11   7       1918.12       1958.36        64.77 o                         
  -6  11   7        876.41        855.01        31.13 o                         
  -4  11   7         84.33         93.04        10.98 o                         
  -2  11   7         20.89         15.37         3.33 o                         
   0  11   7        804.52        711.48        26.36 o                         
   2  11   7       1135.85       1019.05        44.76 o                         
   4  11   7         71.64         65.85         7.76 o                         
   6  11   7         39.16         54.97         9.73 o                         
   8  11   7        561.79        502.58        30.21 o                         
  10  11   7         20.62          8.84         2.95 o                         
 -15  12   7          5.32          6.14         3.55 o                         
 -13  12   7        339.32        356.02        14.26 o                         
 -11  12   7        387.87        385.34        15.64 o                         
  -9  12   7        258.68        268.28        12.49 o                         
  -7  12   7        888.68        783.40        51.04 o                         
  -5  12   7        125.67        105.33        11.79 o                         
  -3  12   7        432.91        441.12        22.07 o                         
  -1  12   7       3557.67       3574.82       130.75 o                         
   1  12   7       3613.73       3568.40       245.36 o                         
   3  12   7        508.15        531.30        21.29 o                         
   5  12   7         34.13         34.18         6.11 o                         
   7  12   7         74.40         66.70         6.47 o                         
 -12  13   7          4.65         10.98         3.55 o                         
 -10  13   7        231.17        310.35        15.87 o                         
  -8  13   7        439.49        483.54        23.18 o                         
  -6  13   7         23.62         11.45         4.04 o                         
  -4  13   7         47.66         43.61         7.75 o                         
  -2  13   7         98.20         79.02         7.30 o                         
   0  13   7        422.88        372.94        24.55 o                         
   2  13   7        169.87        155.22        10.62 o                         
   4  13   7        180.58        163.47        21.00 o                         
   6  13   7         76.78         97.94         9.15 o                         
 -11  14   7         37.42         35.21         5.17 o                         
  -9  14   7       1178.79       1330.28        53.34 o                         
  -7  14   7          2.69          0.65         4.20 o                         
  -5  14   7          0.06         -0.06         3.17 o                         
  -3  14   7        577.61        639.91        28.97 o                         
  -1  14   7         16.17         17.79         3.64 o                         
   1  14   7        860.11        949.77        57.18 o                         
   3  14   7          1.98          2.24         2.24 o                         
   5  14   7          4.85          0.32         2.91 o                         
  -8  15   7         88.82         84.85         6.05 o                         
  -6  15   7         82.67         86.55         6.71 o                         
  -4  15   7          3.37          2.98         2.45 o                         
  -2  15   7         56.68         70.63         5.97 o                         
   0  15   7         70.86        125.72        53.14 o                         
   2  15   7        156.91        172.60        13.08 o                         
 -20   0   8          5.56          1.20         2.39 o                         
 -18   0   8       3716.28       3765.30       432.73 o                         
 -16   0   8      27665.70      25678.10      1878.05 o                         
 -14   0   8         21.73         25.11         4.84 o                         
 -12   0   8        126.19        135.92        14.70 o                         
 -10   0   8       1535.87       1402.02        65.59 o                         
  -8   0   8      35166.64      36116.70      1904.06 o                         
  -6   0   8      26692.37      25596.57      1352.29 o                         
  -4   0   8         61.19        134.95        11.79 o                         
  -2   0   8       4852.25       5005.15       195.99 o                         
   0   0   8      12731.50      12970.07       583.43 o                         
   2   0   8      20515.37      21721.04       823.59 o                         
   4   0   8       3917.59       3833.98       150.43 o                         
   6   0   8        567.02        437.41        31.66 o                         
   8   0   8        193.21        188.66        18.09 o                         
  10   0   8        159.33        160.19        12.11 o                         
  12   0   8        122.94        128.82         9.92 o                         
  14   0   8        316.28        309.81        21.32 o                         
 -21   1   8         35.65         30.36         2.68 o                         
 -19   1   8        161.71        139.98         6.20 o                         
 -17   1   8         54.12         29.95         4.02 o                         
 -15   1   8          6.32          6.49         1.92 o                         
 -13   1   8       3514.38       3044.71        84.74 o                         
 -11   1   8         10.65         19.00         4.47 o                         
  -9   1   8       1604.94       1966.83        86.10 o                         
  -7   1   8       3875.24       3458.84       137.27 o                         
  -5   1   8        408.96        433.51        16.41 o                         
  -3   1   8          7.99         17.41         3.19 o                         
  -1   1   8        869.44        701.90        25.23 o                         
   1   1   8       3647.26       4081.15       130.56 o                         
   3   1   8      25875.12      24901.77      1051.11 o                         
   5   1   8        227.33        267.29        10.84 o                         
   7   1   8          9.54          8.71         2.42 o                         
   9   1   8        286.82        305.47        14.67 o                         
  11   1   8        783.37        829.11        26.73 o                         
  13   1   8         34.89         28.90         3.69 o                         
 -20   2   8          0.01          1.40         1.99 o                         
 -18   2   8       1531.47       1480.49        53.26 o                         
 -16   2   8       3855.13       3167.14       207.24 o                         
 -14   2   8         58.27         32.44         3.17 o                         
 -12   2   8        412.38        368.15        11.86 o                         
 -10   2   8        923.78       1063.88        53.91 o                         
  -8   2   8      14542.50      14891.10       563.65 o                         
  -6   2   8        237.74        208.35         9.87 o                         
  -4   2   8       8469.17       8195.97       218.88 o                         
  -2   2   8        275.07        302.32        13.45 o                         
   0   2   8       2943.78       2788.36        81.69 o                         
   2   2   8        524.26        550.48        45.23 o                         
   4   2   8       1601.94       1647.96        47.33 o                         
   6   2   8        348.41        346.71        11.90 o                         
   8   2   8          0.30          1.80         2.39 o                         
  10   2   8         78.37         98.56         6.53 o                         
  12   2   8         50.18         71.02         6.90 o                         
  14   2   8         38.62         42.70         4.55 o                         
 -21   3   8          5.29         18.66         2.05 o                         
 -19   3   8        128.29        152.06        10.77 o                         
 -17   3   8       1589.13       1697.06        56.72 o                         
 -15   3   8       1348.54       1146.88        43.12 o                         
 -13   3   8         26.99         21.62         2.83 o                         
 -11   3   8        656.85        679.98        21.55 o                         
  -9   3   8         88.17         88.58        11.19 o                         
  -7   3   8       8507.23       8524.00       327.68 o                         
  -5   3   8       7033.18       6883.79       225.36 o                         
  -3   3   8        240.55        284.26        18.47 o                         
  -1   3   8        608.31        668.80        35.93 o                         
   1   3   8        800.64        799.59        94.82 o                         
   3   3   8        400.03        428.60        44.10 o                         
   5   3   8        102.56         80.79         5.23 o                         
   7   3   8         57.36         50.25         4.63 o                         
   9   3   8         14.07         23.26         3.53 o                         
  11   3   8        748.41        841.05        38.37 o                         
  13   3   8         98.78        102.59         8.11 o                         
 -20   4   8         23.01         24.65         2.31 o                         
 -18   4   8          7.01          8.48         2.56 o                         
 -16   4   8        246.52        201.65         8.52 o                         
 -14   4   8        129.87        142.28         6.96 o                         
 -12   4   8       3654.83       3395.06       115.70 o                         
 -10   4   8       6433.82       5936.76       230.35 o                         
  -8   4   8       1359.62       1496.07        68.16 o                         
  -6   4   8        258.28        244.12        18.84 o                         
  -4   4   8        641.07        741.72        56.21 o                         
  -2   4   8       3060.08       3359.22       139.11 o                         
   0   4   8       1466.13       1662.39        78.66 o                         
   2   4   8        344.56        366.51        27.26 o                         
   4   4   8        708.68        646.43        35.62 o                         
   6   4   8        144.39        169.06         9.70 o                         
   8   4   8          6.56         -0.35         3.04 o                         
  10   4   8         66.82         59.23         5.69 o                         
  12   4   8          7.39          5.08         3.10 o                         
 -19   5   8         22.36         23.19         2.72 o                         
 -17   5   8         87.46         78.70         5.17 o                         
 -15   5   8        330.35        375.57        16.05 o                         
 -13   5   8        233.55        240.10        12.03 o                         
 -11   5   8        663.13        722.91        23.80 o                         
  -9   5   8          8.85          9.73         3.40 o                         
  -7   5   8        811.29        905.49        48.08 o                         
  -5   5   8       2433.16       2286.55       142.14 o                         
  -3   5   8       1018.83        914.88        66.87 o                         
  -1   5   8        644.70        629.30        52.66 o                         
   1   5   8        879.01       1096.87        74.14 o                         
   3   5   8        116.37        112.37         6.17 o                         
   5   5   8         16.76         13.64         2.74 o                         
   7   5   8         49.79         67.02         5.20 o                         
   9   5   8         92.13         81.42         5.19 o                         
  11   5   8        384.10        378.46        16.21 o                         
  13   5   8          3.35          4.07         2.71 o                         
 -20   6   8          4.10          5.98         1.89 o                         
 -18   6   8        169.48        159.82        10.83 o                         
 -16   6   8         36.05         27.75         3.04 o                         
 -14   6   8        336.17        310.83        12.73 o                         
 -12   6   8         55.72         64.13         4.65 o                         
 -10   6   8        466.54        440.81        18.03 o                         
  -8   6   8        502.01        503.40        19.33 o                         
  -6   6   8        141.23        183.73        17.80 o                         
  -4   6   8       1047.15       1060.33        55.04 o                         
  -2   6   8       2690.35       2702.76       117.29 o                         
   0   6   8        153.57        110.94        11.63 o                         
   2   6   8       3497.02       3085.73        85.16 o                         
   4   6   8        623.10        623.71        21.10 o                         
   6   6   8         72.97         51.46         4.50 o                         
   8   6   8          2.25          6.02         2.64 o                         
  10   6   8        211.67        210.54         9.90 o                         
  12   6   8          8.50          8.20         2.53 o                         
 -19   7   8         56.58         51.03         4.78 o                         
 -17   7   8       3599.33       3397.31       131.45 o                         
 -15   7   8        503.73        439.27        18.48 o                         
 -13   7   8        934.13        807.72        47.17 o                         
 -11   7   8        898.28        798.82        36.29 o                         
  -9   7   8        348.37        274.72        12.74 o                         
  -7   7   8       1569.19       1279.33        36.06 o                         
  -5   7   8        603.31        608.16        22.87 o                         
  -3   7   8       1276.63       1165.52        34.40 o                         
  -1   7   8        199.14        151.37         7.00 o                         
   1   7   8          0.79          5.19         2.25 o                         
   3   7   8       1172.14       1197.55        32.29 o                         
   5   7   8         96.63        121.25         6.11 o                         
   7   7   8          1.12          0.62         1.98 o                         
   9   7   8        292.21        276.23        12.49 o                         
  11   7   8         64.18         40.70         4.34 o                         
 -18   8   8       1080.89       1074.35        35.92 o                         
 -16   8   8        129.64        127.79         9.06 o                         
 -14   8   8          9.86         -1.91         3.49 o                         
 -12   8   8       2697.96       2386.99       214.99 o                         
 -10   8   8        960.49        914.53        40.55 o                         
  -8   8   8       1054.23       1052.90        45.11 o                         
  -6   8   8       2982.38       2962.79        90.46 o                         
  -4   8   8       2515.80       2584.04        72.49 o                         
  -2   8   8        557.21        555.16        21.17 o                         
   0   8   8       2125.54       1849.44        87.38 o                         
   2   8   8       6565.56       6149.97       217.80 o                         
   4   8   8       2127.08       2095.28        59.71 o                         
   6   8   8        204.27        209.82        11.13 o                         
   8   8   8          5.86         15.29         3.93 o                         
  10   8   8        287.09        287.95        11.96 o                         
 -17   9   8        712.00        675.13        29.92 o                         
 -15   9   8        607.23        668.72        31.06 o                         
 -13   9   8        553.97        539.75        25.64 o                         
 -11   9   8         67.52         66.70         7.19 o                         
  -9   9   8       1037.69        973.13        42.83 o                         
  -7   9   8       2011.03       1949.61       112.10 o                         
  -5   9   8          4.43          4.52         6.14 o                         
  -3   9   8        502.51        443.47        15.80 o                         
  -1   9   8       1111.67        987.09        31.75 o                         
   1   9   8        447.42        288.55        10.70 o                         
   3   9   8        883.71        847.80        31.73 o                         
   5   9   8        205.23        205.04        13.94 o                         
   7   9   8         94.17        104.37        12.28 o                         
   9   9   8        111.18        138.89         7.76 o                         
  11   9   8         82.01         56.28         4.88 o                         
 -16  10   8         86.95         97.74         7.42 o                         
 -14  10   8        219.28        194.89         9.68 o                         
 -12  10   8        583.89        610.96        22.95 o                         
 -10  10   8          1.06          3.56         2.97 o                         
  -8  10   8       2661.53       2649.21        95.26 o                         
  -6  10   8       1400.69       1367.37        46.73 o                         
  -4  10   8         67.23         61.45         5.74 o                         
  -2  10   8        111.37         93.65         5.89 o                         
   0  10   8       1533.05       1446.90        60.98 o                         
   2  10   8       1375.47       1224.99        43.05 o                         
   4  10   8        190.60        223.67        15.76 o                         
   6  10   8         18.90         18.41         3.68 o                         
   8  10   8        120.88        116.35         8.62 o                         
  10  10   8        188.99        231.58        21.00 o                         
 -15  11   8         26.49         27.46         6.14 o                         
 -13  11   8        262.84        282.70        14.99 o                         
 -11  11   8         56.85         76.23         5.95 o                         
  -9  11   8        288.86        268.14        12.91 o                         
  -7  11   8        502.54        507.08        20.47 o                         
  -5  11   8        423.13        383.14        27.14 o                         
  -3  11   8          9.61          7.37         2.84 o                         
  -1  11   8       1026.58        977.32        42.31 o                         
   1  11   8        183.91        147.82        16.15 o                         
   3  11   8        456.24        460.61        24.67 o                         
   5  11   8        226.08        224.94        14.95 o                         
   7  11   8         11.72         16.91         4.38 o                         
   9  11   8         29.45         25.04         5.60 o                         
 -14  12   8         14.34         14.05         2.79 o                         
 -12  12   8        324.27        343.24        17.32 o                         
 -10  12   8        141.70        172.57         9.29 o                         
  -8  12   8        136.06        109.19        12.92 o                         
  -6  12   8          8.34          5.81         5.17 o                         
  -4  12   8       1190.87       1135.97        55.08 o                         
  -2  12   8          1.88          1.44         2.86 o                         
   0  12   8        189.15        171.16        16.15 o                         
   2  12   8         66.88         63.62         6.94 o                         
   4  12   8          4.50          3.79         3.31 o                         
   6  12   8         11.53         22.83         4.43 o                         
 -13  13   8          4.58          8.90         2.25 o                         
 -11  13   8         52.89         62.20         5.47 o                         
  -9  13   8        444.88        495.96        23.29 o                         
  -7  13   8        264.68        265.25        15.06 o                         
  -5  13   8        186.96        202.55        16.80 o                         
  -3  13   8        359.90        392.30        20.00 o                         
  -1  13   8         59.29         62.78         6.05 o                         
   1  13   8         72.07         73.05         6.96 o                         
   3  13   8         43.90         40.11        10.50 o                         
   5  13   8          4.71          3.47         2.55 o                         
 -10  14   8        207.58        237.93        12.11 o                         
  -8  14   8         54.94         51.69         8.08 o                         
  -6  14   8        483.04        475.20        22.48 o                         
  -4  14   8         26.69         25.84         5.49 o                         
  -2  14   8        131.02        122.58        10.50 o                         
   0  14   8         17.51         12.28         5.17 o                         
   2  14   8          4.30          0.97         2.91 o                         
   4  14   8         15.00         17.14         6.95 o                         
  -7  15   8         90.23         94.88         6.61 o                         
  -5  15   8        308.81        346.36        16.63 o                         
  -3  15   8          4.79         -0.57         2.25 o                         
  -1  15   8         63.80         60.73         7.75 o                         
   1  15   8          5.83         10.41         5.01 o                         
 -20   1   9        406.39        390.95        18.14 o                         
 -18   1   9         22.84         23.49         4.82 o                         
 -16   1   9        189.08        206.22         8.81 o                         
 -14   1   9       1865.86       1760.56        54.41 o                         
 -12   1   9       1064.88       1016.89        27.75 o                         
 -10   1   9        211.82        246.76        19.96 o                         
  -8   1   9       1572.86       1416.70        62.34 o                         
  -6   1   9         71.70         62.37         7.65 o                         
  -4   1   9          7.31         22.45         5.14 o                         
  -2   1   9         70.44         74.60         6.95 o                         
   0   1   9          3.31          1.55         2.26 o                         
   2   1   9        226.43        154.25        18.16 o                         
   4   1   9        140.81        112.17         7.07 o                         
   6   1   9        128.81        120.21         7.89 o                         
   8   1   9        777.46        762.30        25.93 o                         
  10   1   9        157.21        171.78         9.94 o                         
  12   1   9          9.52         10.82         2.29 o                         
 -21   2   9        283.34        279.41        11.02 o                         
 -19   2   9         18.37         19.15         2.93 o                         
 -17   2   9          6.85          7.45         4.03 o                         
 -15   2   9       1619.90       1479.50        55.59 o                         
 -13   2   9         88.44         88.42         4.90 o                         
 -11   2   9         62.00         47.62         3.30 o                         
  -9   2   9       1399.23       1531.31        70.47 o                         
  -7   2   9          5.70          8.40         5.81 o                         
  -5   2   9         49.26        100.71         8.03 o                         
  -3   2   9       5287.12       5218.34       166.44 o                         
  -1   2   9        599.15        432.13        22.54 o                         
   1   2   9        445.05        339.57        20.57 o                         
   3   2   9         68.80         74.89         5.67 o                         
   5   2   9       1056.24       1044.29        38.88 o                         
   7   2   9          4.18         10.38         2.77 o                         
   9   2   9        129.39        136.64         7.65 o                         
  11   2   9         20.83         23.02         3.18 o                         
  13   2   9          3.08          3.55         3.55 o                         
 -20   3   9       1713.11       1786.48        44.57 o                         
 -18   3   9         35.39         38.73         3.85 o                         
 -16   3   9         69.20         48.70         4.54 o                         
 -14   3   9        702.82        669.04        19.05 o                         
 -12   3   9          0.95          6.59         1.95 o                         
 -10   3   9        374.98        330.39        10.87 o                         
  -8   3   9       2157.54       1876.78        82.68 o                         
  -6   3   9       3929.59       3386.07       157.00 o                         
  -4   3   9      16888.39      15286.47       579.41 o                         
  -2   3   9         53.28         68.95         7.74 o                         
   0   3   9          3.58          9.86         4.88 o                         
   2   3   9        315.26        313.89        15.37 o                         
   4   3   9        301.88        300.56        15.57 o                         
   6   3   9        218.46        262.85        13.66 o                         
   8   3   9         89.88        119.82         8.23 o                         
  10   3   9          2.22          2.02         3.03 o                         
  12   3   9         10.87         22.45         4.34 o                         
 -19   4   9        446.62        441.20        17.46 o                         
 -17   4   9          0.58          2.35         2.10 o                         
 -15   4   9       7594.12       7130.85       278.88 o                         
 -13   4   9      13018.65      11644.55       402.78 o                         
 -11   4   9       3734.19       3748.75        91.71 o                         
  -9   4   9       1345.20       1409.37        47.00 o                         
  -7   4   9        439.61        432.18        28.10 o                         
  -5   4   9        176.99         42.84         8.11 o                         
  -3   4   9      11245.49      11044.44       602.49 o                         
  -1   4   9        870.92        826.51        50.88 o                         
   1   4   9        108.11        115.33        12.28 o                         
   3   4   9        305.69        251.33        11.70 o                         
   5   4   9        659.86        534.56        27.41 o                         
   7   4   9       1201.86       1045.23        46.14 o                         
   9   4   9        500.34        476.99        19.55 o                         
  11   4   9        145.64        185.43        17.12 o                         
 -20   5   9       1400.85       1465.57        47.47 o                         
 -18   5   9         34.44         37.88         3.51 o                         
 -16   5   9        286.42        237.76        14.04 o                         
 -14   5   9        235.24        222.19        10.30 o                         
 -12   5   9       1239.31       1330.52        50.41 o                         
 -10   5   9          5.79          8.36         2.84 o                         
  -8   5   9        123.98        111.61         6.12 o                         
  -6   5   9       1226.00       1084.40        55.17 o                         
  -4   5   9        667.20        628.01        53.63 o                         
  -2   5   9        515.96        553.01        35.18 o                         
   0   5   9       1377.53       1324.31        38.48 o                         
   2   5   9       1082.08        981.82        30.54 o                         
   4   5   9        450.46        435.15        17.57 o                         
   6   5   9        129.27        127.95         8.11 o                         
   8   5   9          5.17          2.28         2.61 o                         
  10   5   9        431.60        382.38        16.46 o                         
  12   5   9        226.07        231.26        14.02 o                         
 -19   6   9         66.05         55.82         3.66 o                         
 -17   6   9        195.21        214.13        11.79 o                         
 -15   6   9       1205.10       1056.61        39.05 o                         
 -13   6   9       3707.94       3610.14       107.07 o                         
 -11   6   9       6619.78       5881.88       183.53 o                         
  -9   6   9          8.86          5.82         2.25 o                         
  -7   6   9        439.57        395.52        16.88 o                         
  -5   6   9       1161.76       1046.00        37.48 o                         
  -3   6   9       1297.24       1422.78        47.06 o                         
  -1   6   9        716.67        664.68        18.86 o                         
   1   6   9         21.13         25.39         2.89 o                         
   3   6   9        507.18        519.32        18.28 o                         
   5   6   9        184.16        186.63         8.26 o                         
   7   6   9        165.84        150.28         7.24 o                         
   9   6   9         42.42         24.26         3.98 o                         
  11   6   9         32.10         46.74         6.12 o                         
 -18   7   9          1.33          3.38         2.08 o                         
 -16   7   9         76.42         77.06         6.06 o                         
 -14   7   9       1634.58       1489.00        62.39 o                         
 -12   7   9         65.33         76.43         8.05 o                         
 -10   7   9       1137.66       1153.53        40.22 o                         
  -8   7   9        142.92        122.79         6.62 o                         
  -6   7   9        363.10        350.79        12.91 o                         
  -4   7   9       6371.11       5704.05       154.09 o                         
  -2   7   9       2654.33       2314.50        84.07 o                         
   0   7   9         12.08         11.08         2.41 o                         
   2   7   9         12.71         14.56         2.68 o                         
   4   7   9         50.87         48.08         4.24 o                         
   6   7   9          1.98          1.60         2.25 o                         
   8   7   9        193.70        162.25         7.11 o                         
  10   7   9         15.25         13.65         3.02 o                         
 -17   8   9          0.98          2.98         2.39 o                         
 -15   8   9         66.21         69.38         5.58 o                         
 -13   8   9        844.58        858.21        51.53 o                         
 -11   8   9        506.88        416.18        22.13 o                         
  -9   8   9        474.08        440.30        21.50 o                         
  -7   8   9          0.62          1.86         2.38 o                         
  -5   8   9        342.57        298.13        11.66 o                         
  -3   8   9         28.88         33.76         3.59 o                         
  -1   8   9         61.37         47.00         4.09 o                         
   1   8   9          2.48          3.90         2.64 o                         
   3   8   9         68.83         73.10         5.41 o                         
   5   8   9         70.46         78.81         5.54 o                         
   7   8   9          0.44         -0.01         2.99 o                         
   9   8   9         74.51         78.25         5.76 o                         
 -18   9   9          4.11          1.41         2.16 o                         
 -16   9   9          5.59          4.57         2.94 o                         
 -14   9   9        716.85        682.98        30.88 o                         
 -12   9   9          0.21          1.45         3.34 o                         
 -10   9   9         38.53         46.49        14.86 o                         
  -8   9   9        151.73        167.02        17.12 o                         
  -6   9   9         70.74         61.71         7.59 o                         
  -4   9   9        383.00        324.18        15.29 o                         
  -2   9   9        466.31        355.83        13.74 o                         
   0   9   9        168.93        133.12         7.13 o                         
   2   9   9          2.13          2.91         2.45 o                         
   4   9   9         37.38         40.95         5.86 o                         
   6   9   9        157.15        170.04        12.96 o                         
   8   9   9         17.66         13.04         3.15 o                         
  10   9   9         21.84         25.27         6.14 o                         
 -17  10   9         73.85         91.96         8.08 o                         
 -15  10   9         31.45         28.37         3.29 o                         
 -13  10   9       1040.22       1083.08        37.33 o                         
 -11  10   9        277.39        297.23        13.70 o                         
  -9  10   9        342.45        376.01        16.48 o                         
  -7  10   9         88.76         62.49         6.90 o                         
  -5  10   9        273.83        266.00        15.41 o                         
  -3  10   9        467.80        445.82        16.24 o                         
  -1  10   9        159.88        156.71         9.68 o                         
   1  10   9         91.12         99.39         9.15 o                         
   3  10   9         13.08         19.65         3.72 o                         
   5  10   9          2.21          0.71         2.72 o                         
   7  10   9        192.09        208.94        12.46 o                         
   9  10   9         98.30         71.26         7.77 o                         
 -16  11   9        324.86        306.07        15.34 o                         
 -14  11   9         19.70         18.35         2.99 o                         
 -12  11   9        282.36        246.80        11.51 o                         
 -10  11   9          1.24          1.52         3.10 o                         
  -8  11   9         98.17         92.29         6.97 o                         
  -6  11   9        366.43        338.23        24.87 o                         
  -4  11   9        527.82        479.16        23.54 o                         
  -2  11   9        570.43        507.96        23.59 o                         
   0  11   9        455.48        347.61        19.63 o                         
   2  11   9         43.88         44.93        12.44 o                         
   4  11   9        286.83        297.91        17.92 o                         
   6  11   9        575.61        553.06        26.27 o                         
   8  11   9        841.46        676.14        54.27 o                         
 -13  12   9       1607.72       1827.09        78.82 o                         
 -11  12   9        708.43        656.04        24.10 o                         
  -9  12   9         37.90         34.89         7.75 o                         
  -7  12   9        128.17        113.52         9.15 o                         
  -5  12   9        841.82        751.41        54.76 o                         
  -3  12   9       2330.58       2290.20        90.42 o                         
  -1  12   9       1678.06       1543.66       128.41 o                         
   1  12   9         84.27         73.71         9.05 o                         
   3  12   9        318.18        407.25       128.25 o                         
   5  12   9        317.16        294.39        14.64 o                         
 -12  13   9        215.05        271.60        13.13 o                         
 -10  13   9         68.85         90.38         7.19 o                         
  -8  13   9         60.30         66.01         6.61 o                         
  -6  13   9         20.06         28.78         6.46 o                         
  -4  13   9         29.16         59.10         6.20 o                         
  -2  13   9        411.51        360.66        43.13 o                         
   0  13   9          4.63          1.96         2.85 o                         
   2  13   9         10.13         20.62         9.37 o                         
   4  13   9        166.54        155.71        14.38 o                         
 -11  14   9         13.97         25.20         2.97 o                         
  -9  14   9         20.05         17.12         4.85 o                         
  -7  14   9          0.31          0.65         2.56 o                         
  -5  14   9        117.40        144.08        12.28 o                         
  -3  14   9        253.35        278.57        14.30 o                         
  -1  14   9         33.18         24.87         5.81 o                         
   1  14   9          6.15         12.42         9.69 o                         
   3  14   9         34.86         57.50        14.21 o                         
  -6  15   9          3.09          6.08         2.48 o                         
  -4  15   9        121.00        141.09         8.37 o                         
  -2  15   9          0.57          1.29         2.91 o                         
 -20   0  10          3.34          4.50         2.85 o                         
 -18   0  10       4613.87       4852.22       265.55 o                         
 -16   0  10       1505.98       1376.98        48.44 o                         
 -14   0  10        193.36        197.35        10.94 o                         
 -12   0  10      10824.88       9608.61       296.30 o                         
 -10   0  10       1189.84       1328.71        77.53 o                         
  -8   0  10      21297.32      20931.40      1111.94 o                         
  -6   0  10         55.91         47.81        10.34 o                         
  -4   0  10         71.64         40.38        10.34 o                         
  -2   0  10      52374.32      48898.97      1829.96 o                         
   0   0  10      24069.87      22565.66       855.11 o                         
   2   0  10      13083.25      13187.60       493.41 o                         
   4   0  10       1099.12       1020.31        48.78 o                         
   6   0  10         52.33         48.58         6.62 o                         
   8   0  10        260.86        203.84        19.38 o                         
  10   0  10        260.39        278.26        16.32 o                         
  12   0  10          4.30         10.00         2.71 o                         
 -21   1  10        483.47        520.91        19.12 o                         
 -19   1  10       1505.25       1344.46        55.25 o                         
 -17   1  10         14.83          8.00         2.32 o                         
 -15   1  10        220.36        197.10         9.98 o                         
 -13   1  10       6042.60       5339.92       129.79 o                         
 -11   1  10       9365.17       8875.22       192.84 o                         
  -9   1  10          9.34          9.05         5.81 o                         
  -7   1  10          2.74          3.49         2.69 o                         
  -5   1  10        735.31        594.66        25.87 o                         
  -3   1  10       1546.78       1301.20        42.71 o                         
  -1   1  10       4052.07       4164.06       139.06 o                         
   1   1  10       7399.25       6903.93       518.33 o                         
   3   1  10        714.84        702.90        22.65 o                         
   5   1  10         89.26         73.95         6.22 o                         
   7   1  10          8.50          8.38         3.21 o                         
   9   1  10       1648.67       1598.60        46.95 o                         
  11   1  10          3.10          6.32         2.85 o                         
 -20   2  10        405.49        396.06        15.90 o                         
 -18   2  10       1731.88       1772.74        45.52 o                         
 -16   2  10        442.23        482.23        17.04 o                         
 -14   2  10        563.59        508.18        16.37 o                         
 -12   2  10        914.16        844.61        23.94 o                         
 -10   2  10         12.09         30.91         3.91 o                         
  -8   2  10         53.93         97.98        11.29 o                         
  -6   2  10        715.46        725.96        47.81 o                         
  -4   2  10        717.62        525.80        24.44 o                         
  -2   2  10       8813.17       8310.75       263.78 o                         
   0   2  10        891.36        832.23        37.95 o                         
   2   2  10       1056.47        929.91        49.43 o                         
   4   2  10          9.43         65.75        44.26 o                         
   6   2  10         15.12         12.38         3.53 o                         
   8   2  10        275.25        303.66        14.45 o                         
  10   2  10         11.65          6.40         2.98 o                         
  12   2  10         13.80         22.94         5.17 o                         
 -21   3  10        493.82        522.02        15.43 o                         
 -19   3  10        929.89        850.73        31.38 o                         
 -17   3  10        987.85        959.64        36.88 o                         
 -15   3  10        122.66         84.32         5.34 o                         
 -13   3  10       3108.91       2888.19       108.35 o                         
 -11   3  10       2500.55       2390.11        66.75 o                         
  -9   3  10        350.66        360.17        13.87 o                         
  -7   3  10       1030.10        983.10        49.91 o                         
  -5   3  10        246.63        185.57        16.30 o                         
  -3   3  10          7.31          5.18         4.42 o                         
  -1   3  10       4541.81       4314.29       178.39 o                         
   1   3  10       1447.54       1281.55        55.21 o                         
   3   3  10       1691.12       1612.73        84.40 o                         
   5   3  10         95.48         59.32        10.18 o                         
   7   3  10         96.84         80.96        10.01 o                         
   9   3  10         93.60         87.55         6.75 o                         
  11   3  10        182.81        192.83         9.38 o                         
 -20   4  10          4.51          6.36         1.59 o                         
 -18   4  10         28.39         32.73         3.38 o                         
 -16   4  10       1318.01       1172.11        74.41 o                         
 -14   4  10        942.80        912.33        33.53 o                         
 -12   4  10         53.62         59.59         4.09 o                         
 -10   4  10          0.72          6.29         2.21 o                         
  -8   4  10        318.37        315.22        10.65 o                         
  -6   4  10         12.61          8.70         4.68 o                         
  -4   4  10       1865.66       1847.89        84.75 o                         
  -2   4  10        157.82        183.82        25.84 o                         
   0   4  10       1005.28        933.80        40.77 o                         
   2   4  10       1227.63       1137.55        49.10 o                         
   4   4  10        226.61        213.28        11.79 o                         
   6   4  10          2.14          3.12         2.79 o                         
   8   4  10         11.88          8.25         2.70 o                         
  10   4  10         10.81          8.44         2.80 o                         
  12   4  10         71.17         43.50         7.59 o                         
 -19   5  10         28.04         24.16         2.89 o                         
 -17   5  10          1.09          2.40         2.14 o                         
 -15   5  10        442.51        424.98        17.91 o                         
 -13   5  10       1058.86       1091.12        33.49 o                         
 -11   5  10       1161.40       1102.40        33.59 o                         
  -9   5  10        891.34        795.58        22.62 o                         
  -7   5  10        237.23        201.25        13.94 o                         
  -5   5  10          3.62          4.23         2.43 o                         
  -3   5  10         17.04          8.32         2.22 o                         
  -1   5  10         26.88         27.96         3.54 o                         
   1   5  10         30.01         13.44         2.85 o                         
   3   5  10        962.88        883.43        34.54 o                         
   5   5  10        181.65        166.46         9.35 o                         
   7   5  10          1.37          3.45         2.59 o                         
   9   5  10         21.87         12.89         2.74 o                         
  11   5  10        261.19        264.44        13.58 o                         
 -20   6  10          1.86          1.71         1.33 o                         
 -18   6  10         47.67         46.12         4.08 o                         
 -16   6  10         18.00         23.00         4.96 o                         
 -14   6  10        423.19        435.42        15.79 o                         
 -12   6  10       6609.76       6165.05       192.73 o                         
 -10   6  10         14.56         13.78         2.93 o                         
  -8   6  10       4425.82       4188.58       131.74 o                         
  -6   6  10         81.20         77.25         4.45 o                         
  -4   6  10          5.43          0.49         1.73 o                         
  -2   6  10        543.34        445.92        15.53 o                         
   0   6  10        108.54        109.31         5.63 o                         
   2   6  10          0.27          2.36         2.28 o                         
   4   6  10          1.09          0.25         2.61 o                         
   6   6  10          4.26          7.07         2.52 o                         
   8   6  10         18.60         15.39         2.60 o                         
  10   6  10         11.63         15.23         2.49 o                         
 -19   7  10        395.37        400.26        15.00 o                         
 -17   7  10        872.11        812.70        31.04 o                         
 -15   7  10         47.84         25.35         5.28 o                         
 -13   7  10       1443.30       1364.34        58.44 o                         
 -11   7  10         11.62         20.72         4.09 o                         
  -9   7  10       1036.48        915.31        25.51 o                         
  -7   7  10         26.17         18.33         3.03 o                         
  -5   7  10         11.95          9.04         2.18 o                         
  -3   7  10       2894.02       2750.15       127.61 o                         
  -1   7  10       6019.77       5305.00       193.17 o                         
   1   7  10        436.75        374.32        12.85 o                         
   3   7  10        768.15        782.55        26.76 o                         
   5   7  10        162.85        151.69         7.12 o                         
   7   7  10          0.48          1.88         2.33 o                         
   9   7  10        100.30         84.84         6.06 o                         
 -18   8  10       1371.80       1364.18        87.55 o                         
 -16   8  10          5.81         11.52         2.82 o                         
 -14   8  10         78.48         60.64         6.98 o                         
 -12   8  10      12961.01      12088.83       515.27 o                         
 -10   8  10       6539.24       6265.29       184.74 o                         
  -8   8  10        389.97        416.91        17.90 o                         
  -6   8  10         20.02         11.40         2.88 o                         
  -4   8  10        306.94        309.35        11.14 o                         
  -2   8  10       2274.57       2202.37       100.86 o                         
   0   8  10       4107.45       3960.14       153.51 o                         
   2   8  10       1846.31       1740.21        56.07 o                         
   4   8  10        175.91        182.61        10.28 o                         
   6   8  10         96.81         81.44         5.58 o                         
   8   8  10          1.41          0.32         2.94 o                         
 -17   9  10        110.36        109.19        10.82 o                         
 -15   9  10         76.50         80.47         5.84 o                         
 -13   9  10        155.96        138.85         8.69 o                         
 -11   9  10         63.70         53.67         7.59 o                         
  -9   9  10        632.46        620.25        21.24 o                         
  -7   9  10         90.17         78.05         7.86 o                         
  -5   9  10         80.76         75.24         5.78 o                         
  -3   9  10         77.33         90.83         5.22 o                         
  -1   9  10       4443.07       4128.25       171.41 o                         
   1   9  10       2067.11       1909.18        60.92 o                         
   3   9  10        141.90        154.10         9.30 o                         
   5   9  10          7.86          1.69         2.82 o                         
   7   9  10         46.38         61.18         5.19 o                         
   9   9  10        158.21        142.61         8.77 o                         
 -16  10  10          1.60          1.94         2.51 o                         
 -14  10  10         27.62         28.94         4.50 o                         
 -12  10  10       4380.50       4477.22       140.00 o                         
 -10  10  10         72.96         58.42         6.61 o                         
  -8  10  10       2340.86       2134.33        87.03 o                         
  -6  10  10         11.67         13.17         4.21 o                         
  -4  10  10          1.03          1.73         2.89 o                         
  -2  10  10          5.28          6.66         2.38 o                         
   0  10  10       3983.30       3685.62       101.67 o                         
   2  10  10          2.55          4.93         2.59 o                         
   4  10  10        150.76        177.16        13.57 o                         
   6  10  10         41.08         56.02         5.27 o                         
   8  10  10          1.38          1.53         2.09 o                         
 -15  11  10          8.20          6.30         2.11 o                         
 -13  11  10        162.38        169.56         9.05 o                         
 -11  11  10       1463.83       1490.74        49.77 o                         
  -9  11  10         17.63          8.40         6.14 o                         
  -7  11  10        254.18        250.21        20.03 o                         
  -5  11  10        254.01        241.52        18.41 o                         
  -3  11  10        335.06        309.79        14.18 o                         
  -1  11  10        808.75        690.34        26.73 o                         
   1  11  10        364.21        327.90        27.46 o                         
   3  11  10         14.77          5.45         3.54 o                         
   5  11  10        161.58        200.74        11.93 o                         
   7  11  10         76.20         56.53        13.89 o                         
 -14  12  10        360.00        367.95        15.61 o                         
 -12  12  10        322.37        333.27        13.70 o                         
 -10  12  10         20.09         17.64         4.09 o                         
  -8  12  10         56.55         46.94         5.93 o                         
  -6  12  10        261.33        247.13        19.38 o                         
  -4  12  10        377.46        366.56        18.99 o                         
  -2  12  10          1.94          7.12         3.72 o                         
   0  12  10         32.21         30.49         6.46 o                         
   2  12  10         94.14        103.31        34.73 o                         
   4  12  10        165.64        196.14        15.83 o                         
 -13  13  10         93.19        101.30        10.34 o                         
 -11  13  10        104.97        106.83         7.30 o                         
  -9  13  10         11.09          4.36         3.20 o                         
  -7  13  10         88.29         81.68         5.81 o                         
  -5  13  10          7.43          5.03         3.10 o                         
  -3  13  10         11.66          5.25         2.63 o                         
  -1  13  10        198.78        220.32        18.41 o                         
   1  13  10        236.53        495.88        47.81 o                         
   3  13  10         41.52         37.59         9.37 o                         
 -10  14  10         51.47         50.72         6.46 o                         
  -8  14  10         12.88         20.61         3.40 o                         
  -6  14  10        121.66        119.51        12.28 o                         
  -4  14  10          0.05          0.19         2.15 o                         
  -2  14  10          0.80          5.17         3.88 o                         
   0  14  10          9.40         14.18         6.78 o                         
  -5  15  10          1.92          0.04         1.91 o                         
 -20   1  11        292.57        295.15        11.03 o                         
 -18   1  11          4.17          7.18         3.21 o                         
 -16   1  11        274.55        267.96         9.70 o                         
 -14   1  11       1250.50       1192.42        29.98 o                         
 -12   1  11        112.27        110.18         5.31 o                         
 -10   1  11        204.48        204.75         8.08 o                         
  -8   1  11       6838.92       6317.57       350.83 o                         
  -6   1  11       1799.32       1536.75        99.82 o                         
  -4   1  11        218.03        188.24        13.73 o                         
  -2   1  11        851.69        674.84        32.03 o                         
   0   1  11         43.98         40.38         7.43 o                         
   2   1  11        115.88        136.31         8.15 o                         
   4   1  11        455.96        461.55        19.27 o                         
   6   1  11          4.25          0.22         2.79 o                         
   8   1  11          1.59          3.05         2.99 o                         
  10   1  11        191.53        184.86        11.19 o                         
 -21   2  11         25.53         23.46         2.44 o                         
 -19   2  11         39.51         33.55         3.70 o                         
 -17   2  11         70.77         97.46         5.14 o                         
 -15   2  11       1880.71       1724.08        41.43 o                         
 -13   2  11        747.18        672.78        18.38 o                         
 -11   2  11       4400.45       4209.86        93.90 o                         
  -9   2  11        706.96        793.36        20.82 o                         
  -7   2  11       1171.46       1193.02        82.38 o                         
  -5   2  11          1.96         10.66         6.46 o                         
  -3   2  11         10.15         12.64         6.14 o                         
  -1   2  11          1.54          2.64         2.41 o                         
   1   2  11        939.68        855.03        37.58 o                         
   3   2  11          7.60         10.05         3.95 o                         
   5   2  11        131.88        107.18         9.59 o                         
   7   2  11        127.51        142.89        11.41 o                         
   9   2  11         86.23         77.13         6.19 o                         
  11   2  11          2.25          0.40         2.39 o                         
 -20   3  11       1088.23       1286.97        62.51 o                         
 -18   3  11         65.28        131.68         5.76 o                         
 -16   3  11        543.28        519.97        19.68 o                         
 -14   3  11        229.60        204.45         9.59 o                         
 -12   3  11        152.07        164.17         7.05 o                         
 -10   3  11       1849.95       1616.78        54.02 o                         
  -8   3  11        598.13        625.64        20.47 o                         
  -6   3  11       4614.77       4447.51       205.30 o                         
  -4   3  11          0.23          3.68         2.65 o                         
  -2   3  11          0.35          0.97         1.97 o                         
   0   3  11       2323.76       2216.60       104.02 o                         
   2   3  11         61.20         56.45         5.24 o                         
   4   3  11         44.31         25.70         4.18 o                         
   6   3  11        229.55        225.50        14.96 o                         
   8   3  11          7.50         10.85         3.76 o                         
  10   3  11        514.29        459.99        21.67 o                         
 -19   4  11       1214.22       1127.87        39.23 o                         
 -17   4  11        507.37        541.47        16.86 o                         
 -15   4  11       6132.37       6242.59       282.67 o                         
 -13   4  11        109.51        114.56         5.04 o                         
 -11   4  11       1933.58       1785.66        51.68 o                         
  -9   4  11      15089.11      14767.57       388.34 o                         
  -7   4  11        154.86        161.78         6.86 o                         
  -5   4  11        179.40        218.37         8.69 o                         
  -3   4  11         30.28         33.99         3.78 o                         
  -1   4  11          1.81          4.55         4.20 o                         
   1   4  11       3057.05       2777.11       145.53 o                         
   3   4  11        799.52        671.35        26.13 o                         
   5   4  11          0.13          1.83         2.47 o                         
   7   4  11         15.87         12.57         2.98 o                         
   9   4  11        108.81        105.87         7.67 o                         
  11   4  11         51.32         60.33         5.33 o                         
 -20   5  11       1002.13        934.96        40.20 o                         
 -18   5  11         11.95         25.89         3.29 o                         
 -16   5  11        624.15        522.53        22.58 o                         
 -14   5  11         38.56         38.37         3.68 o                         
 -12   5  11        150.45        157.34         8.30 o                         
 -10   5  11        625.98        587.84        19.99 o                         
  -8   5  11        187.71        210.61         9.59 o                         
  -6   5  11       1751.27       1732.69        44.18 o                         
  -4   5  11        122.50        108.28         5.28 o                         
  -2   5  11        278.32        245.86         9.06 o                         
   0   5  11       2078.37       2139.29        60.94 o                         
   2   5  11        154.50        162.99         9.28 o                         
   4   5  11        868.17        833.11        36.67 o                         
   6   5  11          3.63          7.33         2.97 o                         
   8   5  11         87.18         82.04         6.70 o                         
  10   5  11        299.09        282.02        20.35 o                         
 -19   6  11         53.17         43.96         3.53 o                         
 -17   6  11       1118.59       1013.44        35.58 o                         
 -15   6  11        241.21        231.29        11.67 o                         
 -13   6  11       1267.94       1340.74        61.54 o                         
 -11   6  11          3.06          2.42         3.24 o                         
  -9   6  11      10116.86       9857.08       227.92 o                         
  -7   6  11         12.87         12.82         2.59 o                         
  -5   6  11         74.32         68.10         4.40 o                         
  -3   6  11        213.33        187.72         7.79 o                         
  -1   6  11          3.48          3.06         2.89 o                         
   1   6  11       1940.22       1878.82        61.16 o                         
   3   6  11         14.69         17.70         3.05 o                         
   5   6  11         71.64         64.73         4.82 o                         
   7   6  11         93.88        129.14         6.20 o                         
   9   6  11          0.99          2.80         2.24 o                         
 -18   7  11         47.85         48.35         4.80 o                         
 -16   7  11       1206.35       1098.86        47.89 o                         
 -14   7  11        110.64        110.07         9.84 o                         
 -12   7  11        240.79        287.28        17.65 o                         
 -10   7  11       2997.58       2801.28        70.30 o                         
  -8   7  11        501.82        470.59        17.05 o                         
  -6   7  11        211.76        200.89         8.16 o                         
  -4   7  11          1.12          4.95         3.47 o                         
  -2   7  11        202.54        205.76         9.43 o                         
   0   7  11        665.85        679.63        22.84 o                         
   2   7  11         97.15        104.40         6.01 o                         
   4   7  11        455.74        484.74        16.10 o                         
   6   7  11          0.18          0.42         2.53 o                         
   8   7  11          5.02          0.13         2.22 o                         
 -17   8  11         83.08         82.08         5.45 o                         
 -15   8  11         12.23          5.00         3.40 o                         
 -13   8  11         70.49         53.75         5.74 o                         
 -11   8  11        593.49        560.30        19.65 o                         
  -9   8  11          2.38          3.55         2.82 o                         
  -7   8  11       1702.85       1607.07        81.65 o                         
  -5   8  11        570.36        561.50        28.63 o                         
  -3   8  11         54.51         56.71         6.58 o                         
  -1   8  11        898.46        982.34        45.70 o                         
   1   8  11         38.95         44.38         6.90 o                         
   3   8  11         38.76         37.32         4.09 o                         
   5   8  11          3.22          3.55         2.66 o                         
   7   8  11         47.38         38.64         4.18 o                         
 -16   9  11          9.02          9.27         2.52 o                         
 -14   9  11        131.29        132.43         8.38 o                         
 -12   9  11        401.10        398.51        17.65 o                         
 -10   9  11        102.42        103.54         6.76 o                         
  -8   9  11         24.34         37.59         5.04 o                         
  -6   9  11          0.07          2.12         2.82 o                         
  -4   9  11        191.17        168.69        11.98 o                         
  -2   9  11        529.12        463.52        20.61 o                         
   0   9  11         90.57         66.09         7.40 o                         
   2   9  11         85.01         83.97         5.94 o                         
   4   9  11        126.02        144.14         7.36 o                         
   6   9  11         30.54         28.51         4.91 o                         
   8   9  11          3.59          3.74         3.23 o                         
 -17  10  11         91.09         83.32         9.05 o                         
 -15  10  11        247.65        223.67        19.06 o                         
 -13  10  11         84.26         78.72         6.84 o                         
 -11  10  11        167.52        187.23        12.08 o                         
  -9  10  11         95.81        105.46         7.80 o                         
  -7  10  11       2715.03       2620.02        92.19 o                         
  -5  10  11          3.24          3.60         2.68 o                         
  -3  10  11        125.86        104.05         5.64 o                         
  -1  10  11         11.32         10.25         2.99 o                         
   1  10  11        534.67        518.76        21.16 o                         
   3  10  11         11.01         18.40         4.20 o                         
   5  10  11         19.96         22.12         4.91 o                         
   7  10  11          5.81         14.06         2.79 o                         
 -14  11  11         23.91         16.71         2.34 o                         
 -12  11  11          0.12          1.71         2.63 o                         
 -10  11  11        329.47        398.00        29.72 o                         
  -8  11  11       1256.77       1266.76        53.32 o                         
  -6  11  11       1079.68        987.67        42.52 o                         
  -4  11  11         66.76         74.82        10.50 o                         
  -2  11  11         10.70         12.01         3.52 o                         
   0  11  11        252.42        203.04        10.77 o                         
   2  11  11        701.83        878.11       298.98 o                         
   4  11  11        357.66        337.59        38.12 o                         
   6  11  11          4.12         -1.29         6.14 o                         
 -13  12  11        244.23        262.08        19.38 o                         
 -11  12  11         16.52         14.42         3.54 o                         
  -9  12  11        842.94        864.48        37.18 o                         
  -7  12  11        590.43        462.93        30.37 o                         
  -5  12  11        753.65        753.60        33.27 o                         
  -3  12  11         38.18         28.52         4.24 o                         
  -1  12  11        303.47        259.73        20.68 o                         
   1  12  11        472.23        707.36       324.67 o                         
   3  12  11        562.59        557.50        43.29 o                         
 -12  13  11         19.15         12.49         2.74 o                         
 -10  13  11        156.64        200.61        16.48 o                         
  -8  13  11         55.77         51.96         5.51 o                         
  -6  13  11         12.64          6.87         2.87 o                         
  -4  13  11         69.64         72.86         8.08 o                         
  -2  13  11         41.62         51.69         7.75 o                         
   0  13  11        589.55       1400.42        97.24 o                         
   2  13  11        274.24        260.06        30.04 o                         
  -9  14  11        199.03        205.68        10.71 o                         
  -7  14  11        259.81        248.10        17.12 o                         
  -5  14  11         24.38         34.14         4.44 o                         
  -3  14  11         26.65         41.67         6.46 o                         
  -1  14  11          4.58          4.77         7.43 o                         
 -20   0  12         19.69         23.33         4.18 o                         
 -18   0  12       1218.41       1197.16        93.04 o                         
 -16   0  12       5738.92       5191.87       141.97 o                         
 -14   0  12        560.14        478.57        20.47 o                         
 -12   0  12       3522.71       3514.48       114.06 o                         
 -10   0  12       1039.76       1089.65        47.17 o                         
  -8   0  12       6619.08       6447.28       245.11 o                         
  -6   0  12       2823.63       2549.51       142.47 o                         
  -4   0  12       4013.74       3914.40       229.37 o                         
  -2   0  12       6383.05       6815.39       364.40 o                         
   0   0  12       2849.52       3116.79       171.86 o                         
   2   0  12        213.68        215.47        19.38 o                         
   4   0  12        241.04        304.31        24.87 o                         
   6   0  12         88.58         73.66        10.66 o                         
   8   0  12        313.57        320.14        24.55 o                         
  10   0  12         67.25         82.35         7.43 o                         
 -21   1  12         62.91         69.24         3.92 o                         
 -19   1  12         13.57          7.87         2.83 o                         
 -17   1  12         11.11         19.31         2.54 o                         
 -15   1  12       2648.23       2329.40        50.28 o                         
 -13   1  12       2515.51       2440.72        56.32 o                         
 -11   1  12       1401.54       1497.46        39.37 o                         
  -9   1  12        134.71        136.01         8.25 o                         
  -7   1  12        508.44        464.92        15.00 o                         
  -5   1  12         21.77         15.52         4.88 o                         
  -3   1  12        625.77        708.92        25.92 o                         
  -1   1  12       1983.64       2096.60       118.24 o                         
   1   1  12         86.53         99.68         8.34 o                         
   3   1  12       2633.14       2415.43        96.63 o                         
   5   1  12         39.69         24.45         4.08 o                         
   7   1  12         38.14         24.25         4.58 o                         
   9   1  12         78.90         67.13         6.51 o                         
 -20   2  12         19.26         20.59         2.67 o                         
 -18   2  12        269.57        280.44        11.86 o                         
 -16   2  12       1646.21       1487.92        44.04 o                         
 -14   2  12        237.58        216.84         7.59 o                         
 -12   2  12       6656.01       6548.55       157.99 o                         
 -10   2  12        279.74        249.93         9.52 o                         
  -8   2  12        580.69        636.35        20.76 o                         
  -6   2  12          6.39         16.16         2.42 o                         
  -4   2  12          3.75          1.63         1.88 o                         
  -2   2  12        203.65        241.47        14.05 o                         
   0   2  12        490.10        504.60        35.21 o                         
   2   2  12         49.39         43.15         6.14 o                         
   4   2  12        256.02        270.07        16.56 o                         
   6   2  12         62.13         53.08         7.08 o                         
   8   2  12          0.02          0.40         3.17 o                         
  10   2  12          0.40          1.26         2.48 o                         
 -21   3  12        228.35        275.87        10.73 o                         
 -19   3  12         36.62         21.85         2.93 o                         
 -17   3  12         51.07         64.10         4.89 o                         
 -15   3  12        202.95        229.71        10.51 o                         
 -13   3  12         12.97         14.95         2.95 o                         
 -11   3  12        786.53        857.15        27.29 o                         
  -9   3  12         48.97         61.75         5.07 o                         
  -7   3  12       1271.91       1226.86        36.26 o                         
  -5   3  12       1310.83       1294.63        30.92 o                         
  -3   3  12        371.20        359.62        13.36 o                         
  -1   3  12       1785.24       1795.78        51.49 o                         
   1   3  12        202.83        195.26        13.01 o                         
   3   3  12       1141.69       1028.11        52.98 o                         
   5   3  12          0.66          0.06         3.40 o                         
   7   3  12         49.25         43.67         5.04 o                         
   9   3  12          0.69          7.86         3.17 o                         
 -20   4  12         11.28         15.37         3.17 o                         
 -18   4  12          7.23          4.06         3.23 o                         
 -16   4  12          1.19          2.79         2.65 o                         
 -14   4  12       1491.12       1540.42        42.65 o                         
 -12   4  12       2139.08       2150.18        61.86 o                         
 -10   4  12       1751.90       1673.95        54.34 o                         
  -8   4  12        847.69        834.03        23.50 o                         
  -6   4  12         18.18         16.44         3.11 o                         
  -4   4  12        145.92        156.59         7.61 o                         
  -2   4  12       1110.15       1059.21        32.26 o                         
   0   4  12       1209.32       1199.54        47.80 o                         
   2   4  12        735.55        674.88        26.29 o                         
   4   4  12         38.21         51.41         5.46 o                         
   6   4  12         51.46         42.01         4.94 o                         
   8   4  12          2.32          3.59         3.17 o                         
  10   4  12         32.88         31.90         3.86 o                         
 -19   5  12          3.09          1.17         1.70 o                         
 -17   5  12        339.12        300.61        19.53 o                         
 -15   5  12         80.16         68.61         5.14 o                         
 -13   5  12        254.93        237.28        10.84 o                         
 -11   5  12         60.39         39.23         4.48 o                         
  -9   5  12        214.04        203.77         8.66 o                         
  -7   5  12        134.14        117.92         5.81 o                         
  -5   5  12        882.86        900.14        32.39 o                         
  -3   5  12         61.52         54.12         4.37 o                         
  -1   5  12        466.14        413.53        15.50 o                         
   1   5  12        269.97        273.74        14.11 o                         
   3   5  12        774.86        771.47        34.04 o                         
   5   5  12         14.50          8.87         2.74 o                         
   7   5  12         46.68         46.28         4.84 o                         
   9   5  12         11.42         14.36         3.08 o                         
 -18   6  12         25.72         23.50         2.68 o                         
 -16   6  12        499.15        431.22        22.71 o                         
 -14   6  12       1280.95       1171.05        65.28 o                         
 -12   6  12         12.07          4.40         2.87 o                         
 -10   6  12        174.59        180.81         8.08 o                         
  -8   6  12        589.36        535.48        15.40 o                         
  -6   6  12         12.46         25.35         3.18 o                         
  -4   6  12          6.39         12.55         2.86 o                         
  -2   6  12         88.19        125.05         6.53 o                         
   0   6  12        316.30        281.02        12.06 o                         
   2   6  12        903.41        939.85        42.01 o                         
   4   6  12         26.08         19.56         3.45 o                         
   6   6  12          8.35          8.09         2.81 o                         
   8   6  12          1.43          0.57         2.01 o                         
 -19   7  12          0.28         -0.10         1.93 o                         
 -17   7  12       1262.30       1155.55        43.08 o                         
 -15   7  12        221.58        168.10        12.19 o                         
 -13   7  12        775.63        711.18        27.84 o                         
 -11   7  12       1190.92       1209.18        33.14 o                         
  -9   7  12        123.77        104.27         5.97 o                         
  -7   7  12        592.07        594.74        27.72 o                         
  -5   7  12        220.78        257.66        12.97 o                         
  -3   7  12       1102.99       1026.67        60.29 o                         
  -1   7  12        185.26        151.73         9.56 o                         
   1   7  12        221.33        198.84         9.85 o                         
   3   7  12        120.97        149.33         8.15 o                         
   5   7  12        442.55        446.95        25.18 o                         
   7   7  12          0.11          0.91         2.36 o                         
 -18   8  12        188.24        185.48        25.04 o                         
 -16   8  12        347.22        353.44        14.55 o                         
 -14   8  12        797.05        850.76        45.42 o                         
 -12   8  12       6061.49       6119.50       201.31 o                         
 -10   8  12        440.26        410.12        15.87 o                         
  -8   8  12        126.33        124.01         8.94 o                         
  -6   8  12        263.18        345.83        17.86 o                         
  -4   8  12        147.31        153.41        11.13 o                         
  -2   8  12       1055.26        993.06        42.48 o                         
   0   8  12        217.27        237.78        12.65 o                         
   2   8  12        826.20        825.49        45.13 o                         
   4   8  12       1266.18       1463.74        57.68 o                         
   6   8  12        223.85        262.68        13.91 o                         
 -17   9  12        157.01        135.84         6.23 o                         
 -15   9  12         31.86         22.26         3.00 o                         
 -13   9  12         35.13         54.71         5.74 o                         
 -11   9  12        501.93        497.16        18.56 o                         
  -9   9  12         20.66         14.61         4.09 o                         
  -7   9  12        401.88        418.50        16.29 o                         
  -5   9  12         99.93        104.54         9.78 o                         
  -3   9  12        703.76        688.70        36.16 o                         
  -1   9  12         10.73          7.77         3.23 o                         
   1   9  12         56.83         66.57         6.42 o                         
   3   9  12          1.14          4.64         2.96 o                         
   5   9  12        649.76        723.81        35.37 o                         
   7   9  12         35.32         30.58         4.68 o                         
 -16  10  12          2.91          5.01         2.10 o                         
 -14  10  12        338.99        356.77        17.93 o                         
 -12  10  12        248.97        233.03        10.68 o                         
 -10  10  12         10.56         15.05         3.27 o                         
  -8  10  12       1596.62       1507.84        54.78 o                         
  -6  10  12        592.82        601.65        23.14 o                         
  -4  10  12          9.19          9.17         2.79 o                         
  -2  10  12          0.86         -0.21         2.55 o                         
   0  10  12         94.29         86.05         8.19 o                         
   2  10  12        114.91        135.52         9.92 o                         
   4  10  12        148.88        154.19         9.57 o                         
   6  10  12         10.02          2.11         2.09 o                         
 -15  11  12          9.67          4.93         1.87 o                         
 -13  11  12       1200.10       1221.29        49.45 o                         
 -11  11  12          0.50          2.58         5.01 o                         
  -9  11  12        126.56        120.11         7.67 o                         
  -7  11  12         27.06         39.17         5.59 o                         
  -5  11  12          0.45          6.43         3.72 o                         
  -3  11  12        132.85        106.71         9.52 o                         
  -1  11  12        327.53        320.84        16.57 o                         
   1  11  12        294.44        253.09        23.58 o                         
   3  11  12          0.44          1.62        10.01 o                         
 -12  12  12        222.72        213.07        11.39 o                         
 -10  12  12         82.33         74.46         6.48 o                         
  -8  12  12          4.39          7.54         3.26 o                         
  -6  12  12          1.43          0.27         2.74 o                         
  -4  12  12        277.76        271.44        17.12 o                         
  -2  12  12        371.30        381.52        26.81 o                         
   0  12  12        116.22        305.93        35.21 o                         
   2  12  12         80.16         84.16         8.98 o                         
 -11  13  12          4.55          3.23         3.23 o                         
  -9  13  12          0.58         -0.83         2.39 o                         
  -7  13  12         21.23         21.46         3.04 o                         
  -5  13  12         29.53         35.97         4.00 o                         
  -3  13  12         20.22         15.51         4.85 o                         
  -1  13  12        242.56        555.65        48.46 o                         
  -6  14  12        153.47        145.49         9.77 o                         
  -4  14  12          4.65          3.31         2.39 o                         
 -20   1  13       1348.46       1384.92        39.65 o                         
 -18   1  13        178.33        222.61         8.01 o                         
 -16   1  13          1.79          2.73         1.95 o                         
 -14   1  13        232.60        214.38         8.43 o                         
 -12   1  13       1021.71       1062.15        29.74 o                         
 -10   1  13         27.57         34.70         5.12 o                         
  -8   1  13         71.07        102.82         5.87 o                         
  -6   1  13          1.99          4.50         2.34 o                         
  -4   1  13       1247.74       1211.78        31.98 o                         
  -2   1  13         34.87         44.62         5.71 o                         
   0   1  13        202.98        187.37        17.77 o                         
   2   1  13         20.33         18.04         4.55 o                         
   4   1  13          2.61         -0.18         3.10 o                         
   6   1  13         13.11          8.01         3.17 o                         
   8   1  13         16.63         17.36         6.30 o                         
 -21   2  13        597.21        555.03        19.27 o                         
 -19   2  13          3.09          2.88         2.27 o                         
 -17   2  13        144.90        137.50         6.73 o                         
 -15   2  13         39.49         40.10         3.62 o                         
 -13   2  13       2629.65       2576.28        65.56 o                         
 -11   2  13       5828.51       6161.24       236.31 o                         
  -9   2  13         10.84         10.86         2.97 o                         
  -7   2  13        430.38        447.29        14.38 o                         
  -5   2  13          6.29          4.18         1.76 o                         
  -3   2  13        129.37        137.57         7.18 o                         
  -1   2  13         94.50        135.36        14.86 o                         
   1   2  13          0.02          4.85         5.17 o                         
   3   2  13         48.46         33.60         8.08 o                         
   5   2  13        178.55        184.46        18.41 o                         
   7   2  13         16.30         10.01         3.99 o                         
   9   2  13          0.07          2.49         2.39 o                         
 -20   3  13       1224.69       1476.72       252.95 o                         
 -18   3  13        217.62        195.59         9.98 o                         
 -16   3  13        180.74        149.09         8.28 o                         
 -14   3  13         55.85         48.64         4.18 o                         
 -12   3  13       1021.72       1019.36        46.14 o                         
 -10   3  13        438.31        394.14        18.37 o                         
  -8   3  13          9.60          0.80         2.43 o                         
  -6   3  13        853.03        886.74        25.67 o                         
  -4   3  13        895.67        976.83        26.86 o                         
  -2   3  13         93.56        116.57         6.73 o                         
   0   3  13         25.91          8.71         2.81 o                         
   2   3  13         15.54         16.48         6.46 o                         
   4   3  13        169.39        159.37        12.10 o                         
   6   3  13         23.23         17.84         5.01 o                         
   8   3  13          9.96         12.23         3.03 o                         
 -19   4  13        197.79        161.78        17.28 o                         
 -17   4  13         20.04         28.46         5.28 o                         
 -15   4  13        624.30        638.51        27.45 o                         
 -13   4  13       4017.89       4157.41       195.28 o                         
 -11   4  13       7066.28       7544.39       234.20 o                         
  -9   4  13       3797.88       3822.85        94.28 o                         
  -7   4  13        432.66        441.10        18.46 o                         
  -5   4  13        317.87        310.42        12.23 o                         
  -3   4  13       1190.72       1154.30        47.27 o                         
  -1   4  13        846.03        873.41        27.98 o                         
   1   4  13        194.43        142.53        11.53 o                         
   3   4  13         73.03         70.72         7.47 o                         
   5   4  13         18.17          7.06         3.99 o                         
   7   4  13        178.44        164.92         9.08 o                         
   9   4  13        226.93        200.37         9.96 o                         
 -20   5  13       2787.44       3371.53       685.67 o                         
 -18   5  13         80.86        112.98         6.72 o                         
 -16   5  13          2.26          3.88         7.43 o                         
 -14   5  13        134.62        150.35         9.85 o                         
 -12   5  13         54.95         58.96         5.47 o                         
 -10   5  13         15.66         15.03         2.87 o                         
  -8   5  13       1942.12       1959.32        46.19 o                         
  -6   5  13          7.87          8.25         2.75 o                         
  -4   5  13       1107.91       1023.24        28.37 o                         
  -2   5  13        952.41        956.44        53.79 o                         
   0   5  13       2234.79       2206.93       267.32 o                         
   2   5  13        687.97        800.82        56.86 o                         
   4   5  13        327.60        360.83        27.62 o                         
   6   5  13          1.48          1.08         2.75 o                         
   8   5  13         11.09         20.02         2.97 o                         
 -19   6  13         40.14         42.73         4.55 o                         
 -17   6  13         34.75         27.06         4.54 o                         
 -15   6  13       1834.93       1653.07        68.16 o                         
 -13   6  13        170.44        145.50         9.54 o                         
 -11   6  13       1702.58       1760.35        46.26 o                         
  -9   6  13       1305.25       1191.28        45.60 o                         
  -7   6  13         76.78         53.54         3.98 o                         
  -5   6  13        112.71         99.18         8.77 o                         
  -3   6  13        450.52        433.17        17.57 o                         
  -1   6  13         72.25         63.40         6.48 o                         
   1   6  13        365.43        310.60        14.18 o                         
   3   6  13         56.19         52.29         4.98 o                         
   5   6  13         55.61         80.93         6.39 o                         
   7   6  13         32.18         27.08         3.35 o                         
 -18   7  13         46.57         50.23         5.01 o                         
 -16   7  13          4.35          7.09         2.98 o                         
 -14   7  13        235.17        222.65        12.24 o                         
 -12   7  13        462.93        490.71        16.38 o                         
 -10   7  13       1792.74       1822.04        47.64 o                         
  -8   7  13        522.59        544.67        28.56 o                         
  -6   7  13        380.96        391.03        30.41 o                         
  -4   7  13        267.65        283.07        12.29 o                         
  -2   7  13        889.18        856.96        37.46 o                         
   0   7  13        156.22        136.53         7.90 o                         
   2   7  13        136.80        167.66         8.87 o                         
   4   7  13        162.88        172.92         9.65 o                         
   6   7  13          7.32          3.41         2.36 o                         
 -17   8  13         80.00         54.53         4.16 o                         
 -15   8  13        254.95        231.72        11.67 o                         
 -13   8  13         39.62         43.62         5.30 o                         
 -11   8  13          9.14         14.02         3.38 o                         
  -9   8  13         40.63         50.26         5.71 o                         
  -7   8  13          2.02          2.54         2.91 o                         
  -5   8  13         19.82         13.90         4.05 o                         
  -3   8  13         37.69         32.77         7.34 o                         
  -1   8  13         55.50         49.87         5.72 o                         
   1   8  13         45.39         41.52         7.88 o                         
   3   8  13         42.20         48.72         5.65 o                         
   5   8  13         11.09         14.43         3.04 o                         
 -16   9  13          6.76         11.48         2.23 o                         
 -14   9  13          4.44          3.83         2.97 o                         
 -12   9  13          0.86          2.96         2.54 o                         
 -10   9  13         12.67         10.88         3.07 o                         
  -8   9  13          2.20          3.01         3.12 o                         
  -6   9  13         35.72         34.42         5.13 o                         
  -4   9  13         90.67         87.37         6.52 o                         
  -2   9  13          8.94          8.50         3.30 o                         
   0   9  13         27.37         34.56         5.07 o                         
   2   9  13          1.96          1.25         3.21 o                         
   4   9  13          2.65         -0.34         2.60 o                         
 -15  10  13         80.47         90.16         5.64 o                         
 -13  10  13         82.98         88.18         5.83 o                         
 -11  10  13         51.41         54.33         4.58 o                         
  -9  10  13          1.74          8.00         3.53 o                         
  -7  10  13         39.91         36.77         4.14 o                         
  -5  10  13        155.12        139.79         8.68 o                         
  -3  10  13         24.50         23.44         4.17 o                         
  -1  10  13        170.59        186.32        12.54 o                         
   1  10  13          6.81          5.66         2.99 o                         
   3  10  13         13.16         12.34         2.82 o                         
 -14  11  13         31.31         42.20         3.63 o                         
 -12  11  13          3.18         -0.65         3.88 o                         
 -10  11  13         20.24         36.98         5.45 o                         
  -8  11  13          4.97          6.60         2.89 o                         
  -6  11  13          1.30          0.45         2.87 o                         
  -4  11  13          5.53          4.00         3.26 o                         
  -2  11  13        176.16        166.59        13.08 o                         
   0  11  13        632.48        521.03        42.48 o                         
   2  11  13        246.87        222.42        17.28 o                         
 -13  12  13        398.11        448.15        23.58 o                         
 -11  12  13         12.33         15.45         3.40 o                         
  -9  12  13        191.72        161.78         9.89 o                         
  -7  12  13        273.29        267.06        11.92 o                         
  -5  12  13         39.04         36.27         4.35 o                         
  -3  12  13        776.31        872.56        52.33 o                         
  -1  12  13        386.55        763.37        60.73 o                         
   1  12  13         19.27         14.54         9.69 o                         
 -10  13  13         47.55         60.07         5.65 o                         
  -8  13  13          0.84          1.00         1.85 o                         
  -6  13  13          0.07          0.06         1.74 o                         
  -4  13  13         22.83         16.80         3.57 o                         
  -2  13  13        118.57        315.30        32.31 o                         
 -20   0  14        427.00        423.52        27.78 o                         
 -18   0  14       4649.32       4511.46       122.70 o                         
 -16   0  14       1343.51       1138.08        34.75 o                         
 -14   0  14        461.09        359.50        17.75 o                         
 -12   0  14       2433.04       2552.23       103.13 o                         
 -10   0  14       7169.18       7847.54       421.58 o                         
  -8   0  14       6670.29       7398.57       281.43 o                         
  -6   0  14        533.14        516.04        25.46 o                         
  -4   0  14        144.19        149.70         7.37 o                         
  -2   0  14       1487.53       1644.90        67.62 o                         
   0   0  14      10867.52      10810.56       575.68 o                         
   2   0  14       2280.28       2220.97       126.64 o                         
   4   0  14         65.52         57.18         9.05 o                         
   6   0  14         15.96         13.25         5.17 o                         
   8   0  14          1.77          0.32         3.55 o                         
 -21   1  14          5.01          5.51         2.16 o                         
 -19   1  14       1510.80       1595.62        73.00 o                         
 -17   1  14          9.23         14.84         2.14 o                         
 -15   1  14       2824.49       2666.42        61.61 o                         
 -13   1  14        948.47        933.16        30.43 o                         
 -11   1  14       1238.86       1221.10        43.58 o                         
  -9   1  14         25.16         40.05         5.41 o                         
  -7   1  14         11.36         14.28         2.72 o                         
  -5   1  14         34.58         28.84         3.61 o                         
  -3   1  14         78.48         96.09         5.27 o                         
  -1   1  14        137.01        168.63        16.80 o                         
   1   1  14       6685.87       6782.12       365.69 o                         
   3   1  14        121.62         86.90        11.95 o                         
   5   1  14          5.87          3.88         4.20 o                         
   7   1  14          0.30          0.34         2.87 o                         
 -20   2  14        638.85        624.78        37.47 o                         
 -18   2  14       1871.55       2007.16        57.14 o                         
 -16   2  14        193.30        202.32         8.71 o                         
 -14   2  14        412.20        429.52        14.62 o                         
 -12   2  14       1083.20       1053.44        47.74 o                         
 -10   2  14        802.39        948.92        33.63 o                         
  -8   2  14       1396.08       1508.46        44.78 o                         
  -6   2  14        415.10        462.95        16.78 o                         
  -4   2  14         74.43         56.01         4.71 o                         
  -2   2  14       2490.54       2701.16        75.63 o                         
   0   2  14        149.80        115.89         8.21 o                         
   2   2  14        371.82        376.35        29.72 o                         
   4   2  14         23.25         36.18         8.08 o                         
   6   2  14          0.18         -2.26         3.23 o                         
   8   2  14         15.97         16.02         2.73 o                         
 -19   3  14        848.82        813.15        35.65 o                         
 -17   3  14       1323.26       1387.50        48.05 o                         
 -15   3  14          1.15          2.71         2.73 o                         
 -13   3  14        877.23        935.37        35.04 o                         
 -11   3  14       1203.36       1157.71        41.78 o                         
  -9   3  14        359.81        403.78        13.98 o                         
  -7   3  14        637.65        703.36        20.88 o                         
  -5   3  14          4.62          3.44         2.07 o                         
  -3   3  14        125.25        138.45         7.75 o                         
  -1   3  14          0.60          2.91         2.37 o                         
   1   3  14          0.62          0.44         3.04 o                         
   3   3  14        566.32        525.93        37.80 o                         
   5   3  14          1.13         -1.33         3.57 o                         
   7   3  14          2.16          4.95         2.42 o                         
 -20   4  14         43.29         34.83        10.66 o                         
 -18   4  14          0.91          1.15         2.33 o                         
 -16   4  14       1684.97       1616.72        63.39 o                         
 -14   4  14         99.59        105.43         9.59 o                         
 -12   4  14        622.60        632.84        41.19 o                         
 -10   4  14        123.15        129.81         8.22 o                         
  -8   4  14          8.17         14.27         3.40 o                         
  -6   4  14        119.27        137.48         7.25 o                         
  -4   4  14        153.66        153.54         7.28 o                         
  -2   4  14        875.23        857.89        32.19 o                         
   0   4  14         18.99         13.26         3.08 o                         
   2   4  14        324.88        268.13        60.57 o                         
   4   4  14         97.27        116.54         8.13 o                         
   6   4  14          3.08          5.03         2.72 o                         
 -19   5  14         38.37         30.94         5.01 o                         
 -17   5  14         29.80         26.17         9.37 o                         
 -15   5  14         61.13         65.00         6.40 o                         
 -13   5  14         41.48         43.41         6.02 o                         
 -11   5  14         33.34         37.16         3.96 o                         
  -9   5  14        572.48        560.33        16.33 o                         
  -7   5  14          7.59         13.34         3.74 o                         
  -5   5  14        197.02        204.67        11.54 o                         
  -3   5  14         95.32        111.79        10.96 o                         
  -1   5  14        401.58        352.48        38.44 o                         
   1   5  14        170.36        155.32        42.32 o                         
   3   5  14        110.35         88.51         6.76 o                         
   5   5  14         13.90         11.19         3.61 o                         
   7   5  14          5.19         10.97         2.47 o                         
 -18   6  14         52.06         40.26         4.19 o                         
 -16   6  14        145.14        147.63        17.28 o                         
 -14   6  14        466.15        503.91        21.28 o                         
 -12   6  14        460.88        463.78        15.59 o                         
 -10   6  14          6.22         11.50         3.39 o                         
  -8   6  14        824.48        755.10        25.48 o                         
  -6   6  14         69.72         77.19         6.09 o                         
  -4   6  14        166.22        174.13        12.18 o                         
  -2   6  14        568.21        612.15        23.75 o                         
   0   6  14        294.38        313.94        17.81 o                         
   2   6  14         24.14         17.42         3.50 o                         
   4   6  14         81.70         78.15         6.78 o                         
   6   6  14          0.33          0.32         3.88 o                         
 -17   7  14        238.23        231.78        21.64 o                         
 -15   7  14        216.96        196.91        32.47 o                         
 -13   7  14         34.56         42.76         4.65 o                         
 -11   7  14        640.28        615.46        19.21 o                         
  -9   7  14       1090.63       1115.96        28.63 o                         
  -7   7  14         16.16         31.83         6.25 o                         
  -5   7  14          0.22         -2.11         3.20 o                         
  -3   7  14         24.17         40.50         4.53 o                         
  -1   7  14        881.12        907.44        38.83 o                         
   1   7  14         20.15         25.91         4.37 o                         
   3   7  14         19.88         18.37         3.70 o                         
   5   7  14        183.27        180.96        10.62 o                         
 -16   8  14        268.65        280.24        36.02 o                         
 -14   8  14         95.52         85.28         9.67 o                         
 -12   8  14        979.31       1090.30        33.79 o                         
 -10   8  14       4467.39       4332.13       137.83 o                         
  -8   8  14       1100.57        961.83        38.24 o                         
  -6   8  14          6.70         11.42         3.97 o                         
  -4   8  14         89.45         95.63         7.55 o                         
  -2   8  14         16.28          6.21         3.65 o                         
   0   8  14          6.01         12.45         4.15 o                         
   2   8  14        145.22        138.57        10.04 o                         
   4   8  14        160.25        138.13         7.77 o                         
 -15   9  14         34.64         32.23         3.43 o                         
 -13   9  14          9.20         13.39         3.49 o                         
 -11   9  14          1.01          2.90         2.89 o                         
  -9   9  14       1432.64       1425.86        49.67 o                         
  -7   9  14          2.49          4.94         3.38 o                         
  -5   9  14        154.42        155.23        13.06 o                         
  -3   9  14         62.36         78.76         7.86 o                         
  -1   9  14        421.29        391.27        19.86 o                         
   1   9  14        274.81        298.40        16.10 o                         
   3   9  14          2.15          3.74         2.57 o                         
 -14  10  14          2.83          4.87         1.95 o                         
 -12  10  14        410.97        417.40        17.40 o                         
 -10  10  14        191.31        162.50         9.11 o                         
  -8  10  14       1571.87       1358.96        39.94 o                         
  -6  10  14         10.93         11.69         2.82 o                         
  -4  10  14          3.19          1.38         2.96 o                         
  -2  10  14          9.09         10.57         4.42 o                         
   0  10  14        145.11        121.37        16.64 o                         
   2  10  14         57.49         59.02         4.72 o                         
 -13  11  14         29.45         20.13         2.75 o                         
 -11  11  14          7.50          7.43         2.41 o                         
  -9  11  14         17.03         22.58         3.52 o                         
  -7  11  14          7.96          7.40         2.50 o                         
  -5  11  14        175.95        162.42        11.91 o                         
  -3  11  14        104.38        129.11         7.51 o                         
  -1  11  14        577.44        552.75        78.66 o                         
   1  11  14         43.18         26.35         3.72 o                         
 -10  12  14         33.65         39.35         4.27 o                         
  -8  12  14        188.37        174.44         8.41 o                         
  -6  12  14         98.07        107.53         6.09 o                         
  -4  12  14          9.55          3.53         2.87 o                         
  -2  12  14        233.19        280.83       118.56 o                         
  -7  13  14         88.76         77.23         5.48 o                         
 -20   1  15          4.31         11.26         2.94 o                         
 -18   1  15        107.77        116.01         5.65 o                         
 -16   1  15        275.98        288.01        11.42 o                         
 -14   1  15        624.95        683.03        24.01 o                         
 -12   1  15         63.66         85.02         7.95 o                         
 -10   1  15          5.27          6.04         3.62 o                         
  -8   1  15         16.07         21.44         3.37 o                         
  -6   1  15          0.34          2.52         2.58 o                         
  -4   1  15         37.92         44.99         4.34 o                         
  -2   1  15        263.77        314.04        12.75 o                         
   0   1  15        496.61        554.40        22.63 o                         
   2   1  15        124.60        120.82        13.89 o                         
   4   1  15         52.70         47.81         8.08 o                         
   6   1  15          0.83         -2.05         2.26 o                         
 -19   2  15          4.66          2.11         2.38 o                         
 -17   2  15        888.98        955.14        31.01 o                         
 -15   2  15          6.63          5.28         2.68 o                         
 -13   2  15        502.71        523.95        22.67 o                         
 -11   2  15         80.98         92.23         8.19 o                         
  -9   2  15        478.94        478.50        18.01 o                         
  -7   2  15        351.41        397.81        15.45 o                         
  -5   2  15          1.18          2.10         2.25 o                         
  -3   2  15          8.70          4.31         2.70 o                         
  -1   2  15          2.06          1.79         2.56 o                         
   1   2  15        315.39        329.49        15.60 o                         
   3   2  15         30.45         33.36         4.93 o                         
   5   2  15         47.57         38.64         4.69 o                         
   7   2  15         21.60         28.30         3.08 o                         
 -20   3  15        104.33         96.59         8.08 o                         
 -18   3  15        123.92        101.81         6.48 o                         
 -16   3  15        680.45        744.58        33.06 o                         
 -14   3  15        655.79        716.40        28.44 o                         
 -12   3  15         93.12        102.39         8.55 o                         
 -10   3  15        419.13        466.55        17.88 o                         
  -8   3  15         50.00         72.80         5.89 o                         
  -6   3  15        527.64        585.90        18.11 o                         
  -4   3  15       1428.21       1474.42        44.05 o                         
  -2   3  15        210.71        199.59         9.76 o                         
   0   3  15        287.68        342.35        16.16 o                         
   2   3  15        235.13        282.75        14.10 o                         
   4   3  15          0.13         -1.98         3.71 o                         
   6   3  15         29.71         34.96         4.80 o                         
 -19   4  15         80.81         68.81         8.72 o                         
 -17   4  15        766.33        971.09        60.09 o                         
 -15   4  15       2152.62       2411.16        96.39 o                         
 -13   4  15       2173.20       2154.45        62.17 o                         
 -11   4  15          0.23          3.04         4.19 o                         
  -9   4  15       1043.47       1072.30        36.88 o                         
  -7   4  15         34.45         28.32         3.58 o                         
  -5   4  15        150.16        188.72         8.35 o                         
  -3   4  15        138.23        110.42         7.10 o                         
  -1   4  15        171.70        196.62         8.66 o                         
   1   4  15        253.52        226.13        15.06 o                         
   3   4  15         49.77         48.82         6.48 o                         
   5   4  15          8.64          7.10         2.91 o                         
 -18   5  15         10.36          8.09         2.78 o                         
 -16   5  15        325.32        322.61        12.93 o                         
 -14   5  15         56.22         59.80         6.33 o                         
 -12   5  15          5.93          4.66         3.56 o                         
 -10   5  15        222.52        212.13        10.52 o                         
  -8   5  15        670.69        777.92        29.75 o                         
  -6   5  15       1394.93       1516.12        53.01 o                         
  -4   5  15         11.08         17.97         3.45 o                         
  -2   5  15        235.82        235.11        11.14 o                         
   0   5  15        166.23        203.73        11.05 o                         
   2   5  15         13.38         10.68         3.10 o                         
   4   5  15        268.95        264.43        12.49 o                         
   6   5  15         24.73         37.98         4.68 o                         
 -17   6  15        291.22        323.52        18.21 o                         
 -15   6  15       1674.65       1755.90        59.22 o                         
 -13   6  15          2.98          3.83         3.68 o                         
 -11   6  15          2.56          3.72         2.96 o                         
  -9   6  15        536.41        527.69        15.77 o                         
  -7   6  15        255.56        278.59        14.42 o                         
  -5   6  15         33.92         45.12         7.10 o                         
  -3   6  15        105.49        114.96        24.87 o                         
  -1   6  15        322.81        346.38        16.94 o                         
   1   6  15         69.49         59.58        13.57 o                         
   3   6  15          0.55          1.42         2.80 o                         
   5   6  15          1.81          2.58         3.55 o                         
 -18   7  15         87.18         82.84         4.26 o                         
 -16   7  15        495.66        552.77        31.98 o                         
 -14   7  15         73.16         75.61         6.54 o                         
 -12   7  15         42.15         46.62         4.26 o                         
 -10   7  15        486.35        493.67        16.19 o                         
  -8   7  15         84.87         85.49         5.79 o                         
  -6   7  15          7.57          4.47         3.52 o                         
  -4   7  15        161.03        133.56         9.42 o                         
  -2   7  15        102.46         97.16        10.68 o                         
   0   7  15        121.61        105.30         8.95 o                         
   2   7  15         93.01         91.99         8.11 o                         
   4   7  15         51.76         63.36         6.62 o                         
 -17   8  15          5.66          8.22         2.31 o                         
 -15   8  15         26.15         42.42        11.63 o                         
 -13   8  15        148.79        142.96         7.68 o                         
 -11   8  15          0.63          2.36         3.42 o                         
  -9   8  15         60.87         50.71         5.93 o                         
  -7   8  15        102.54        109.32         9.14 o                         
  -5   8  15         56.90         44.20         5.32 o                         
  -3   8  15         23.05         16.68         5.36 o                         
  -1   8  15        104.90         99.95        11.98 o                         
   1   8  15          0.32          1.82         2.73 o                         
   3   8  15          1.29         -1.57         2.94 o                         
 -16   9  15         33.28         46.48         5.24 o                         
 -14   9  15         61.81         63.59         8.72 o                         
 -12   9  15          7.20         11.48         2.96 o                         
 -10   9  15         65.31         54.11         5.95 o                         
  -8   9  15        172.01        196.85        11.22 o                         
  -6   9  15        132.94        141.85         8.08 o                         
  -4   9  15        264.54        233.13        10.47 o                         
  -2   9  15        121.57        165.21        12.00 o                         
   0   9  15         36.81         37.61         4.64 o                         
   2   9  15          3.97          6.56         3.72 o                         
 -13  10  15          0.17          5.81         5.17 o                         
 -11  10  15         18.92         27.95         3.37 o                         
  -9  10  15          6.22         10.74         2.74 o                         
  -7  10  15        608.25        554.10        32.69 o                         
  -5  10  15         11.21          7.18         3.27 o                         
  -3  10  15          8.68          9.31         3.55 o                         
  -1  10  15          0.01          1.31         2.65 o                         
   1  10  15          7.39          4.59         2.22 o                         
 -12  11  15          1.94          2.12         2.39 o                         
 -10  11  15         46.75         57.37        11.95 o                         
  -8  11  15        102.27         91.25         5.75 o                         
  -6  11  15        339.27        283.37        12.65 o                         
  -4  11  15        386.80        394.95        24.71 o                         
  -2  11  15          2.20          8.30         3.39 o                         
  -9  12  15         44.26         42.41         6.30 o                         
  -7  12  15        507.18        512.19        21.32 o                         
  -5  12  15        302.43        294.79        19.38 o                         
 -20   0  16        478.30        548.22        33.27 o                         
 -18   0  16          0.78          1.39         2.71 o                         
 -16   0  16          3.38          1.32         3.66 o                         
 -14   0  16       1703.53       1631.59        69.66 o                         
 -12   0  16       7858.01       8083.37       436.76 o                         
 -10   0  16       1180.67       1360.82        58.93 o                         
  -8   0  16         37.98         25.64         6.17 o                         
  -6   0  16        107.51        105.40         9.56 o                         
  -4   0  16         34.04         19.62         3.65 o                         
  -2   0  16        433.57        380.64        16.78 o                         
   0   0  16       3091.01       2938.85        94.81 o                         
   2   0  16        203.16        241.76        12.10 o                         
   4   0  16          9.98          2.43         3.26 o                         
   6   0  16          3.31         10.01         3.88 o                         
 -19   1  16         80.52        115.33         8.88 o                         
 -17   1  16          1.71          1.27         1.92 o                         
 -15   1  16       1551.47       1565.39        42.81 o                         
 -13   1  16       2081.53       2092.21        80.16 o                         
 -11   1  16         41.50         54.62        10.21 o                         
  -9   1  16        391.12        460.30        17.48 o                         
  -7   1  16         84.36         96.52         6.65 o                         
  -5   1  16         24.09         35.01         3.68 o                         
  -3   1  16         17.26         21.51         3.03 o                         
  -1   1  16        167.38        170.60        10.35 o                         
   1   1  16       1077.89        975.16        45.93 o                         
   3   1  16         53.04         40.61         4.12 o                         
   5   1  16         71.18         59.91         4.09 o                         
 -20   2  16        287.50        325.74        68.00 o                         
 -18   2  16          5.50          5.58         2.04 o                         
 -16   2  16        134.17        129.77         7.24 o                         
 -14   2  16        703.98        701.80        28.14 o                         
 -12   2  16       1726.13       2001.75        68.08 o                         
 -10   2  16        602.90        699.94        26.98 o                         
  -8   2  16         49.77         51.30         5.28 o                         
  -6   2  16          0.45          3.84         2.47 o                         
  -4   2  16        226.40        253.99        11.29 o                         
  -2   2  16          8.44         15.64         3.96 o                         
   0   2  16        333.32        292.21        12.26 o                         
   2   2  16          3.16          0.74         2.37 o                         
   4   2  16        117.48        119.12         7.17 o                         
 -19   3  16         35.15         44.85         4.05 o                         
 -17   3  16         22.11         25.83         3.55 o                         
 -15   3  16        137.28        147.04         9.84 o                         
 -13   3  16         12.34         12.04         4.80 o                         
 -11   3  16         26.89         26.45         5.39 o                         
  -9   3  16         29.55         38.12         4.87 o                         
  -7   3  16         57.67         62.05         5.53 o                         
  -5   3  16         79.87         75.72         5.93 o                         
  -3   3  16         61.63         64.25         5.40 o                         
  -1   3  16        678.65        690.10        27.10 o                         
   1   3  16         16.94         31.03         4.90 o                         
   3   3  16        285.24        263.68        18.21 o                         
   5   3  16          6.54          3.24         2.03 o                         
 -18   4  16          2.72          2.33         2.47 o                         
 -16   4  16         58.79         54.13         4.81 o                         
 -14   4  16        493.78        543.93        28.49 o                         
 -12   4  16        622.26        626.23        25.78 o                         
 -10   4  16        464.88        485.47        18.53 o                         
  -8   4  16        216.64        191.84        10.05 o                         
  -6   4  16         87.68         90.86         7.80 o                         
  -4   4  16        130.49        124.16        10.26 o                         
  -2   4  16        109.66        131.81         7.83 o                         
   0   4  16         56.60         66.46         6.48 o                         
   2   4  16        216.38        171.22        16.80 o                         
   4   4  16         10.37          7.84         3.40 o                         
 -19   5  16          0.40          0.57         1.79 o                         
 -17   5  16         46.33         49.41         8.08 o                         
 -15   5  16        236.78        270.29        15.64 o                         
 -13   5  16        209.65        208.83        14.96 o                         
 -11   5  16          0.88          3.09         4.55 o                         
  -9   5  16         20.02         20.66         5.71 o                         
  -7   5  16         15.21         19.12         3.92 o                         
  -5   5  16          3.19          2.03         3.98 o                         
  -3   5  16          0.09         -0.76         3.22 o                         
  -1   5  16        130.10        133.80         7.90 o                         
   1   5  16         70.89         96.92        12.60 o                         
   3   5  16         89.17         75.60         5.90 o                         
 -18   6  16         97.93         87.19         5.44 o                         
 -16   6  16         55.18         36.44         5.66 o                         
 -14   6  16        973.99       1066.27        33.05 o                         
 -12   6  16        754.90        767.77        25.40 o                         
 -10   6  16          3.24          5.29         3.28 o                         
  -8   6  16         10.11         19.78         4.19 o                         
  -6   6  16          0.22          0.77         2.89 o                         
  -4   6  16         13.47          8.61         5.34 o                         
  -2   6  16         30.18         29.40         8.40 o                         
   0   6  16        108.53        111.16        10.82 o                         
   2   6  16          7.90         10.66         5.81 o                         
   4   6  16        114.08        142.94        11.15 o                         
 -17   7  16          8.37          7.34         3.26 o                         
 -15   7  16         68.18         62.74         5.45 o                         
 -13   7  16        111.16         98.79         7.34 o                         
 -11   7  16        669.41        734.75        21.81 o                         
  -9   7  16         29.61         23.60         3.66 o                         
  -7   7  16        130.33        150.04        12.38 o                         
  -5   7  16          2.17          5.97         3.19 o                         
  -3   7  16        868.38        930.20        45.23 o                         
  -1   7  16         44.09         33.99         4.91 o                         
   1   7  16          7.90          6.18         3.63 o                         
   3   7  16          2.98          5.61         3.08 o                         
 -16   8  16        140.44        144.37        20.19 o                         
 -14   8  16       1434.73       1661.74        55.13 o                         
 -12   8  16       1350.78       1368.38        40.78 o                         
 -10   8  16       1188.85       1124.23        40.28 o                         
  -8   8  16        115.98        128.90         8.96 o                         
  -6   8  16          0.30          2.21         3.00 o                         
  -4   8  16        192.14        163.28        13.73 o                         
  -2   8  16         75.94         88.00         7.01 o                         
   0   8  16         14.66         16.46         3.51 o                         
   2   8  16         10.32         11.75         3.72 o                         
 -15   9  16          0.38          6.24         2.87 o                         
 -13   9  16          8.49          7.33         6.62 o                         
 -11   9  16        754.72        796.75        36.09 o                         
  -9   9  16        429.93        414.53        17.89 o                         
  -7   9  16         40.70         32.98         4.20 o                         
  -5   9  16         45.70         40.34         4.28 o                         
  -3   9  16        557.50        627.18        31.17 o                         
  -1   9  16          5.00         14.75         3.32 o                         
   1   9  16          3.11         11.20         3.26 o                         
 -12  10  16        141.37        142.97         7.30 o                         
 -10  10  16         52.22         38.17         3.51 o                         
  -8  10  16          2.87          9.89         2.36 o                         
  -6  10  16         43.64         51.06         4.94 o                         
  -4  10  16         71.01         60.39         5.62 o                         
  -2  10  16        128.31        131.39         9.72 o                         
 -11  11  16        236.30        205.25        10.48 o                         
  -9  11  16        133.04        138.36         7.32 o                         
  -7  11  16         36.22         31.85         3.58 o                         
  -5  11  16          3.45          6.43         2.39 o                         
  -3  11  16          8.53         11.85         6.30 o                         
 -18   1  17        114.78        122.21         5.48 o                         
 -16   1  17         10.51         17.94         2.98 o                         
 -14   1  17         38.76         42.30         5.13 o                         
 -12   1  17         10.42         14.69         4.91 o                         
 -10   1  17          5.94          9.77         4.53 o                         
  -8   1  17        123.10        151.43        10.00 o                         
  -6   1  17        297.16        324.92        13.35 o                         
  -4   1  17          1.09          0.16         2.61 o                         
  -2   1  17         13.30         13.79         2.76 o                         
   0   1  17        113.92        102.68         5.62 o                         
   2   1  17         67.95         68.30         4.35 o                         
   4   1  17          1.86          1.95         1.87 o                         
 -19   2  17         79.21         86.00         5.06 o                         
 -17   2  17        183.47        186.08        10.36 o                         
 -15   2  17        157.47        196.29        11.46 o                         
 -13   2  17         40.80         42.01         8.00 o                         
 -11   2  17       1314.02       1562.54        66.46 o                         
  -9   2  17         32.88         29.26         5.09 o                         
  -7   2  17        258.58        280.55        12.31 o                         
  -5   2  17          3.11          6.08         3.01 o                         
  -3   2  17        100.48        117.66         8.25 o                         
  -1   2  17         36.45         27.27         3.81 o                         
   1   2  17         43.69         28.15         3.24 o                         
   3   2  17         18.01         17.42         2.40 o                         
 -18   3  17        209.06        209.57        14.45 o                         
 -16   3  17         14.34         10.02         3.83 o                         
 -14   3  17         52.08         62.53         6.85 o                         
 -12   3  17        478.81        585.08        24.54 o                         
 -10   3  17          2.57         12.29         4.14 o                         
  -8   3  17        293.91        379.87        15.33 o                         
  -6   3  17          1.08          1.43         3.53 o                         
  -4   3  17         52.79         57.15         5.23 o                         
  -2   3  17        104.32         89.27         7.27 o                         
   0   3  17        933.98        962.60        36.65 o                         
   2   3  17        377.03        404.12        22.39 o                         
   4   3  17          1.31          2.12         1.98 o                         
 -17   4  17        201.53        268.25        12.54 o                         
 -15   4  17         13.35         12.21         5.08 o                         
 -13   4  17         57.89         39.57         5.95 o                         
 -11   4  17       1846.33       2158.32        72.55 o                         
  -9   4  17       1830.17       1729.69        51.39 o                         
  -7   4  17        118.66        149.98        10.24 o                         
  -5   4  17         93.33        128.88        10.28 o                         
  -3   4  17         63.12         53.04         4.98 o                         
  -1   4  17        233.21        217.21        11.74 o                         
   1   4  17         80.35         57.40         5.49 o                         
   3   4  17         72.48         55.80         5.36 o                         
 -18   5  17         41.85         33.60         5.49 o                         
 -16   5  17          5.58          2.26         4.52 o                         
 -14   5  17         82.51         75.23         8.21 o                         
 -12   5  17        184.49        257.49        18.58 o                         
 -10   5  17         45.46         46.21         5.94 o                         
  -8   5  17       1043.92       1104.03        47.33 o                         
  -6   5  17          0.80          1.43         3.79 o                         
  -4   5  17          8.19         13.47         4.30 o                         
  -2   5  17        312.81        380.26        18.05 o                         
   0   5  17        287.65        272.90        15.99 o                         
   2   5  17        105.39        124.70        12.60 o                         
 -17   6  17         15.05         14.24         3.57 o                         
 -15   6  17         24.59         14.74         3.22 o                         
 -13   6  17        303.65        288.42        14.30 o                         
 -11   6  17        774.83        942.16        34.80 o                         
  -9   6  17        562.71        521.91        55.56 o                         
  -7   6  17         72.01         60.72         8.60 o                         
  -5   6  17          0.94          5.35         5.24 o                         
  -3   6  17         39.14         28.99         6.13 o                         
  -1   6  17          1.96          2.26         4.20 o                         
   1   6  17          6.41          1.06         3.31 o                         
 -16   7  17         19.63         13.05         3.52 o                         
 -14   7  17         66.56         81.70         6.21 o                         
 -12   7  17        139.04        189.48        13.65 o                         
 -10   7  17        535.83        539.99        27.87 o                         
  -8   7  17         19.86         19.70         6.94 o                         
  -6   7  17         33.77         40.35         5.68 o                         
  -4   7  17        256.44        262.82        43.93 o                         
  -2   7  17          0.05          0.81         3.19 o                         
   0   7  17          0.08         -3.02         3.64 o                         
 -15   8  17          6.49          3.88         5.49 o                         
 -13   8  17         32.65         38.45         5.89 o                         
 -11   8  17         14.30         15.73         6.14 o                         
  -9   8  17         54.68         68.71         7.94 o                         
  -7   8  17        200.41        177.53        17.93 o                         
  -5   8  17         79.69         60.73         6.18 o                         
  -3   8  17          7.54         11.17         3.68 o                         
  -1   8  17         53.15         70.37         5.41 o                         
 -14   9  17         30.34         28.47         3.94 o                         
 -12   9  17          9.16         19.33         3.64 o                         
 -10   9  17         40.91         35.34         4.72 o                         
  -8   9  17          0.32         -0.70         1.94 o                         
  -6   9  17         33.26         43.23         5.92 o                         
  -4   9  17         86.61         96.47         6.96 o                         
  -2   9  17         19.47         20.69         3.43 o                         
 -11  10  17          9.11          5.39         2.11 o                         
  -9  10  17         12.04         29.20         3.16 o                         
  -7  10  17        124.56        120.16        13.08 o                         
  -5  10  17         19.10         17.12         3.99 o                         
 -18   0  18       1571.27       1584.56        80.76 o                         
 -16   0  18         86.68         58.54         5.06 o                         
 -14   0  18       2186.04       2311.86       180.42 o                         
 -12   0  18         74.83         91.41         9.82 o                         
 -10   0  18        291.04        408.46        22.72 o                         
  -8   0  18       2212.89       2367.22        95.60 o                         
  -6   0  18        494.94        438.06        22.84 o                         
  -4   0  18          3.32          1.02         3.31 o                         
  -2   0  18         29.70         37.57         5.47 o                         
   0   0  18        410.48        269.88        40.06 o                         
   2   0  18        406.96        357.40        48.30 o                         
 -19   1  18        452.10        509.78        24.23 o                         
 -17   1  18         79.74         84.67        12.17 o                         
 -15   1  18       1851.70       1975.71        76.46 o                         
 -13   1  18        192.01        206.94        15.08 o                         
 -11   1  18        220.46        222.13        12.67 o                         
  -9   1  18         24.85         43.38         5.95 o                         
  -7   1  18        182.26        226.14        10.70 o                         
  -5   1  18         39.25         35.90         4.90 o                         
  -3   1  18          2.56          5.75         2.56 o                         
  -1   1  18         20.57         28.25         3.06 o                         
   1   1  18       2098.17       1932.98        51.93 o                         
 -18   2  18        504.19        475.89        21.12 o                         
 -16   2  18          3.61          1.09         3.24 o                         
 -14   2  18         77.25         56.70         6.39 o                         
 -12   2  18         14.13         14.56         5.82 o                         
 -10   2  18       1025.32       1158.55        50.47 o                         
  -8   2  18        412.42        440.59        16.82 o                         
  -6   2  18        171.75        213.31        11.98 o                         
  -4   2  18         61.31         78.51         5.68 o                         
  -2   2  18        281.86        293.82        11.78 o                         
   0   2  18        330.43        303.09        11.77 o                         
   2   2  18         11.54         11.39         3.22 o                         
 -17   3  18        286.86        296.11        17.10 o                         
 -15   3  18          0.46          6.78         9.69 o                         
 -13   3  18        128.06        134.95         9.47 o                         
 -11   3  18         54.02         49.02         7.59 o                         
  -9   3  18          1.16          3.72         3.60 o                         
  -7   3  18         87.12         86.00         7.57 o                         
  -5   3  18         18.88         21.72         4.47 o                         
  -3   3  18          0.09          2.15         3.17 o                         
  -1   3  18         74.22         64.01         4.69 o                         
   1   3  18        115.77        120.44        10.04 o                         
 -18   4  18          0.32          1.51         5.49 o                         
 -16   4  18        227.94        213.50        13.52 o                         
 -14   4  18        968.61       1049.96        51.41 o                         
 -12   4  18        442.93        544.05        22.80 o                         
 -10   4  18        441.00        498.71        21.30 o                         
  -8   4  18          0.33          1.20         3.31 o                         
  -6   4  18          9.12          4.70         4.84 o                         
  -4   4  18          1.57         -1.39         3.37 o                         
  -2   4  18         92.63         92.61         8.77 o                         
   0   4  18          7.25          4.68         2.89 o                         
   2   4  18         36.35         37.31         3.69 o                         
 -17   5  18          1.12          3.23         3.23 o                         
 -15   5  18         10.91         16.79         3.91 o                         
 -13   5  18         83.09         96.14         7.83 o                         
 -11   5  18          0.94          3.25         4.03 o                         
  -9   5  18          8.88          9.92         3.48 o                         
  -7   5  18         35.17         33.40         5.67 o                         
  -5   5  18        114.29        116.98         8.54 o                         
  -3   5  18          8.63          6.24         3.66 o                         
  -1   5  18         44.64         28.96         5.48 o                         
   1   5  18          3.33          4.95         3.17 o                         
 -16   6  18        160.71        161.07        10.82 o                         
 -14   6  18         32.58         39.74         7.75 o                         
 -12   6  18        177.15        162.24        11.52 o                         
 -10   6  18        454.73        416.75        56.70 o                         
  -8   6  18        317.04        261.65        22.29 o                         
  -6   6  18          2.27          4.62         4.54 o                         
  -4   6  18         27.96         31.57         4.92 o                         
  -2   6  18          0.05          1.90         2.87 o                         
   0   6  18         51.38         75.27         9.37 o                         
 -15   7  18        171.78        173.35        10.76 o                         
 -13   7  18        467.84        590.19        28.75 o                         
 -11   7  18          1.97          7.11         7.11 o                         
  -9   7  18        287.35        341.46        27.78 o                         
  -7   7  18          1.29          4.99         3.99 o                         
  -5   7  18          5.26          8.56         3.82 o                         
  -3   7  18        124.19        103.40         8.51 o                         
  -1   7  18         18.44         16.48         6.46 o                         
 -14   8  18        451.11        458.44        21.54 o                         
 -12   8  18        132.56        138.59        10.15 o                         
 -10   8  18         84.42         52.29         6.84 o                         
  -8   8  18         19.82         22.94         8.08 o                         
  -6   8  18         44.24         38.05         7.43 o                         
  -4   8  18        335.16        355.54        17.93 o                         
  -2   8  18         26.44         38.38         4.28 o                         
 -11   9  18         19.04         25.98         4.30 o                         
  -9   9  18        408.23        462.99        33.92 o                         
  -7   9  18          2.31          1.70         3.49 o                         
  -5   9  18         30.04         37.11         5.01 o                         
 -18   1  19          1.07          3.13         1.74 o                         
 -16   1  19         16.55         19.42         3.59 o                         
 -14   1  19         25.56         38.41         7.30 o                         
 -12   1  19          0.18          8.09         4.36 o                         
 -10   1  19        114.97        136.47         9.32 o                         
  -8   1  19         66.64         70.08         6.49 o                         
  -6   1  19         29.38         23.97         4.28 o                         
  -4   1  19         20.72         21.91         4.28 o                         
  -2   1  19         14.62         13.44         2.68 o                         
   0   1  19         41.56         43.62         6.02 o                         
 -17   2  19         66.91         70.86         4.31 o                         
 -15   2  19         30.43         35.54         8.08 o                         
 -13   2  19        154.46        137.98        11.52 o                         
 -11   2  19        400.85        442.39        19.39 o                         
  -9   2  19         91.14        109.31         7.08 o                         
  -7   2  19          2.49          5.69         3.69 o                         
  -5   2  19          3.40          1.80         3.13 o                         
  -3   2  19         54.46         53.94         5.28 o                         
  -1   2  19         71.87         66.84         4.49 o                         
 -16   3  19        155.48        178.22        11.95 o                         
 -14   3  19         18.37         37.46         5.27 o                         
 -12   3  19        511.63        576.72        28.53 o                         
 -10   3  19        192.19        277.15        13.78 o                         
  -8   3  19        103.65        162.69         8.59 o                         
  -6   3  19         91.12        100.60         7.82 o                         
  -4   3  19         38.20         18.29         4.91 o                         
  -2   3  19          2.51          2.14         3.49 o                         
   0   3  19         21.78         11.72         4.52 o                         
 -17   4  19        150.45        161.85        12.56 o                         
 -15   4  19        488.72        551.40        37.45 o                         
 -13   4  19        920.15        923.33        34.66 o                         
 -11   4  19         97.21         90.43         8.69 o                         
  -9   4  19         13.38         16.58         3.77 o                         
  -7   4  19         18.31         27.66         5.09 o                         
  -5   4  19         58.51         78.08         6.64 o                         
  -3   4  19          0.13          5.24         4.09 o                         
  -1   4  19        170.01        177.80        13.08 o                         
 -16   5  19         13.67         16.68         3.94 o                         
 -14   5  19        257.80        339.53        14.88 o                         
 -12   5  19        108.62        142.95         9.03 o                         
 -10   5  19        261.15        280.13        13.51 o                         
  -8   5  19          0.06          0.88         4.24 o                         
  -6   5  19        119.05        130.02         8.84 o                         
  -4   5  19         81.45         79.00         6.42 o                         
  -2   5  19        190.31        190.34        12.08 o                         
 -15   6  19        178.12        201.91        15.83 o                         
 -13   6  19          0.39         -1.62         5.17 o                         
 -11   6  19         39.85         45.23         9.37 o                         
  -9   6  19         56.68         43.22         6.98 o                         
  -7   6  19         22.34         27.20         4.86 o                         
  -5   6  19         10.50          8.66         3.51 o                         
  -3   6  19         35.40         21.59         4.58 o                         
 -14   7  19          0.05          1.02         3.10 o                         
 -12   7  19          0.80          4.95         5.17 o                         
 -10   7  19         27.03         27.78         8.40 o                         
  -8   7  19          0.20          6.38         4.11 o                         
  -6   7  19          0.67          2.11         3.72 o                         
  -4   7  19         43.73         35.00         5.02 o                         
 -11   8  19         20.52         24.57         3.03 o                         
  -9   8  19          3.09          9.05         6.14 o                         
  -7   8  19          0.13          3.16         3.26 o                         
 -16   0  20         59.76         74.30         9.69 o                         
 -14   0  20         13.32          8.72         6.46 o                         
 -12   0  20         47.86         23.91         7.75 o                         
 -10   0  20         70.28         88.84        11.63 o                         
  -8   0  20        524.76        477.79        32.95 o                         
 -15   1  20        181.71        211.33        14.02 o                         
 -13   1  20        422.08        437.67        25.52 o                         
 -11   1  20          0.03          9.80         3.82 o                         
  -9   1  20         32.17         46.68         5.28 o                         
  -7   1  20        173.01        210.43        13.01 o                         
  -5   1  20         11.38         13.25         5.81 o                         
  -3   1  20         35.36         29.40         6.78 o                         
  -1   1  20          0.02         -2.58         3.88 o                         
 -16   2  20          7.16          9.69         2.82 o                         
 -14   2  20        244.45        250.72        20.35 o                         
 -12   2  20        147.00        162.51         9.57 o                         
 -10   2  20          6.67          8.76         3.74 o                         
  -8   2  20        129.37        116.77        13.41 o                         
  -6   2  20          0.16          3.69         3.03 o                         
  -4   2  20         46.88         47.02         5.94 o                         
  -2   2  20          0.06         -3.26         3.26 o                         
 -15   3  20        189.58        219.30        14.71 o                         
 -13   3  20        189.48        203.16        13.10 o                         
 -11   3  20         23.53         35.19         4.95 o                         
  -9   3  20         21.91         29.01         5.65 o                         
  -7   3  20          4.79          7.77         3.72 o                         
  -5   3  20          0.01          0.71         3.99 o                         
  -3   3  20          2.14          0.08         3.54 o                         
 -14   4  20        616.24        669.01        29.31 o                         
 -12   4  20        179.48        160.37        11.31 o                         
 -10   4  20         47.31         50.90         5.17 o                         
  -8   4  20         12.87          9.74         5.49 o                         
  -6   4  20          0.32          1.80         3.55 o                         
  -4   4  20         12.94         13.13         4.22 o                         
 -13   5  20          9.29         13.47         4.48 o                         
 -11   5  20         28.27         43.89         4.72 o                         
  -9   5  20         56.90         52.45         6.81 o                         
  -7   5  20          4.04          4.90         3.28 o                         
  -5   5  20         15.52         12.61         3.19 o                         
 -12   6  20         68.65         77.23         9.37 o                         
 -10   6  20         16.24         31.81         5.43 o                         
  -8   6  20          1.87         -0.66         3.63 o                         
  -6   6  20          0.51          1.43         2.88 o                         
  -9   7  20         53.11         22.94         6.14 o                         
 -14   1  21         94.91        123.23        12.44 o                         
 -12   1  21          0.58          1.31         2.79 o                         
 -10   1  21          2.60          3.07         3.43 o                         
  -8   1  21         66.97         82.70         9.69 o                         
 -13   2  21         88.79         97.53         6.52 o                         
 -11   2  21          9.37         18.40         3.51 o                         
  -9   2  21        155.11        121.82         9.14 o                         
  -7   2  21         24.31         30.55         4.42 o                         
  -5   2  21          6.02         -1.62         4.20 o                         
 -14   3  21         49.94         58.84         6.02 o                         
 -12   3  21         32.81         28.40         4.10 o                         
 -10   3  21         14.03          5.41         4.09 o                         
  -8   3  21        266.95        279.19        15.19 o                         
  -6   3  21          5.36          1.06         3.55 o                         
 -13   4  21         81.68         95.72         7.37 o                         
 -11   4  21        119.57        127.96         9.56 o                         
  -9   4  21        379.73        283.13        20.19 o                         
  -7   4  21         41.19         45.14         7.43 o                         
 -10   5  21         51.43         53.02         6.30 o                         
  -8   5  21        457.36        437.79        32.14 o                         
 -10   0  22         32.32         50.40         6.46 o                         
                                                                                
